# Supplementary material for: Transcriptome Analysis of Gerbera hybrida Including in silico Confirmation of Defense Genes Found
Source: Front Plant Sci. 2016 Mar 1;7:247. doi: 10.3389/fpls.2016.00247 (PMC4771743; doi:10.3389/fpls.2016.00247)
Supplement: Supplementary file 1 [file Table1.XLSX]

## Sheet: Table S1
Table S1 The best-hit of contigs with BLAST result
Sequence name	Sequence description	Sequence length	Hit description	Hit ACC	E-Value	Similarity	Bit-Score	Alignment length	Positives
Contig1	polyubiquitin	1138	gi|2760347|gb|AAB95251.1|ubiquitin [Arabidopsis thaliana]	AAB95251	0	99	745.732	379	378
Contig2	beta subunit isoform 1	2256	gi|297743300|emb|CBI36167.3|unnamed protein product [Vitis vinifera]	CBI36167	0	91	976.467	582	530
Contig3	beta-galactosidase 3-like	1358	gi|567865941|ref|XP_006425593.1|hypothetical protein CICLE_v10024881mg [Citrus clementina] >gi|568824996|ref|XP_006466876.1| PREDICTED: beta-galactosidase 3-like [Citrus sinensis] >gi|557527583|gb|ESR38833.1| hypothetical protein CICLE_v10024881mg [Citrus clementina]	XP_006425593	0	88	768.074	452	402
Contig4	nuclear transport factor 2-like	825	gi|225425388|ref|XP_002276841.1|PREDICTED: nuclear transport factor 2 isoform 1 [Vitis vinifera] >gi|147821626|emb|CAN70316.1| hypothetical protein VITISV_001831 [Vitis vinifera]	XP_002276841	9.15047e-78	96	243.047	123	119
Contig5	leucine aminopeptidase chloroplastic-like	2378	gi|225445867|ref|XP_002276114.1|PREDICTED: leucine aminopeptidase 2, chloroplastic isoform 1 [Vitis vinifera]	XP_002276114	0	88	889.797	559	492
Contig6	werner syndrome-like exonuclease-like	652	gi|255573515|ref|XP_002527682.1|3-5 exonuclease, putative [Ricinus communis] >gi|223532913|gb|EEF34681.1| 3-5 exonuclease, putative [Ricinus communis]	XP_002527682	1.45561e-71	76	228.024	182	139
Contig7	dna mismatch repair protein	2791	gi|565361589|ref|XP_006347538.1|PREDICTED: uncharacterized protein LOC102596319 [Solanum tuberosum]	XP_006347538	0	77	704.901	559	433
Contig8	diaminopimelate chloroplastic-like	2426	gi|225439868|ref|XP_002278566.1|PREDICTED: diaminopimelate epimerase, chloroplastic [Vitis vinifera]	XP_002278566	4.7514e-176	90	523.087	318	289
Contig9	acid phosphatase 1-like	1064	gi|418730703|gb|AFX66999.1|putative acid phosphatase [Solanum tuberosum]	AFX66999	4.95103e-106	71	324.324	267	191
Contig10	betaine aldehyde dehydrogenase	2517	gi|256260278|gb|ACU65243.1|betaine aldehyde dehydrogenase [Helianthus annuus]	ACU65243	0	96	899.812	501	484
Contig11	40s ribosomal protein s4-like	1076	gi|568870787|ref|XP_006488578.1|PREDICTED: 40S ribosomal protein S4-like [Citrus sinensis]	XP_006488578	1.78034e-164	98	472.626	256	253
Contig12	omega-6 fatty acid desaturase	1505	gi|339779634|gb|AEK06374.1|microsomal oleate desaturase FAD2-5 [Carthamus tinctorius] >gi|442614246|gb|AGC65503.1| FAD2-6 protein [Carthamus tinctorius]	AEK06374	0	89	660.218	376	338
Contig13	oligopeptidase a	2807	gi|460372323|ref|XP_004231980.1|PREDICTED: oligopeptidase A-like [Solanum lycopersicum]	XP_004231980	0	88	1222.61	782	689
Contig15	dihydrodipicolinate reductase chloroplastic-like	1920	gi|225434245|ref|XP_002280402.1|PREDICTED: dihydrodipicolinate reductase 1, chloroplastic-like [Vitis vinifera]	XP_002280402	6.74067e-165	82	488.034	350	287
Contig16	enoyl-acp reductase 1 family protein	1690	gi|317373789|gb|ADV16377.1|enoyl-ACP reductase 2 [Helianthus annuus]	ADV16377	0	93	669.078	392	365
Contig17	epoxide hydrolase	1483	gi|568214599|ref|NP_001274907.1|epoxide hydrolase [Solanum tuberosum] >gi|407942|gb|AAA81891.1| epoxide hydrolase [Solanum tuberosum]	NP_001274907	3.71846e-161	83	471.855	322	268
Contig18	coatomer subunit gamma-like	3171	gi|449465393|ref|XP_004150412.1|PREDICTED: coatomer subunit gamma-like [Cucumis sativus] >gi|449496814|ref|XP_004160233.1| PREDICTED: coatomer subunit gamma-like [Cucumis sativus]	XP_004150412	0	96	1640.94	886	855
Contig19	murus 4 family protein	1919	gi|255578061|ref|XP_002529901.1|UDP-glucose 4-epimerase, putative [Ricinus communis] >gi|223530628|gb|EEF32504.1| UDP-glucose 4-epimerase, putative [Ricinus communis]	XP_002529901	0	93	756.903	411	385
Contig22	udp-glycosyltransferase 76f1-like	931	gi|225449296|ref|XP_002281324.1|PREDICTED: UDP-glycosyltransferase 76C4 [Vitis vinifera]	XP_002281324	3.25186e-102	70	318.931	312	220
Contig23	udp-glycosyltransferase superfamily	1500	gi|224112637|ref|XP_002316247.1|UDP-glucoronosyl/UDP-glucosyl transferase family protein [Populus trichocarpa] >gi|222865287|gb|EEF02418.1| UDP-glucoronosyl/UDP-glucosyl transferase family protein [Populus trichocarpa]	XP_002316247	0	75	548.895	447	336
Contig24	integral membrane family protein	788	gi|462397312|gb|EMJ03111.1|hypothetical protein PRUPE_ppa013304mg [Prunus persica]	EMJ03111	1.13237e-62	83	204.527	130	109
Contig25	early nodulin-like protein 2-like	807	gi|502082781|ref|XP_004487271.1|PREDICTED: early nodulin-like protein 2-like [Cicer arietinum]	XP_004487271	8.6515e-41	79	149.828	105	83
Contig26	cryptochrome 1	3500	gi|537845445|gb|AGU91427.1|cryptochrome 1.2 [Chrysanthemum boreale]	AGU91427	0	94	788.489	466	439
Contig27	glutamate-1-semialdehyde- -aminomutase	1983	gi|449438260|ref|XP_004136907.1|PREDICTED: glutamate-1-semialdehyde 2,1-aminomutase, chloroplastic-like [Cucumis sativus] >gi|449527822|ref|XP_004170908.1| PREDICTED: glutamate-1-semialdehyde 2,1-aminomutase, chloroplastic-like [Cucumis sativus]	XP_004136907	0	93	764.992	440	413
Contig28	serine arginine-rich splicing factor rs2z32-like isoform 1	1514	gi|596014212|ref|XP_007218729.1|hypothetical protein PRUPE_ppa009074mg [Prunus persica] >gi|462415191|gb|EMJ19928.1| hypothetical protein PRUPE_ppa009074mg [Prunus persica]	XP_007218729	8.19023e-51	85	186.422	119	102
Contig29	global transcription factor group isoform 1	3756	gi|568215711|ref|NP_001275266.1|bromodomain-containing RNA-binding protein 1 [Solanum tuberosum] >gi|57282314|emb|CAD43283.1| bromodomain-containing RNA-binding protein 1 [Solanum tuberosum]	NP_001275266	2.72613e-150	67	478.019	513	345
Contig30	myosin-1-like isoform x2	755	gi|567894110|ref|XP_006439543.1|hypothetical protein CICLE_v10022634mg [Citrus clementina] >gi|557541805|gb|ESR52783.1| hypothetical protein CICLE_v10022634mg [Citrus clementina]	XP_006439543	2.03609e-42	89	152.91	110	98
Contig31	phd finger family protein	1222	gi|566214377|ref|XP_006371893.1|hypothetical protein POPTR_0018s05470g [Populus trichocarpa] >gi|550318108|gb|ERP49690.1| hypothetical protein POPTR_0018s05470g [Populus trichocarpa]	XP_006371893	4.95811e-120	93	360.918	254	238
Contig32	lon protease homolog peroxisomal-like	1000	gi|587940117|gb|EXC26738.1|Lon protease-2-like protein [Morus notabilis]	EXC26738	1.23376e-162	93	488.034	284	266
Contig33	leucine-rich repeat protein	1148	gi|308943845|gb|ADO51751.1|leucine rich repeat protein [Camellia sinensis]	ADO51751	1.77185e-119	90	358.607	210	189
Contig34	abc transporter g family member 9-like	1113	gi|508720959|gb|EOY12856.1|White-brown-complex ABC transporter family [Theobroma cacao]	EOY12856	2.17098e-64	80	226.868	192	154
Contig35	abc transporter g family member 9-like	760	gi|147802534|emb|CAN62144.1|hypothetical protein VITISV_007841 [Vitis vinifera]	CAN62144	1.4059e-133	86	401.749	251	217
Contig36	ferredoxin-dependent glutamate synthase chloroplastic-like	5451	gi|225441236|ref|XP_002267056.1|PREDICTED: ferredoxin-dependent glutamate synthase 1, chloroplastic [Vitis vinifera]	XP_002267056	0	92	2921.72	1608	1490
Contig37	cyclin-dependent protein	1405	gi|470143150|ref|XP_004307245.1|PREDICTED: cyclin-U4-1-like [Fragaria vesca subsp. vesca]	XP_004307245	1.21045e-93	91	293.893	163	149
Contig38	60s ribosomal protein l14-2-like	1529	gi|460393540|ref|XP_004242367.1|PREDICTED: 60S ribosomal protein L14-1-like isoform 1 [Solanum lycopersicum]	XP_004242367	1.79286e-75	96	245.358	133	129
Contig39	beta-glucosidase 18-like	1959	gi|567919862|ref|XP_006451937.1|hypothetical protein CICLE_v10007996mg [Citrus clementina] >gi|557555163|gb|ESR65177.1| hypothetical protein CICLE_v10007996mg [Citrus clementina]	XP_006451937	0	84	718.768	479	405
Contig40	calcium-dependent protein kinase 13-like	2284	gi|565404157|ref|XP_006367515.1|PREDICTED: calcium-dependent protein kinase 13-like [Solanum tuberosum]	XP_006367515	0	95	989.949	531	508
Contig41	ascorbate peroxidase	1301	gi|90658814|gb|ABD97259.1|ascorbate peroxidase [Camellia sinensis]	ABD97259	9.91044e-130	91	386.726	250	228
Contig42	heterogeneous nuclear ribonucleoprotein 1-like	1728	gi|359480888|ref|XP_002282572.2|PREDICTED: uncharacterized RNA-binding protein C660.15-like isoform 1 [Vitis vinifera] >gi|359480890|ref|XP_003632540.1| PREDICTED: uncharacterized RNA-binding protein C660.15-like isoform 2 [Vitis vinifera] >gi|296082418|emb|CBI21423.3| unnamed protein product [Vitis vinifera]	XP_002282572	0	89	549.28	348	311
Contig43	copper ion binding isoform 1	1456	gi|460368229|ref|XP_004229970.1|PREDICTED: uncharacterized protein LOC101248615 [Solanum lycopersicum]	XP_004229970	7.90168e-100	79	311.612	252	200
Contig44	abc transporter g family member 1-like	2708	gi|449464204|ref|XP_004149819.1|PREDICTED: ABC transporter G family member 16-like [Cucumis sativus] >gi|449518233|ref|XP_004166147.1| PREDICTED: ABC transporter G family member 16-like [Cucumis sativus]	XP_004149819	0	89	1038.48	722	646
Contig45	topless-related protein 3	3964	gi|565355675|ref|XP_006344708.1|PREDICTED: topless-related protein 3-like isoform X2 [Solanum tuberosum]	XP_006344708	0	89	1824.68	1108	995
Contig46	udp-galactose transporter 2-like	1869	gi|502118909|ref|XP_004496438.1|PREDICTED: UDP-galactose transporter 2-like [Cicer arietinum]	XP_004496438	2.02156e-164	91	484.952	310	283
Contig47	uncharacterized membrane protein at1g16860-like	1996	gi|460381890|ref|XP_004236674.1|PREDICTED: uncharacterized membrane protein At1g16860-like [Solanum lycopersicum]	XP_004236674	0	83	568.155	437	363
Contig48	chaperonin cpn60- mitochondrial-like	2072	gi|568878328|ref|XP_006492150.1|PREDICTED: chaperonin CPN60-2, mitochondrial-like [Citrus sinensis]	XP_006492150	0	97	1028.85	564	549
Contig49	kinase family protein	2228	gi|359484594|ref|XP_002281124.2|PREDICTED: uncharacterized protein LOC100254414 [Vitis vinifera]	XP_002281124	0	83	949.118	623	523
Contig50	transport inhibitor response 1	2843	gi|595800765|ref|XP_007201723.1|hypothetical protein PRUPE_ppa003344mg [Prunus persica] >gi|462397123|gb|EMJ02922.1| hypothetical protein PRUPE_ppa003344mg [Prunus persica]	XP_007201723	0	89	555.058	327	294
Contig51	udp-d-glucose dehydrogenase	1861	gi|460375158|ref|XP_004233374.1|PREDICTED: UDP-glucose 6-dehydrogenase-like isoform 1 [Solanum lycopersicum] >gi|460375160|ref|XP_004233375.1| PREDICTED: UDP-glucose 6-dehydrogenase-like isoform 2 [Solanum lycopersicum]	XP_004233374	0	90	795.423	482	434
Contig52	probable glutathione peroxidase 8-like	961	gi|3913794|sp|O23970.1|GPX1_HELANRecName: Full=Glutathione peroxidase 1 >gi|2326453|emb|CAA74775.1| glutathione peroxidase [Helianthus annuus]	O23970	7.59763e-97	95	295.049	165	157
Contig53	gdp-mannose-dependent alpha-mannosyltransferase-like	2067	gi|356496170|ref|XP_003516943.1|PREDICTED: uncharacterized protein LOC100780899 [Glycine max]	XP_003516943	0	83	754.977	508	422
Contig54	probable lrr receptor-like serine threonine-protein kinase at4g37250-like	2642	gi|566180602|ref|XP_006380687.1|hypothetical protein POPTR_0007s10500g [Populus trichocarpa] >gi|550334581|gb|ERP58484.1| hypothetical protein POPTR_0007s10500g [Populus trichocarpa]	XP_006380687	0	73	835.099	748	547
Contig55	serine threonine protein phosphatase 2a 55 kda regulatory subunit b beta isoform-like isoform x2	1926	gi|462411273|gb|EMJ16322.1|hypothetical protein PRUPE_ppa004338mg [Prunus persica]	EMJ16322	0	94	721.465	455	429
Contig56	serine threonine protein phosphatase 2a 55 kda regulatory subunit b beta isoform-like isoform x2	1420	gi|571514969|ref|XP_006597185.1|PREDICTED: serine/threonine protein phosphatase 2A 55 kDa regulatory subunit B beta isoform-like isoform X2 [Glycine max]	XP_006597185	0	93	717.613	424	396
Contig57	probable phosphatidylinositol 4-kinase type 2-beta at1g26270-like	1187	gi|460386663|ref|XP_004239016.1|PREDICTED: probable phosphatidylinositol 4-kinase type 2-beta At1g26270-like [Solanum lycopersicum]	XP_004239016	3.77519e-52	89	194.512	121	108
Contig58	serine threonine-protein kinase afc2-like isoform x2	2579	gi|255540473|ref|XP_002511301.1|afc, putative [Ricinus communis] >gi|223550416|gb|EEF51903.1| afc, putative [Ricinus communis]	XP_002511301	0	96	629.402	320	310
Contig59	system protein c	537	gi|565385211|ref|XP_006358507.1|PREDICTED: uncharacterized protein LOC102600962 [Solanum tuberosum]	XP_006358507	2.56537e-19	74	88.5817	87	65
Contig60	60s ribosomal protein l27-like	818	gi|225462170|ref|XP_002267478.1|PREDICTED: 60S ribosomal protein L27 [Vitis vinifera]	XP_002267478	2.80949e-73	96	231.876	135	130
Contig61	wd-40 repeat-containing protein msi4-like	1792	gi|357449789|ref|XP_003595171.1|Nucleosome/chromatin assembly factor group [Medicago truncatula] >gi|124360783|gb|ABN08755.1| WD40-like [Medicago truncatula] >gi|217074306|gb|ACJ85513.1| unknown [Medicago truncatula] >gi|355484219|gb|AES65422.1| Nucleosome/chromatin assembly factor group [Medicago truncatula]	XP_003595171	0	87	707.212	441	388
Contig62	myb family transcription factor family protein	3107	gi|462416773|gb|EMJ21510.1|hypothetical protein PRUPE_ppa000126mg [Prunus persica]	EMJ21510	0	67	609.757	704	477
Contig63	probable lrr receptor-like serine threonine-protein kinase at3g47570-like	974	gi|567886376|ref|XP_006435710.1|hypothetical protein CICLE_v10033293mg [Citrus clementina] >gi|557537906|gb|ESR48950.1| hypothetical protein CICLE_v10033293mg [Citrus clementina]	XP_006435710	6.35991e-68	70	239.195	234	164
Contig64	cycloartenol synthase	2657	gi|484847896|gb|AGK62447.1|cycloartenol synthase [Panax quinquefolius]	AGK62447	0	92	1375.53	757	700
Contig65	proliferation-associated protein 2g4-like	2483	gi|462400945|gb|EMJ06502.1|hypothetical protein PRUPE_ppa006778mg [Prunus persica] >gi|462400946|gb|EMJ06503.1| hypothetical protein PRUPE_ppa006778mg [Prunus persica]	EMJ06502	0	95	656.366	390	371
Contig66	uncharacterized loc101202927	4034	gi|225450585|ref|XP_002282109.1|PREDICTED: uncharacterized protein LOC100264846 [Vitis vinifera] >gi|296089778|emb|CBI39597.3| unnamed protein product [Vitis vinifera]	XP_002282109	0	75	951.044	846	636
Contig67	glutathione s-transferase t1-like	1146	gi|255537437|ref|XP_002509785.1|glutathione-s-transferase theta, gst, putative [Ricinus communis] >gi|223549684|gb|EEF51172.1| glutathione-s-transferase theta, gst, putative [Ricinus communis]	XP_002509785	1.38515e-110	76	335.88	250	192
Contig68	serine threonine-protein kinase at5g01020-like	2196	gi|565393317|ref|XP_006362327.1|PREDICTED: serine/threonine-protein kinase At5g01020-like [Solanum tuberosum]	XP_006362327	0	93	696.041	379	356
Contig69	aconitate hydratase mitochondrial-like	1036	gi|565402239|ref|XP_006366590.1|PREDICTED: aconitate hydratase 2, mitochondrial-like [Solanum tuberosum]	XP_006366590	3.70248e-133	94	415.616	218	206
Contig70	duf246 domain-containing protein at1g04910-like	2937	gi|587900812|gb|EXB89105.1|hypothetical protein L484_016665 [Morus notabilis]	EXB89105	0	93	869.381	486	454
Contig71	epoxide hydrolase	1290	gi|568214641|ref|NP_001275417.1|epoxide hydrolase [Solanum tuberosum] >gi|407944|gb|AAA81892.1| epoxide hydrolase [Solanum tuberosum]	NP_001275417	1.45889e-76	86	252.677	161	140
Contig72	PREDICTED: uncharacterized protein LOC100243295 isoform 1	1897	gi|359480951|ref|XP_002264842.2|PREDICTED: uncharacterized protein LOC100243295 isoform 1 [Vitis vinifera] >gi|296085806|emb|CBI31130.3| unnamed protein product [Vitis vinifera]	XP_002264842	0	87	702.975	436	380
Contig73	sumo-activating enzyme subunit 1a-like	1391	gi|225456343|ref|XP_002283880.1|PREDICTED: SUMO-activating enzyme subunit 1B [Vitis vinifera] >gi|297734431|emb|CBI15678.3| unnamed protein product [Vitis vinifera]	XP_002283880	0	87	532.332	323	284
Contig74	cinnamoyl- reductase 1-like	1246	gi|225434488|ref|XP_002275195.1|PREDICTED: dihydroflavonol-4-reductase [Vitis vinifera] >gi|297745846|emb|CBI15902.3| unnamed protein product [Vitis vinifera]	XP_002275195	0	91	526.168	327	298
Contig75	calcium-dependent phosphotriesterase superfamily protein	1191	gi|565364957|ref|XP_006349184.1|PREDICTED: uncharacterized protein LOC102598953 [Solanum tuberosum]	XP_006349184	3.66094e-123	77	371.318	319	246
Contig76	uncharacterized partial	2937	gi|449474556|ref|XP_004154213.1|PREDICTED: uncharacterized protein LOC101207800, partial [Cucumis sativus]	XP_004154213	2.00005e-79	94	270.781	140	132
Contig77	kinase family protein	3618	gi|255568924|ref|XP_002525432.1|casein kinase, putative [Ricinus communis] >gi|223535245|gb|EEF36922.1| casein kinase, putative [Ricinus communis]	XP_002525432	0	93	1257.28	708	660
Contig78	pleiotropic drug resistance protein 1-like	3662	gi|75326590|sp|Q76CU2.1|PDR1_TOBACRecName: Full=Pleiotropic drug resistance protein 1; AltName: Full=NtPDR1 >gi|41052472|dbj|BAD07483.1| PDR-type ABC transporter 1 [Nicotiana tabacum]	Q76CU2	0	86	1819.67	1182	1024
Contig79	pleiotropic drug resistance protein 1-like	2381	gi|460388418|ref|XP_004239864.1|PREDICTED: pleiotropic drug resistance protein 1-like [Solanum lycopersicum]	XP_004239864	0	88	927.932	595	528
Contig80	splicing factor 1-like protein	2956	gi|225461650|ref|XP_002283115.1|PREDICTED: uncharacterized protein LOC100267539 [Vitis vinifera]	XP_002283115	0	73	845.884	779	573
Contig81	clathrin interactor epsin 2	2094	gi|255583860|ref|XP_002532681.1|Epsin-2, putative [Ricinus communis] >gi|223527594|gb|EEF29709.1| Epsin-2, putative [Ricinus communis]	XP_002532681	5.5177e-154	63	481.1	593	378
Contig82	protein executer chloroplastic-like	5192	gi|225464089|ref|XP_002271011.1|PREDICTED: protein EXECUTER 1, chloroplastic [Vitis vinifera] >gi|296088775|emb|CBI38225.3| unnamed protein product [Vitis vinifera]	XP_002271011	0	72	721.079	697	506
Contig83	uncharacterized membrane protein ymr155w	1022	gi|565348785|ref|XP_006341383.1|PREDICTED: uncharacterized protein LOC102606368 [Solanum tuberosum]	XP_006341383	6.98888e-140	85	420.239	261	224
Contig84	protein bem46-like	1364	gi|590575522|ref|XP_007012710.1|Alpha/beta-Hydrolases superfamily protein isoform 2 [Theobroma cacao] >gi|508783073|gb|EOY30329.1| Alpha/beta-Hydrolases superfamily protein isoform 2 [Theobroma cacao]	XP_007012710	0	91	550.436	314	286
Contig86	-fructan: -fructan 1-fructosyltransferase precursor	2560	gi|378407622|gb|AFB83199.1|fructan-fructan 1-fructosyltransferase [Cichorium intybus]	AFB83199	0	85	969.148	612	522
Contig87	glutamate binding protein	1174	gi|470108658|ref|XP_004290629.1|PREDICTED: BI1-like protein-like [Fragaria vesca subsp. vesca]	XP_004290629	7.31267e-102	87	313.538	240	211
Contig88	gata transcription factor 24-like	1586	gi|255572874|ref|XP_002527369.1|GATA transcription factor, putative [Ricinus communis] >gi|223533288|gb|EEF35041.1| GATA transcription factor, putative [Ricinus communis]	XP_002527369	6.58512e-105	81	329.331	218	177
Contig89	transcription elongation factor spt6-like	4413	gi|297741709|emb|CBI32841.3|unnamed protein product [Vitis vinifera]	CBI32841	0	83	1895.94	1366	1134
Contig90	high mobility group protein	813	gi|297849910|ref|XP_002892836.1|hypothetical protein ARALYDRAFT_888880 [Arabidopsis lyrata subsp. lyrata] >gi|297338678|gb|EFH69095.1| hypothetical protein ARALYDRAFT_888880 [Arabidopsis lyrata subsp. lyrata]	XP_002892836	1.49231e-50	67	176.022	184	124
Contig91	methyl- -binding domain-containing protein 9-like	3053	gi|571498685|ref|XP_006594288.1|PREDICTED: methyl-CpG-binding domain-containing protein 9-like [Glycine max]	XP_006594288	2.46739e-132	63	452.595	544	344
Contig92	anaphase-promoting complex subunit 1-like	7841	gi|508725846|gb|EOY17743.1|E3 ubiquitin ligase isoform 1 [Theobroma cacao]	EOY17743	0	83	2254.17	1605	1347
Contig93	probable inactive leucine-rich repeat receptor-like protein kinase at3g03770-like	2990	gi|225456272|ref|XP_002279697.1|PREDICTED: probable inactive leucine-rich repeat receptor-like protein kinase At3g03770-like [Vitis vinifera]	XP_002279697	0	71	728.398	762	543
Contig94	protein nsp-interacting kinase 1-like	3304	gi|566183369|ref|XP_002311408.2|hypothetical protein POPTR_0008s10970g [Populus trichocarpa] >gi|550332818|gb|EEE88775.2| hypothetical protein POPTR_0008s10970g [Populus trichocarpa]	XP_002311408	0	90	759.599	430	391
Contig95	serine threonine-protein kinase edr1-like isoform x2	3166	gi|502082392|ref|XP_004487152.1|PREDICTED: serine/threonine-protein kinase EDR1-like isoform X2 [Cicer arietinum]	XP_004487152	0	71	890.567	816	581
Contig96	flavonoid 3 -monooxygenase-like	1965	gi|565378114|ref|XP_006355507.1|PREDICTED: cytochrome P450 93A1-like [Solanum tuberosum]	XP_006355507	0	83	716.457	499	418
Contig97	uncharacterized gpi-anchored protein at4g28100-like	1337	gi|359491009|ref|XP_003634199.1|PREDICTED: uncharacterized GPI-anchored protein At4g28100-like [Vitis vinifera]	XP_003634199	3.73432e-116	79	355.14	276	219
Contig98	3-isopropylmalate dehydratase-like	1811	gi|596299993|ref|XP_007227725.1|hypothetical protein PRUPE_ppa004448mg [Prunus persica] >gi|462424661|gb|EMJ28924.1| hypothetical protein PRUPE_ppa004448mg [Prunus persica]	XP_007227725	0	95	936.021	495	473
Contig99	dynamin-related protein 3a-like	1576	gi|565387153|ref|XP_006359369.1|PREDICTED: dynamin-related protein 3A-like [Solanum tuberosum]	XP_006359369	0	96	624.394	345	334
Contig100	trafficking protein particle complex subunit 3-like	1140	gi|225461038|ref|XP_002281399.1|PREDICTED: trafficking protein particle complex subunit 3 [Vitis vinifera] >gi|147765421|emb|CAN64900.1| hypothetical protein VITISV_041653 [Vitis vinifera] >gi|297735985|emb|CBI23959.3| unnamed protein product [Vitis vinifera]	XP_002281399	1.07801e-124	97	369.007	186	182
Contig101	calmodulin-like protein 3-like	1135	gi|566211638|ref|XP_006372871.1|hypothetical protein POPTR_0017s05860g [Populus trichocarpa] >gi|118482425|gb|ABK93135.1| unknown [Populus trichocarpa] >gi|550319519|gb|ERP50668.1| hypothetical protein POPTR_0017s05860g [Populus trichocarpa]	XP_006372871	1.92126e-63	73	213.772	222	163
Contig102	abc transporter f family member 3-like	2544	gi|449452232|ref|XP_004143864.1|PREDICTED: ABC transporter F family member 3-like [Cucumis sativus]	XP_004143864	0	94	1078.93	610	576
Contig103	atp-dependent rna helicase dbp73d isoform 1	801	gi|595849506|ref|XP_007209737.1|hypothetical protein PRUPE_ppa012893mg [Prunus persica] >gi|462405472|gb|EMJ10936.1| hypothetical protein PRUPE_ppa012893mg [Prunus persica]	XP_007209737	9.32409e-53	75	179.874	154	116
Contig105	initiator trna phosphoribosyl transferase family protein	1683	gi|568843327|ref|XP_006475564.1|PREDICTED: tRNA A64-2'-O-ribosylphosphate transferase-like [Citrus sinensis]	XP_006475564	0	80	699.893	517	418
Contig106	upf0183 protein at3g51130-like	1856	gi|359476646|ref|XP_003631875.1|PREDICTED: UPF0183 protein At3g51130-like [Vitis vinifera]	XP_003631875	0	95	760.755	401	381
Contig107	glycosyl hydrolase family 35	1250	gi|566201891|ref|XP_002320697.2|hypothetical protein POPTR_0014s01790g [Populus trichocarpa] >gi|550323135|gb|EEE99012.2| hypothetical protein POPTR_0014s01790g [Populus trichocarpa]	XP_002320697	3.79328e-15	73	81.2629	78	57
Contig108	d-lactate dehydrogenase	2219	gi|508717769|gb|EOY09666.1|FAD-linked oxidases family protein isoform 1 [Theobroma cacao] >gi|508717770|gb|EOY09667.1| FAD-linked oxidases family protein isoform 1 [Theobroma cacao]	EOY09666	0	86	933.324	578	502
Contig109	probable protein phosphatase 2c 38-like	2319	gi|225439795|ref|XP_002276631.1|PREDICTED: probable protein phosphatase 2C 38-like [Vitis vinifera]	XP_002276631	0	85	582.408	376	321
Contig110	common plant regulatory factor 1-like isoform x3	1938	gi|255541782|ref|XP_002511955.1|Common plant regulatory factor CPRF-1, putative [Ricinus communis] >gi|223549135|gb|EEF50624.1| Common plant regulatory factor CPRF-1, putative [Ricinus communis]	XP_002511955	1.14402e-104	62	335.109	414	258
Contig111	isoflavone reductase homolog	2727	gi|225440211|ref|XP_002283648.1|PREDICTED: isoflavone reductase homolog [Vitis vinifera]	XP_002283648	1.99763e-178	90	530.406	310	282
Contig112	btb poz domain-containing protein at5g67385-like	2609	gi|508699739|gb|EOX91635.1|Phototropic-responsive NPH3 family protein [Theobroma cacao]	EOX91635	0	76	743.421	622	478
Contig113	epoxide hydrolase	743	gi|568214429|ref|NP_001275381.1|epoxide hydrolase [Solanum tuberosum] >gi|407940|gb|AAA81890.1| epoxide hydrolase [Solanum tuberosum]	NP_001275381	3.10983e-79	84	252.677	165	140
Contig114	exosome component 10-like	3223	gi|566199685|ref|XP_002319182.2|3'-5' exonuclease domain-containing family protein [Populus trichocarpa] >gi|550325063|gb|EEE95105.2| 3'-5' exonuclease domain-containing family protein [Populus trichocarpa]	XP_002319182	0	66	832.017	916	605
Contig115	cell division control protein 48 homolog c-like	2441	gi|508719973|gb|EOY11870.1|Cell division control protein 48 C isoform 1 [Theobroma cacao]	EOY11870	0	85	1043.88	682	580
Contig116	er membrane protein complex subunit 1-like	3293	gi|596295724|ref|XP_007227052.1|hypothetical protein PRUPE_ppa000842mg [Prunus persica] >gi|462423988|gb|EMJ28251.1| hypothetical protein PRUPE_ppa000842mg [Prunus persica]	XP_007227052	0	86	1439.09	960	833
Contig117	serine threonine-protein kinase tor-like isoform x2	7917	gi|508706636|gb|EOX98532.1|Target of rapamycin isoform 1 [Theobroma cacao] >gi|508706637|gb|EOX98533.1| Target of rapamycin isoform 1 [Theobroma cacao]	EOX98532	0	92	4256.83	2476	2297
Contig118	ferric reduction oxidase chloroplastic-like	3752	gi|460369063|ref|XP_004230384.1|PREDICTED: ferric reduction oxidase 7, chloroplastic-like [Solanum lycopersicum]	XP_004230384	0	76	826.624	741	565
Contig119	geraniol 8-hydroxylase-like	1655	gi|566162216|ref|XP_002303546.2|hypothetical protein POPTR_0003s11810g [Populus trichocarpa] >gi|550342998|gb|EEE78525.2| hypothetical protein POPTR_0003s11810g [Populus trichocarpa]	XP_002303546	2.46667e-136	66	417.157	456	302
Contig120	short-chain type dehydrogenase reductase-like	1074	gi|567901832|ref|XP_006443404.1|hypothetical protein CICLE_v10024548mg [Citrus clementina] >gi|568850816|ref|XP_006479093.1| PREDICTED: short-chain type dehydrogenase/reductase-like [Citrus sinensis] >gi|557545666|gb|ESR56644.1| hypothetical protein CICLE_v10024548mg [Citrus clementina]	XP_006443404	3.30871e-135	84	398.282	259	218
Contig121	telomere repeat-binding protein 4-like	2517	gi|12043533|emb|CAC19789.1|MYB-like DNA-binding protein [Catharanthus roseus]	CAC19789	1.75095e-172	70	516.924	498	352
Contig122	protein cypro4-like	1562	gi|565359257|ref|XP_006346433.1|PREDICTED: protein CYPRO4-like [Solanum tuberosum]	XP_006346433	1.05591e-169	84	506.523	378	319
Contig123	actin-related protein 8	755	gi|565358527|ref|XP_006346078.1|PREDICTED: actin-related protein 8-like isoform X1 [Solanum tuberosum]	XP_006346078	1.00732e-104	89	323.553	193	173
Contig124	copper-transporting atpase chloroplastic-like	6132	gi|460399025|ref|XP_004245045.1|PREDICTED: copper-transporting ATPase PAA2, chloroplastic-like [Solanum lycopersicum]	XP_004245045	0	86	1238.4	862	742
Contig125	vacuolar cation proton exchanger 2-like	3744	gi|565392854|ref|XP_006362104.1|PREDICTED: vacuolar cation/proton exchanger 2-like [Solanum tuberosum]	XP_006362104	0	89	708.368	427	382
Contig126	oxysterol-binding protein 1d-like	4768	gi|596279899|ref|XP_007225262.1|hypothetical protein PRUPE_ppa001529mg [Prunus persica] >gi|462422198|gb|EMJ26461.1| hypothetical protein PRUPE_ppa001529mg [Prunus persica]	XP_007225262	0	86	1306.97	823	714
Contig128	b3 domain-containing protein	2177	gi|460385009|ref|XP_004238198.1|PREDICTED: B3 domain-containing protein LOC_Os12g40080-like [Solanum lycopersicum]	XP_004238198	0	69	619.387	575	400
Contig130	homeobox protein knotted-1-like 6-like	1432	gi|225456981|ref|XP_002282076.1|PREDICTED: homeobox protein knotted-1-like 6 [Vitis vinifera] >gi|297733756|emb|CBI15003.3| unnamed protein product [Vitis vinifera]	XP_002282076	5.24247e-116	72	355.91	326	235
Contig131	structural maintenance of chromosomes protein 4-like	4030	gi|296082911|emb|CBI22212.3|unnamed protein product [Vitis vinifera]	CBI22212	0	89	1930.61	1236	1109
Contig132	Uncharacterized protein TCM_024853	4298	gi|508717538|gb|EOY09435.1|Uncharacterized protein TCM_024853 [Theobroma cacao]	EOY09435	0	93	633.639	358	336
Contig133	Uncharacterized protein TCM_024853	3811	gi|508717538|gb|EOY09435.1|Uncharacterized protein TCM_024853 [Theobroma cacao]	EOY09435	0	93	633.639	358	336
Contig134	probably inactive leucine-rich repeat receptor-like protein kinase at5g48380-like	3795	gi|565380191|ref|XP_006356492.1|PREDICTED: probably inactive leucine-rich repeat receptor-like protein kinase At5g48380-like [Solanum tuberosum]	XP_006356492	2.03641e-146	63	467.233	568	362
Contig135	phosphatidylinositol 4-kinase alpha	5788	gi|462396349|gb|EMJ02148.1|hypothetical protein PRUPE_ppa000062mg [Prunus persica]	EMJ02148	0	88	2028.45	1294	1141
Contig136	nuclear transcription factor y subunit b-8-like	1059	gi|568853943|ref|XP_006480596.1|PREDICTED: nuclear transcription factor Y subunit B-10-like isoform X3 [Citrus sinensis]	XP_006480596	1.73751e-98	89	300.827	174	156
Contig137	sucrose-phosphatase 2	1688	gi|565344162|ref|XP_006339186.1|PREDICTED: sucrose-phosphatase 2 [Solanum tuberosum]	XP_006339186	0	90	588.186	336	305
Contig138	importin-5-like	2076	gi|565346032|ref|XP_006340074.1|PREDICTED: importin-5-like [Solanum tuberosum]	XP_006340074	0	96	994.956	587	565
Contig139	nedd8-activating enzyme e1 regulatory subunit-like	2092	gi|225447007|ref|XP_002267415.1|PREDICTED: NEDD8-activating enzyme E1 regulatory subunit [Vitis vinifera] >gi|297739147|emb|CBI28798.3| unnamed protein product [Vitis vinifera]	XP_002267415	0	94	948.347	517	491
Contig140	momilactone a synthase-like	1320	gi|508707183|gb|EOX99079.1|Short chain alcohol dehydrogenase [Theobroma cacao]	EOX99079	7.82282e-100	79	311.227	264	209
Contig142	serine threonine-protein kinase pbs1-like	1269	gi|566148750|ref|XP_002297857.2|hypothetical protein POPTR_0001s13420g [Populus trichocarpa] >gi|550347161|gb|EEE82662.2| hypothetical protein POPTR_0001s13420g [Populus trichocarpa]	XP_002297857	0	92	578.556	331	307
Contig143	atp-dependent clp protease atp-binding subunit -like	2199	gi|567897202|ref|XP_006441089.1|hypothetical protein CICLE_v10019480mg [Citrus clementina] >gi|568880844|ref|XP_006493316.1| PREDICTED: ATP-dependent Clp protease ATP-binding subunit clpX-like, mitochondrial-like isoform X2 [Citrus sinensis] >gi|557543351|gb|ESR54329.1| hypothetical protein CICLE_v10019480mg [Citrus clementina]	XP_006441089	0	81	718.383	534	433
Contig144	probable inactive serine threonine-protein kinase scy1-like	3218	gi|225448715|ref|XP_002280870.1|PREDICTED: probable inactive serine/threonine-protein kinase scy1 isoform 1 [Vitis vinifera] >gi|297736476|emb|CBI25347.3| unnamed protein product [Vitis vinifera]	XP_002280870	0	90	1218.37	796	720
Contig145	acetohydroxyacid synthase 1	1484	gi|307940744|gb|ADN95986.1|acetolactate synthase, partial [Conyza canadensis]	ADN95986	0	94	687.567	395	375
Contig146	ndx1 homeobox isoform 2	3015	gi|296086650|emb|CBI32285.3|unnamed protein product [Vitis vinifera]	CBI32285	0	65	803.512	902	591
Contig147	polyphosphoinositide phosphatase	2461	gi|359482963|ref|XP_003632867.1|PREDICTED: polyphosphoinositide phosphatase-like isoform 1 [Vitis vinifera]	XP_003632867	0	80	989.178	710	569
Contig148	insulinase (peptidase family m16) family protein isoform 2	4449	gi|297745637|emb|CBI40802.3|unnamed protein product [Vitis vinifera]	CBI40802	0	85	1822.75	1217	1046
Contig149	callose synthase 12-like	5804	gi|460374151|ref|XP_004232875.1|PREDICTED: callose synthase 11-like isoform 1 [Solanum lycopersicum] >gi|460374153|ref|XP_004232876.1| PREDICTED: callose synthase 11-like isoform 2 [Solanum lycopersicum]	XP_004232875	0	86	2692.92	1779	1532
Contig150	glycosyltransferase family protein	1678	gi|508703929|gb|EOX95825.1|Glycosyl transferase family 1 protein isoform 2 [Theobroma cacao]	EOX95825	4.79049e-142	75	438.343	404	306
Contig151	brefeldin a-inhibited guanine nucleotide-exchange protein 2-like	1326	gi|566158113|ref|XP_002301297.2|hypothetical protein POPTR_0002s15020g [Populus trichocarpa] >gi|550345049|gb|EEE80570.2| hypothetical protein POPTR_0002s15020g [Populus trichocarpa]	XP_002301297	0	92	732.25	446	414
Contig152	inter-alpha-trypsin inhibitor heavy	2588	gi|225442075|ref|XP_002271630.1|PREDICTED: uncharacterized protein LOC100244700 [Vitis vinifera] >gi|297742983|emb|CBI35850.3| unnamed protein product [Vitis vinifera]	XP_002271630	0	73	825.854	727	536
Contig153	aspartic proteinase cdr1-like	1513	gi|508718448|gb|EOY10345.1|Eukaryotic aspartyl protease family protein, putative [Theobroma cacao]	EOY10345	1.80735e-116	64	362.073	428	275
Contig154	grf1-interacting factor 1-like	1319	gi|255561883|ref|XP_002521950.1|synovial sarcoma associated ss18 protein, putative [Ricinus communis] >gi|223538754|gb|EEF40354.1| synovial sarcoma associated ss18 protein, putative [Ricinus communis]	XP_002521950	2.60474e-31	71	129.413	215	154
Contig155	amino acid binding	1432	gi|147855097|emb|CAN83845.1|hypothetical protein VITISV_001862 [Vitis vinifera]	CAN83845	1.55883e-180	87	494.197	297	261
Contig156	zinc finger ccch domain-containing protein 30-like	2946	gi|508704792|gb|EOX96688.1|CCCH-type zinc finger protein with ARM repeat domain isoform 1 [Theobroma cacao] >gi|508704793|gb|EOX96689.1| CCCH-type zinc finger protein with ARM repeat domain isoform 1 [Theobroma cacao] >gi|508704794|gb|EOX96690.1| CCCH-type zinc finger protein with ARM repeat domain isoform 1 [Theobroma cacao]	EOX96688	0	75	854.358	752	567
Contig157	protein trichome birefringence-like 33	1783	gi|224098734|ref|XP_002311248.1|hypothetical protein POPTR_0008s07330g [Populus trichocarpa] >gi|222851068|gb|EEE88615.1| hypothetical protein POPTR_0008s07330g [Populus trichocarpa]	XP_002311248	0	86	653.67	416	358
Contig158	anthocyanin acyltransferase	1105	gi|27372445|gb|AAO12207.1|putative malonyl CoA:anthocyanidin 3-O-glucoside-6''-O-malonyltransferase [Dahlia pinnata]	AAO12207	4.34407e-168	78	489.96	368	290
Contig159	protein cypro4-like	937	gi|470117329|ref|XP_004294811.1|PREDICTED: protein CYPRO4-like [Fragaria vesca subsp. vesca]	XP_004294811	3.26584e-145	95	434.876	224	215
Contig160	probable importin-7 homolog	1101	gi|255573671|ref|XP_002527757.1|Importin-7, putative [Ricinus communis] >gi|223532844|gb|EEF34618.1| Importin-7, putative [Ricinus communis]	XP_002527757	0	94	670.233	367	345
Contig161	cleavage and polyadenylation specificity factor subunit 3-i-like	2549	gi|359486185|ref|XP_003633408.1|PREDICTED: cleavage and polyadenylation specificity factor subunit 3-I-like [Vitis vinifera]	XP_003633408	0	93	1286.17	701	658
Contig162	phloem protein 2-b2	1407	gi|42570651|ref|NP_973399.1|F-box domain protein MEE66 [Arabidopsis thaliana] >gi|122213648|sp|Q3E6P4.1|FB95_ARATH RecName: Full=F-box protein At2g02240 >gi|330250466|gb|AEC05560.1| F-box protein [Arabidopsis thaliana]	NP_973399	1.47167e-18	52	95.1301	223	117
Contig163	transcriptional corepressor leunig-like	2910	gi|49523569|emb|CAF18246.1|STY-L protein [Antirrhinum majus]	CAF18246	0	88	1164.83	780	694
Contig164	cyclin-dependent kinase c-2-like	1923	gi|296083956|emb|CBI24344.3|unnamed protein product [Vitis vinifera]	CBI24344	0	98	731.095	375	369
Contig165	alpha-ketoglutarate-dependent dioxygenase alkb-like	2294	gi|568861219|ref|XP_006484103.1|PREDICTED: alpha-ketoglutarate-dependent dioxygenase alkB-like [Citrus sinensis]	XP_006484103	1.03557e-112	77	326.25	256	198
Contig166	myosin heavy chain family protein	2431	gi|508713583|gb|EOY05480.1|Myosin XI B isoform 2 [Theobroma cacao]	EOY05480	0	80	736.487	598	479
Contig167	spx domain-containing membrane protein at4g22990-like isoform x2	2645	gi|460400269|ref|XP_004245658.1|PREDICTED: SPX domain-containing membrane protein At4g22990-like [Solanum lycopersicum]	XP_004245658	0	91	1165.6	697	637
Contig168	clathrin interactor epsin 2-like	2698	gi|470121299|ref|XP_004296713.1|PREDICTED: clathrin interactor EPSIN 2-like [Fragaria vesca subsp. vesca]	XP_004296713	2.63484e-82	58	295.819	555	327
Contig169	galactose oxidase-like	2184	gi|449439962|ref|XP_004137754.1|PREDICTED: galactose oxidase-like [Cucumis sativus] >gi|449511092|ref|XP_004163860.1| PREDICTED: galactose oxidase-like [Cucumis sativus]	XP_004137754	0	86	822.387	514	446
Contig170	cohesin subunit	4275	gi|296083395|emb|CBI23350.3|unnamed protein product [Vitis vinifera]	CBI23350	0	56	804.283	1245	704
Contig171	probable mitochondrial chaperone bcs1-b-like	2101	gi|565350012|ref|XP_006341968.1|PREDICTED: probable mitochondrial chaperone BCS1-B-like [Solanum tuberosum]	XP_006341968	2.85443e-170	76	507.679	442	339
Contig172	molybdate transporter 2-like	1808	gi|449436100|ref|XP_004135832.1|PREDICTED: molybdate transporter 2-like [Cucumis sativus] >gi|449490985|ref|XP_004158766.1| PREDICTED: molybdate transporter 2-like [Cucumis sativus]	XP_004135832	0	83	604.364	452	376
Contig173	adagio protein 3-like	2229	gi|309256355|gb|ADO61005.1|flavin-binding kelch repeat F-box 1 [Helianthus annuus]	ADO61005	0	90	967.607	576	520
Contig174	chd3-type chromatin-remodeling factor pickle-like	4846	gi|359475843|ref|XP_002282918.2|PREDICTED: CHD3-type chromatin-remodeling factor PICKLE-like [Vitis vinifera]	XP_002282918	0	85	1898.63	1341	1142
Contig176	2-phosphoglycerate kinase-related family protein	2160	gi|255587268|ref|XP_002534208.1|conserved hypothetical protein [Ricinus communis] >gi|223525703|gb|EEF28172.1| conserved hypothetical protein [Ricinus communis]	XP_002534208	0	82	763.837	579	475
Contig177	leucine-rich repeat receptor-like serine threonine-protein kinase at1g17230-like	4293	gi|225470798|ref|XP_002263001.1|PREDICTED: leucine-rich repeat receptor-like serine/threonine-protein kinase At1g17230-like [Vitis vinifera]	XP_002263001	0	80	1425.99	1114	896
Contig178	topless-related 1 isoform 1	901	gi|566160457|ref|XP_006385279.1|hypothetical protein POPTR_0003s02410g [Populus trichocarpa] >gi|566160459|ref|XP_006385280.1| hypothetical protein POPTR_0003s02410g [Populus trichocarpa] >gi|566160461|ref|XP_006385281.1| hypothetical protein POPTR_0003s02410g [Populus trichocarpa] >gi|550342219|gb|ERP63076.1| hypothetical protein POPTR_0003s02410g [Populus trichocarpa] >gi|550342220|gb|ERP63077.…	XP_006385279	9.1914e-103	89	318.161	186	166
Contig179	cofactor-independent phosphoglycerate mutase	2222	gi|567876529|ref|XP_006430854.1|hypothetical protein CICLE_v10011558mg [Citrus clementina] >gi|557532911|gb|ESR44094.1| hypothetical protein CICLE_v10011558mg [Citrus clementina]	XP_006430854	0	91	859.366	493	451
Contig180	f-box kelch-repeat protein at1g57790-like	1245	gi|508716365|gb|EOY08262.1|F-box/kelch-repeat protein isoform 1 [Theobroma cacao] >gi|508716366|gb|EOY08263.1| F-box/kelch-repeat protein isoform 1 [Theobroma cacao]	EOY08262	0	83	559.681	358	300
Contig181	protein iq-domain 31-like	627	gi|225452729|ref|XP_002277259.1|PREDICTED: protein IQ-DOMAIN 31-like [Vitis vinifera]	XP_002277259	7.10635e-13	75	76.2554	83	63
Contig182	ap-5 complex subunit zeta-1-like	2239	gi|462409808|gb|EMJ15142.1|hypothetical protein PRUPE_ppa003516mg [Prunus persica]	EMJ15142	0	87	398.667	297	260
Contig183	phosphoenolpyruvate carboxylase kinase	1243	gi|16902296|dbj|BAB71853.1|phosphoenolpyruvate carboxylase kinase [Flaveria trinervia]	BAB71853	2.29908e-174	92	500.745	281	261
Contig184	copper transporter 1-like	919	gi|508786632|gb|EOY33888.1|Copper transporter, putative [Theobroma cacao]	EOY33888	3.28039e-43	78	156.377	123	97
Contig185	glycine-rich rna-binding protein mitochondrial-like	822	gi|462401761|gb|EMJ07318.1|hypothetical protein PRUPE_ppa013084mg [Prunus persica]	EMJ07318	3.39335e-53	86	180.644	141	122
Contig186	exocyst complex component 5-like	2982	gi|566203263|ref|XP_006375350.1|hypothetical protein POPTR_0014s08590g [Populus trichocarpa] >gi|566203265|ref|XP_002320157.2| exocyst complex component Sec10-related family protein [Populus trichocarpa] >gi|550323780|gb|ERP53147.1| hypothetical protein POPTR_0014s08590g [Populus trichocarpa] >gi|550323781|gb|EEE98472.2| exocyst complex component Sec10-related family protein [Populus trichocarpa]	XP_006375350	0	91	1318.91	823	751
Contig187	nodulin family protein	2440	gi|462404148|gb|EMJ09705.1|hypothetical protein PRUPE_ppa026488mg [Prunus persica]	EMJ09705	0	84	866.685	572	484
Contig188	udp-glucuronate:xylan alpha-glucuronosyltransferase 3-like	2419	gi|565379752|ref|XP_006356282.1|PREDICTED: putative UDP-glucuronate:xylan alpha-glucuronosyltransferase 3-like isoform X1 [Solanum tuberosum]	XP_006356282	0	87	1007.67	648	564
Contig189	pentatricopeptide repeat-containing protein mitochondrial-like	5247	gi|225450630|ref|XP_002278172.1|PREDICTED: pentatricopeptide repeat-containing protein At5g16420, mitochondrial [Vitis vinifera] >gi|296089757|emb|CBI39576.3| unnamed protein product [Vitis vinifera]	XP_002278172	0	85	786.178	504	430
Contig190	4-coumarate:coenzyme a ligase	728	gi|390516321|gb|AFL93685.1|4-coumarate: coenzyme A ligase [Cynara cardunculus var. scolymus]	AFL93685	1.09276e-39	93	153.68	79	74
Contig191	ataxin-2 homolog isoform x1	2587	gi|225442174|ref|XP_002275748.1|PREDICTED: uncharacterized protein LOC100265239 [Vitis vinifera] >gi|297743028|emb|CBI35895.3| unnamed protein product [Vitis vinifera]	XP_002275748	0	75	641.343	637	479
Contig192	hypothetical protein VITISV_008538	2932	gi|147798966|emb|CAN68165.1|hypothetical protein VITISV_008538 [Vitis vinifera]	CAN68165	1.52385e-79	60	269.626	380	228
Contig193	uncharacterized loc101209678 isoform 1	2378	gi|508706964|gb|EOX98860.1|Emb:CAB89363.1 [Theobroma cacao]	EOX98860	0	64	595.119	616	398
Contig194	upf0690 protein c1orf52 homolog	1015	gi|565366041|ref|XP_006349704.1|PREDICTED: UPF0690 protein C1orf52 homolog [Solanum tuberosum]	XP_006349704	1.49504e-63	81	211.075	179	145
Contig195	cyclin-dependent serine threonine-protein kinase ddb_g0272797 ddb_g0274007-like	1482	gi|565390535|ref|XP_006360993.1|PREDICTED: putative cyclin-dependent serine/threonine-protein kinase DDB_G0272797/DDB_G0274007-like [Solanum tuberosum]	XP_006360993	2.51542e-40	55	159.073	354	198
Contig196	12-oxophytodienoate reductase 2	2149	gi|587892928|gb|EXB81492.1|Putative 12-oxophytodienoate reductase 11 [Morus notabilis]	EXB81492	0	93	656.366	361	336
Contig197	mini-chromosome maintenance complex-binding	741	gi|567886720|ref|XP_006435882.1|hypothetical protein CICLE_v10033572mg [Citrus clementina] >gi|568865678|ref|XP_006486199.1| PREDICTED: mini-chromosome maintenance complex-binding protein-like [Citrus sinensis] >gi|557538078|gb|ESR49122.1| hypothetical protein CICLE_v10033572mg [Citrus clementina]	XP_006435882	3.4438e-19	72	96.2857	77	56
Contig198	probable phosphoglycerate mutase -like	1172	gi|567188189|ref|XP_006404025.1|hypothetical protein EUTSA_v10010687mg [Eutrema salsugineum] >gi|557105144|gb|ESQ45478.1| hypothetical protein EUTSA_v10010687mg [Eutrema salsugineum]	XP_006404025	1.55324e-100	81	309.686	225	183
Contig199	duf246 domain-containing protein at1g04910-like	3777	gi|460384490|ref|XP_004237944.1|PREDICTED: uncharacterized protein At1g04910-like [Solanum lycopersicum]	XP_004237944	0	84	850.507	553	467
Contig200	tetraspanin-20-like isoform x1	1358	gi|565367256|ref|XP_006350290.1|PREDICTED: tetraspanin-20-like isoform X1 [Solanum tuberosum]	XP_006350290	5.67089e-75	63	246.899	281	179
Contig201	acyl- -binding domain-containing protein 4-like	2739	gi|460368730|ref|XP_004230218.1|PREDICTED: acyl-CoA-binding domain-containing protein 4-like [Solanum lycopersicum]	XP_004230218	0	87	971.459	665	581
Contig202	ankyrin repeat domain-containing protein 13c-b-like	2060	gi|565362783|ref|XP_006348124.1|PREDICTED: ankyrin repeat domain-containing protein 13C-B-like [Solanum tuberosum]	XP_006348124	0	77	720.309	604	468
Contig203	embryogenesis-associated protein emb8-like	2323	gi|502146180|ref|XP_004506339.1|PREDICTED: embryogenesis-associated protein EMB8-like [Cicer arietinum]	XP_004506339	0	83	536.954	373	311
Contig204	embryogenesis-associated protein emb8-like	963	gi|565353750|ref|XP_006343786.1|PREDICTED: embryogenesis-associated protein EMB8-like [Solanum tuberosum]	XP_006343786	4.32747e-119	87	362.844	219	192
Contig205	rgpr- isoform 1	4923	gi|508777075|gb|EOY24331.1|RGPR-related, putative isoform 1 [Theobroma cacao]	EOY24331	0	66	1251.5	1433	959
Contig206	probable methionine--trna ligase-like	1750	gi|508728195|gb|EOY20092.1|OB-fold nucleic acid binding domain-containing protein isoform 3 [Theobroma cacao]	EOY20092	4.82986e-161	78	477.633	380	298
Contig207	bag family molecular chaperone regulator 6-like	2022	gi|587862926|gb|EXB52711.1|BAG family molecular chaperone regulator 6 [Morus notabilis]	EXB52711	2.40816e-34	76	149.828	134	102
Contig208	cyclin-l1-1	2169	gi|449435667|ref|XP_004135616.1|PREDICTED: cyclin-L1-1-like [Cucumis sativus] >gi|449485709|ref|XP_004157252.1| PREDICTED: cyclin-L1-1-like [Cucumis sativus]	XP_004135616	0	80	558.91	444	358
Contig209	galactosyltransferase family protein	1896	gi|568830812|ref|XP_006469679.1|PREDICTED: probable beta-1,3-galactosyltransferase 2-like isoform X2 [Citrus sinensis]	XP_006469679	0	89	511.146	320	286
Contig210	26s proteasome regulatory subunit	892	gi|296086876|emb|CBI33043.3|unnamed protein product [Vitis vinifera]	CBI33043	1.2254e-86	82	273.092	223	184
Contig211	mitochondrial transcription termination factor family protein	1565	gi|297736154|emb|CBI24192.3|unnamed protein product [Vitis vinifera]	CBI24192	1.56279e-135	75	410.609	322	243
Contig212	vacuolar protein	2222	gi|508698949|gb|EOX90845.1|Armadillo repeat only 2 [Theobroma cacao]	EOX90845	0	86	1000.73	662	572
Contig213	calmodulin-binding transcription activator 5-like	3168	gi|565377874|ref|XP_006355392.1|PREDICTED: calmodulin-binding transcription activator 5-like [Solanum tuberosum]	XP_006355392	0	73	980.704	940	688
Contig214	no apical meristem family protein	1368	gi|255555947|ref|XP_002519008.1|transcription factor, putative [Ricinus communis] >gi|223541671|gb|EEF43219.1| transcription factor, putative [Ricinus communis]	XP_002519008	1.3857e-124	69	378.252	357	249
Contig216	protein gdap2 homolog	1632	gi|587900147|gb|EXB88487.1|hypothetical protein L484_017239 [Morus notabilis]	EXB88487	0	94	782.711	418	396
Contig217	serine threonine-protein kinase ht1-like	2356	gi|225452312|ref|XP_002272486.1|PREDICTED: serine/threonine-protein kinase HT1 [Vitis vinifera] >gi|296087594|emb|CBI34850.3| unnamed protein product [Vitis vinifera]	XP_002272486	0	92	630.943	352	325
Contig218	crs2-associated factor mitochondrial-like	1454	gi|462410359|gb|EMJ15693.1|hypothetical protein PRUPE_ppa019693mg [Prunus persica]	EMJ15693	7.28504e-161	82	472.626	351	289
Contig219	beta- -mannosyl-glycoprotein 4-beta-n-acetylglucosaminyltransferase-like	1297	gi|508708750|gb|EOY00647.1|Beta-1,4-N-acetylglucosaminyltransferase family protein [Theobroma cacao]	EOY00647	6.64386e-176	89	509.605	311	277
Contig220	probable galacturonosyltransferase 14-like	2612	gi|508711710|gb|EOY03607.1|Galacturonosyltransferase 13 isoform 1 [Theobroma cacao]	EOY03607	0	88	899.042	574	509
Contig221	histidinol chloroplastic-like	3794	gi|359493020|ref|XP_002264907.2|PREDICTED: histidinol dehydrogenase, chloroplastic-like [Vitis vinifera]	XP_002264907	0	92	769.229	462	429
Contig222	c2 calcium lipid-binding plant phosphoribosyltransferase family protein	2877	gi|255541548|ref|XP_002511838.1|synaptotagmin, putative [Ricinus communis] >gi|223549018|gb|EEF50507.1| synaptotagmin, putative [Ricinus communis]	XP_002511838	0	81	1068.14	824	668
Contig223	PREDICTED: uncharacterized protein LOC102583466 isoform X2	1368	gi|565388557|ref|XP_006360041.1|PREDICTED: uncharacterized protein LOC102583466 isoform X2 [Solanum tuberosum]	XP_006360041	1.98058e-52	61	192.971	275	168
Contig225	wrky transcription	1133	gi|17385638|dbj|BAA87069.2|elicitor-induced DNA-binding protein homolog [Matricaria chamomilla]	BAA87069	8.06392e-106	76	324.709	289	220
Contig226	kinase family protein	2413	gi|359475950|ref|XP_002279319.2|PREDICTED: serine/threonine-protein kinase CTR1-like [Vitis vinifera]	XP_002279319	0	73	889.797	777	569
Contig227	filament-like plant protein 4-like isoform x2	4767	gi|566155884|ref|XP_002301986.2|hypothetical protein POPTR_0002s02600g [Populus trichocarpa] >gi|550344134|gb|EEE81259.2| hypothetical protein POPTR_0002s02600g [Populus trichocarpa]	XP_002301986	0	67	881.322	977	663
Contig228	aspartate-semialdehyde dehydrogenase-like	1685	gi|359472657|ref|XP_003631183.1|PREDICTED: aspartate-semialdehyde dehydrogenase-like [Vitis vinifera]	XP_003631183	0	91	630.172	384	350
Contig229	hypothetical protein CICLE_v100041192mg, partial	2023	gi|567855135|ref|XP_006420687.1|hypothetical protein CICLE_v100041192mg, partial [Citrus clementina] >gi|557522560|gb|ESR33927.1| hypothetical protein CICLE_v100041192mg, partial [Citrus clementina]	XP_006420687	7.82122e-78	57	275.789	484	279
Contig230	protein upstream of flc-like	1971	gi|508786884|gb|EOY34140.1|Domain of Uncharacterized protein function, putative [Theobroma cacao]	EOY34140	1.05075e-117	69	370.933	417	290
Contig231	ripening-related protein 1-like	815	gi|565345411|ref|XP_006339790.1|PREDICTED: putative ripening-related protein 1-like [Solanum tuberosum]	XP_006339790	3.40653e-94	88	287.345	162	144
Contig232	bidirectional sugar transporter sweet10-like	1249	gi|460379176|ref|XP_004235340.1|PREDICTED: bidirectional sugar transporter SWEET14-like [Solanum lycopersicum]	XP_004235340	1.13042e-106	75	328.561	295	223
Contig233	50s ribosomal protein chloroplastic-like isoform x2	1157	gi|225455342|ref|XP_002276719.1|PREDICTED: 50S ribosomal protein L9 [Vitis vinifera] >gi|302143920|emb|CBI23025.3| unnamed protein product [Vitis vinifera]	XP_002276719	3.88674e-84	79	266.929	219	175
Contig234	shaggy-related protein kinase eta-like	1060	gi|567914429|ref|XP_006449528.1|hypothetical protein CICLE_v10015608mg [Citrus clementina] >gi|557552139|gb|ESR62768.1| hypothetical protein CICLE_v10015608mg [Citrus clementina]	XP_006449528	9.89175e-89	93	283.108	149	140
Contig235	calmodulin-binding family protein	3523	gi|565371149|ref|XP_006352172.1|PREDICTED: calmodulin-binding transcription activator 4-like isoform X1 [Solanum tuberosum]	XP_006352172	0	71	941.028	985	705
Contig236	pre-rrna-processing protein tsr1 homolog	2881	gi|460385459|ref|XP_004238421.1|PREDICTED: pre-rRNA-processing protein TSR1 homolog [Solanum lycopersicum]	XP_004238421	0	88	1195.65	793	698
Contig237	tetratricopeptide repeat protein 13-like	3439	gi|595840965|ref|XP_007208121.1|hypothetical protein PRUPE_ppa000628mg [Prunus persica] >gi|462403763|gb|EMJ09320.1| hypothetical protein PRUPE_ppa000628mg [Prunus persica]	XP_007208121	0	81	1465.67	1048	853
Contig238	transcriptional adapter ada2-like isoform x2	1964	gi|568830395|ref|XP_006469486.1|PREDICTED: transcriptional adapter ADA2-like isoform X3 [Citrus sinensis]	XP_006469486	0	77	741.11	570	441
Contig239	receptor-like protein kinase feronia-like	1416	gi|326505952|dbj|BAJ91215.1|predicted protein [Hordeum vulgare subsp. vulgare]	BAJ91215	5.64336e-111	71	345.51	308	219
Contig240	embryo defective 1923	1435	gi|359485839|ref|XP_002274325.2|PREDICTED: uncharacterized protein LOC100242621 [Vitis vinifera]	XP_002274325	7.39076e-104	74	325.865	306	228
Contig241	endonuclease 4 isoform 1	1177	gi|4099835|gb|AAD00695.1|bifunctional nuclease [Zinnia violacea]	AAD00695	0	90	540.036	307	277
Contig243	cofactor complex c	770	gi|565367409|ref|XP_006350360.1|PREDICTED: uncharacterized protein LOC102587391 [Solanum tuberosum]	XP_006350360	7.46555e-49	66	170.629	173	115
Contig245	phosphatase 2c family protein	2638	gi|567859760|ref|XP_006422534.1|hypothetical protein CICLE_v10028600mg [Citrus clementina] >gi|557524468|gb|ESR35774.1| hypothetical protein CICLE_v10028600mg [Citrus clementina]	XP_006422534	0	94	539.265	309	292
Contig246	f-box protein skip22-like	638	gi|307135956|gb|ADN33816.1|F-box family protein [Cucumis melo subsp. melo]	ADN33816	1.32711e-20	74	98.5969	98	73
Contig247	btb poz and math domain-containing protein 2-like	1760	gi|296086694|emb|CBI32329.3|unnamed protein product [Vitis vinifera]	CBI32329	0	93	667.922	371	346
Contig248	probable monodehydroascorbate cytoplasmic isoform 2-like	2234	gi|508710522|gb|EOY02419.1|Monodehydroascorbate reductase 4 isoform 1 [Theobroma cacao]	EOY02419	0	88	709.523	488	433
Contig249	methyl- -binding domain-containing protein 10-like	1389	gi|470101683|ref|XP_004287299.1|PREDICTED: uncharacterized protein LOC101290982 isoform 1 [Fragaria vesca subsp. vesca] >gi|470101685|ref|XP_004287300.1| PREDICTED: uncharacterized protein LOC101290982 isoform 2 [Fragaria vesca subsp. vesca]	XP_004287299	2.3906e-29	89	125.561	74	66
Contig250	calcium-dependent protein	2251	gi|350534546|ref|NP_001234146.1|serine/threonine protein kinase pk23 [Solanum lycopersicum] >gi|19547871|gb|AAL87457.1| serine/threonine protein kinase pk23 [Solanum lycopersicum]	NP_001234146	0	88	813.142	545	485
Contig251	vacuolar proton atpase a1-like	3107	gi|225435195|ref|XP_002282009.1|PREDICTED: vacuolar proton translocating ATPase 100 kDa subunit [Vitis vinifera] >gi|297746196|emb|CBI16252.3| unnamed protein product [Vitis vinifera]	XP_002282009	0	92	1416.75	813	756
Contig252	ring u-box superfamily protein isoform 1	1974	gi|565393083|ref|XP_006362213.1|PREDICTED: uncharacterized protein LOC102600219 [Solanum tuberosum]	XP_006362213	2.36622e-92	59	303.908	389	230
Contig253	g-type lectin s-receptor-like serine threonine-protein kinase at4g27290-like	2421	gi|566154232|ref|XP_006370371.1|S-locus protein kinase [Populus trichocarpa] >gi|550349550|gb|ERP66940.1| S-locus protein kinase [Populus trichocarpa]	XP_006370371	0	75	897.886	744	564
Contig254	udp-glycosyltransferase 90a1-like	1455	gi|171906258|gb|ACB56926.1|glycosyltransferase UGT90A7 [Hieracium pilosella]	ACB56926	0	83	604.364	462	385
Contig255	udp-glycosyltransferase 87a2-like	1748	gi|508787342|gb|EOY34598.1|UDP-Glycosyltransferase superfamily protein, putative [Theobroma cacao]	EOY34598	0	74	563.533	466	349
Contig257	ribonuclease p protein subunit p25	889	gi|302141727|emb|CBI18930.3|unnamed protein product [Vitis vinifera]	CBI18930	3.67524e-30	91	117.857	85	78
Contig258	ribosome biogenesis protein nsa2 homolog	1156	gi|460405047|ref|XP_004247989.1|PREDICTED: ribosome biogenesis protein NSA2 homolog [Solanum lycopersicum]	XP_004247989	5.37513e-179	98	510.375	260	255
Contig259	coiled-coil domain-containing protein 132-like isoform x1	3778	gi|595822798|ref|XP_007204954.1|hypothetical protein PRUPE_ppa000504mg [Prunus persica] >gi|462400596|gb|EMJ06153.1| hypothetical protein PRUPE_ppa000504mg [Prunus persica]	XP_007204954	0	78	1310.82	1087	853
Contig260	serine threonine protein	3057	gi|596280295|ref|XP_007225270.1|hypothetical protein PRUPE_ppa001486mg [Prunus persica] >gi|462422206|gb|EMJ26469.1| hypothetical protein PRUPE_ppa001486mg [Prunus persica]	XP_007225270	5.07001e-151	77	481.1	444	343
Contig261	pentatricopeptide repeat-containing protein mitochondrial-like	2897	gi|225443015|ref|XP_002267278.1|PREDICTED: pentatricopeptide repeat-containing protein At1g52640, mitochondrial-like [Vitis vinifera]	XP_002267278	0	84	717.998	470	397
Contig262	zinc finger	753	gi|297734460|emb|CBI15707.3|unnamed protein product [Vitis vinifera]	CBI15707	3.50634e-153	92	459.144	251	231
Contig263	uncharacterized kda	1253	gi|224098748|ref|XP_002311254.1|Ca(2+)-dependent nuclease family protein [Populus trichocarpa] >gi|222851074|gb|EEE88621.1| Ca(2+)-dependent nuclease family protein [Populus trichocarpa]	XP_002311254	2.0051e-162	82	472.626	334	274
Contig264	protein yls7-like	1388	gi|460409078|ref|XP_004249967.1|PREDICTED: uncharacterized protein LOC101268242 [Solanum lycopersicum]	XP_004249967	0	87	577.4	357	311
Contig265	caffeic acid 3-o-methyltransferase-like	1282	gi|225441106|ref|XP_002264566.1|PREDICTED: caffeic acid 3-O-methyltransferase [Vitis vinifera]	XP_002264566	0	86	560.066	352	305
Contig266	PREDICTED: uncharacterized protein LOC100258615	1381	gi|359474294|ref|XP_002279852.2|PREDICTED: uncharacterized protein LOC100258615 [Vitis vinifera]	XP_002279852	5.47332e-94	81	295.819	230	187
Contig267	mitochondrial substrate carrier family protein isoform 1	2077	gi|590647999|ref|XP_007032054.1|Mitochondrial substrate carrier family protein isoform 1 [Theobroma cacao] >gi|508711083|gb|EOY02980.1| Mitochondrial substrate carrier family protein isoform 1 [Theobroma cacao]	XP_007032054	0	90	808.135	479	434
Contig268	protein vac14 homolog	818	gi|596278502|ref|XP_007225206.1|hypothetical protein PRUPE_ppa002039mg [Prunus persica] >gi|462422142|gb|EMJ26405.1| hypothetical protein PRUPE_ppa002039mg [Prunus persica]	XP_007225206	2.19859e-40	74	157.918	171	128
Contig269	zinc finger ccch domain-containing protein 62-like	1697	gi|595819306|ref|XP_007204485.1|hypothetical protein PRUPE_ppa020917mg [Prunus persica] >gi|462400016|gb|EMJ05684.1| hypothetical protein PRUPE_ppa020917mg [Prunus persica]	XP_007204485	1.76778e-66	50	106.301	204	102
Contig270	transcription factor asg4-like	3675	gi|255545170|ref|XP_002513646.1|DNA binding protein, putative [Ricinus communis] >gi|223547554|gb|EEF49049.1| DNA binding protein, putative [Ricinus communis]	XP_002513646	1.11023e-102	74	339.347	325	241
Contig271	lysosomal beta glucosidase-like	2323	gi|225434674|ref|XP_002279757.1|PREDICTED: periplasmic beta-glucosidase-like [Vitis vinifera]	XP_002279757	0	86	907.131	599	520
Contig272	protein nsp-interacting kinase 1-like	2273	gi|225451885|ref|XP_002278965.1|PREDICTED: protein NSP-INTERACTING KINASE 1 [Vitis vinifera]	XP_002278965	0	90	984.556	625	565
Contig273	udp-glycosyltransferase-like protein	2804	gi|297743306|emb|CBI36173.3|unnamed protein product [Vitis vinifera]	CBI36173	0	77	816.609	683	526
Contig274	probable protein phosphatase 2c 73-like isoform x1	2291	gi|568836227|ref|XP_006472147.1|PREDICTED: probable protein phosphatase 2C 73-like isoform X1 [Citrus sinensis] >gi|568836229|ref|XP_006472148.1| PREDICTED: probable protein phosphatase 2C 73-like isoform X2 [Citrus sinensis]	XP_006472147	3.24995e-179	88	529.635	352	310
Contig275	splicing factor 3b subunit 3-like	4148	gi|374095609|gb|AEY85032.1|spliceosomal-like protein [Camellia sinensis]	AEY85032	0	96	2321.58	1213	1172
Contig276	transcription elongation factor family isoform 1	1837	gi|255538980|ref|XP_002510555.1|conserved hypothetical protein [Ricinus communis] >gi|223551256|gb|EEF52742.1| conserved hypothetical protein [Ricinus communis]	XP_002510555	7.91726e-43	46	175.252	574	269
Contig277	protein strubbelig-receptor family 3-like	1619	gi|565366742|ref|XP_006350044.1|PREDICTED: protein STRUBBELIG-RECEPTOR FAMILY 3-like [Solanum tuberosum]	XP_006350044	1.52259e-91	65	308.145	444	290
Contig278	ankyrin repeat family protein	902	gi|508778175|gb|EOY25431.1|Ankyrin repeat family protein [Theobroma cacao]	EOY25431	2.34203e-38	96	144.05	75	72
Contig279	probable receptor-like serine threonine-protein kinase at4g34500-like	1074	gi|449465399|ref|XP_004150415.1|PREDICTED: probable receptor-like serine/threonine-protein kinase At4g34500-like [Cucumis sativus]	XP_004150415	2.90833e-109	68	339.347	332	229
Contig280	translation initiation factor eif-2b subunit delta-like	2475	gi|225451956|ref|XP_002283177.1|PREDICTED: translation initiation factor eIF-2B subunit delta-like [Vitis vinifera]	XP_002283177	0	78	773.852	656	515
Contig281	cop9 signalosome complex subunit 3-like	1420	gi|255536979|ref|XP_002509556.1|26S proteasome regulatory subunit S3, putative [Ricinus communis] >gi|223549455|gb|EEF50943.1| 26S proteasome regulatory subunit S3, putative [Ricinus communis]	XP_002509556	0	85	665.611	427	364
Contig282	solute carrier family 35 member f1-like	1379	gi|297740093|emb|CBI30275.3|unnamed protein product [Vitis vinifera]	CBI30275	1.34835e-124	77	377.867	359	278
Contig283	50s ribosomal protein	1156	gi|297733693|emb|CBI14940.3|unnamed protein product [Vitis vinifera]	CBI14940	8.98771e-78	68	252.677	248	171
Contig284	magnesium transporter mrs2- chloroplastic-like	2208	gi|225436387|ref|XP_002271504.1|PREDICTED: magnesium transporter MRS2-A, chloroplastic [Vitis vinifera]	XP_002271504	7.59107e-155	93	328.176	198	185
Contig285	reticuline oxidase-like	2336	gi|225444139|ref|XP_002268606.1|PREDICTED: reticuline oxidase-like protein-like [Vitis vinifera]	XP_002268606	0	81	678.322	509	416
Contig286	PREDICTED: uncharacterized protein LOC102593578 isoform X1	2946	gi|565364923|ref|XP_006349167.1|PREDICTED: uncharacterized protein LOC102593578 isoform X1 [Solanum tuberosum]	XP_006349167	6.37543e-102	49	351.673	789	393
Contig287	non-lysosomal glucosylceramidase-like	1785	gi|508705098|gb|EOX96994.1|Non-lysosomal glucosylceramidase [Theobroma cacao]	EOX96994	0	87	795.808	500	437
Contig288	calpain-type cysteine protease family isoform 1	7177	gi|225435770|ref|XP_002285732.1|PREDICTED: uncharacterized protein LOC100244915 [Vitis vinifera] >gi|297746484|emb|CBI16540.3| unnamed protein product [Vitis vinifera]	XP_002285732	0	91	3271.1	2159	1974
Contig289	wd repeat-containing protein dwa1-like	1750	gi|590575751|ref|XP_007012775.1|DWD hypersensitive to ABA 1 [Theobroma cacao] >gi|508783138|gb|EOY30394.1| DWD hypersensitive to ABA 1 [Theobroma cacao]	XP_007012775	8.47228e-157	81	466.077	366	300
Contig290	alpha beta fold family protein	2035	gi|225449963|ref|XP_002271167.1|PREDICTED: uncharacterized protein LOC100265442 [Vitis vinifera] >gi|296085106|emb|CBI28601.3| unnamed protein product [Vitis vinifera]	XP_002271167	0	77	649.818	515	398
Contig291	flavonoid 3 -monooxygenase-like	2007	gi|512502239|gb|AGO03796.1|cytochrome P450-like protein [Tanacetum cinerariifolium]	AGO03796	0	70	575.474	532	377
Contig292	phosphoesterase family protein	2710	gi|508775244|gb|EOY22500.1|Non-specific phospholipase C6 [Theobroma cacao]	EOY22500	0	90	872.848	499	453
Contig293	probable -trehalose-phosphate synthase	2437	gi|359485309|ref|XP_003633255.1|PREDICTED: probable alpha,alpha-trehalose-phosphate synthase [UDP-forming] 7-like [Vitis vinifera]	XP_003633255	0	91	1238.02	699	643
Contig294	conserved oligomeric golgi complex subunit 1-like	3705	gi|460379836|ref|XP_004235666.1|PREDICTED: conserved oligomeric Golgi complex subunit 1-like [Solanum lycopersicum]	XP_004235666	0	80	1382.47	1040	842
Contig295	suppressor of abi3-5 isoform 2	3768	gi|147774578|emb|CAN76782.1|hypothetical protein VITISV_013474 [Vitis vinifera]	CAN76782	0	79	1135.17	1050	834
Contig297	receptor-like protein kinase feronia-like	2288	gi|359488508|ref|XP_002277565.2|PREDICTED: receptor-like protein kinase FERONIA-like [Vitis vinifera]	XP_002277565	6.56951e-89	61	310.457	356	218
Contig298	receptor-like protein kinase feronia-like	912	gi|255588864|ref|XP_002534744.1|kinase, putative [Ricinus communis] >gi|223524646|gb|EEF27639.1| kinase, putative [Ricinus communis]	XP_002534744	5.11295e-83	74	268.855	237	176
Contig299	homeobox-leucine zipper protein revoluta-like	636	gi|24417149|dbj|BAC22513.1|homeobox leucine-zipper protein [Zinnia elegans]	BAC22513	1.06676e-62	96	218.779	118	114
Contig300	cytochrome p450 89a2-like	2067	gi|460379134|ref|XP_004235319.1|PREDICTED: cytochrome P450 89A9-like [Solanum lycopersicum]	XP_004235319	0	75	608.601	518	393
Contig301	eukaryotic translation initiation factor 2 subunit 3-like isoform x1	498	gi|502089135|ref|XP_004488827.1|PREDICTED: eukaryotic translation initiation factor 2 subunit 3-like isoform X1 [Cicer arietinum]	XP_004488827	9.51474e-10	86	65.855	38	33
Contig302	protein n-lysine methyltransferase mettl21a-like	1192	gi|565364234|ref|XP_006348831.1|PREDICTED: protein N-lysine methyltransferase METTL21A-like [Solanum tuberosum]	XP_006348831	4.36553e-117	88	352.058	215	190
Contig303	beta-carotene isomerase chloroplastic-like isoform x1	1061	gi|567893456|ref|XP_006439216.1|hypothetical protein CICLE_v10021724mg [Citrus clementina] >gi|557541478|gb|ESR52456.1| hypothetical protein CICLE_v10021724mg [Citrus clementina]	XP_006439216	2.50047e-143	84	418.698	269	226
Contig304	PREDICTED: uncharacterized protein LOC100241980	2334	gi|225457955|ref|XP_002274931.1|PREDICTED: uncharacterized protein LOC100241980 [Vitis vinifera] >gi|302142673|emb|CBI19876.3| unnamed protein product [Vitis vinifera]	XP_002274931	0	76	744.577	639	491
Contig305	frigida-like protein 1-like	1949	gi|568842016|ref|XP_006474949.1|PREDICTED: FRIGIDA-like protein 1-like [Citrus sinensis]	XP_006474949	2.58116e-76	53	265.003	527	280
Contig306	upf0505 protein c16orf62 homolog	3806	gi|359494149|ref|XP_002277652.2|PREDICTED: UPF0505 protein C16orf62 homolog [Vitis vinifera]	XP_002277652	0	76	938.717	807	621
Contig307	patatin group a-3-like	1541	gi|508699450|gb|EOX91346.1|Phospholipase A 2A, IIA,PLA2A [Theobroma cacao]	EOX91346	4.09084e-180	79	523.472	384	304
Contig308	cytosolic 5 -nucleotidase iii-like protein	844	gi|508727411|gb|EOY19308.1|5'-nucleotidase / magnesium ion binding protein isoform 2 [Theobroma cacao]	EOY19308	6.20878e-106	80	323.553	251	203
Contig309	histone-lysine n-methyltransferase setd3-like	1744	gi|462419737|gb|EMJ24000.1|hypothetical protein PRUPE_ppa005021mg [Prunus persica]	EMJ24000	0	82	653.67	471	390
Contig310	no-associated protein chloroplastic mitochondrial-like	1667	gi|225466135|ref|XP_002268388.1|PREDICTED: nitric oxide synthase 1 [Vitis vinifera] >gi|296084222|emb|CBI24610.3| unnamed protein product [Vitis vinifera]	XP_002268388	0	88	704.516	469	413
Contig311	heat shock 70 kda protein 16-like	2790	gi|225460991|ref|XP_002278262.1|PREDICTED: 97 kDa heat shock protein [Vitis vinifera]	XP_002278262	0	77	921.383	755	583
Contig312	nucleobase-ascorbate transporter 12-like	900	gi|470116603|ref|XP_004294468.1|PREDICTED: nucleobase-ascorbate transporter 12-like [Fragaria vesca subsp. vesca]	XP_004294468	0	94	550.436	300	282
Contig313	3-deoxy-manno-octulosonate mitochondrial-like	1048	gi|225468421|ref|XP_002263680.1|PREDICTED: 3-deoxy-manno-octulosonate cytidylyltransferase [Vitis vinifera] >gi|297735989|emb|CBI23963.3| unnamed protein product [Vitis vinifera]	XP_002263680	2.02633e-170	85	488.419	298	256
Contig314	protein kinase chloroplastic-like	2027	gi|460382034|ref|XP_004236745.1|PREDICTED: protein kinase APK1A, chloroplastic-like [Solanum lycopersicum]	XP_004236745	0	81	565.459	387	316
Contig315	golgin candidate 5	3672	gi|302144021|emb|CBI23126.3|unnamed protein product [Vitis vinifera]	CBI23126	0	74	960.288	983	728
Contig316	hit zinc -1-like conserved region isoform 1	2401	gi|359480170|ref|XP_002270857.2|PREDICTED: uncharacterized protein LOC100246939 [Vitis vinifera]	XP_002270857	1.64248e-136	69	429.098	602	419
Contig317	clavaminate synthase-like protein at3g21360-like	1588	gi|565352202|ref|XP_006343036.1|PREDICTED: clavaminate synthase-like protein At3g21360-like [Solanum tuberosum]	XP_006343036	1.35e-123	74	377.096	325	242
Contig318	calcium-binding ef-hand family	571	gi|590592351|ref|XP_007017255.1|Calcium-binding EF-hand family protein, putative [Theobroma cacao] >gi|508722583|gb|EOY14480.1| Calcium-binding EF-hand family protein, putative [Theobroma cacao]	XP_007017255	1.11466e-23	75	100.138	90	68
Contig319	zinc finger c-x8-c-x5-c-x3-h type family protein isoform 1	1402	gi|470115717|ref|XP_004294039.1|PREDICTED: splicing factor U2af small subunit A-like [Fragaria vesca subsp. vesca]	XP_004294039	2.20934e-108	98	335.495	177	174
Contig320	probable dolichyl pyrophosphate glc1man9 c2 alpha- -glucosyltransferase-like	1822	gi|565376297|ref|XP_006354643.1|PREDICTED: probable dolichyl pyrophosphate Glc1Man9GlcNAc2 alpha-1,3-glucosyltransferase-like [Solanum tuberosum]	XP_006354643	0	84	658.677	500	422
Contig321	retrotransposon gag protein	6121	gi|147775355|emb|CAN65719.1|hypothetical protein VITISV_020846 [Vitis vinifera]	CAN65719	0	64	1627.84	1791	1149
Contig322	mannose-binding lectin superfamily isoform 1	1522	gi|565350524|ref|XP_006342218.1|PREDICTED: agglutinin-like [Solanum tuberosum]	XP_006342218	1.26179e-65	60	226.868	330	198
Contig323	peptidyl-prolyl cis-trans isomerase cyp19-4-like	1228	gi|565387803|ref|XP_006359677.1|PREDICTED: peptidyl-prolyl cis-trans isomerase CYP19-4-like [Solanum tuberosum]	XP_006359677	2.3969e-113	84	342.813	226	191
Contig324	uncharacterized loc101215265	1921	gi|565373220|ref|XP_006353174.1|PREDICTED: uncharacterized protein LOC102605433 [Solanum tuberosum]	XP_006353174	0	89	666.381	426	380
Contig325	dead-box atp-dependent rna helicase 41-like	1844	gi|565375348|ref|XP_006354193.1|PREDICTED: DEAD-box ATP-dependent RNA helicase 41-like isoform X1 [Solanum tuberosum] >gi|565375350|ref|XP_006354194.1| PREDICTED: DEAD-box ATP-dependent RNA helicase 41-like isoform X2 [Solanum tuberosum]	XP_006354193	0	82	726.857	516	424
Contig326	pentatricopeptide repeat-containing protein at1g04840-like	2806	gi|359477907|ref|XP_002270439.2|PREDICTED: pentatricopeptide repeat-containing protein At1g04840-like [Vitis vinifera]	XP_002270439	0	77	835.484	677	527
Contig327	kinase family protein	722	gi|470127100|ref|XP_004299515.1|PREDICTED: uncharacterized protein LOC101303125 [Fragaria vesca subsp. vesca]	XP_004299515	6.36364e-150	94	461.84	240	227
Contig328	double-stranded rna-binding protein 2-like	913	gi|460388021|ref|XP_004239670.1|PREDICTED: double-stranded RNA-binding protein 2-like [Solanum lycopersicum]	XP_004239670	2.80211e-40	61	157.532	203	125
Contig329	amsh-like ubiquitin thioesterase 1	1950	gi|225455974|ref|XP_002278560.1|PREDICTED: AMSH-like ubiquitin thioesterase 1 [Vitis vinifera] >gi|297734223|emb|CBI15470.3| unnamed protein product [Vitis vinifera]	XP_002278560	0	79	707.983	522	415
Contig330	potassium transporter 7-like	2835	gi|567871191|ref|XP_006428217.1|hypothetical protein CICLE_v10024889mg [Citrus clementina] >gi|568819300|ref|XP_006464194.1| PREDICTED: potassium transporter 7-like [Citrus sinensis] >gi|557530207|gb|ESR41457.1| hypothetical protein CICLE_v10024889mg [Citrus clementina]	XP_006428217	0	87	1199.11	850	742
Contig331	transducin family protein	1857	gi|225436851|ref|XP_002271734.1|PREDICTED: LEC14B homolog [Vitis vinifera]	XP_002271734	0	86	780.785	487	423
Contig332	kinesin-like calmodulin-binding	4491	gi|296088489|emb|CBI37480.3|unnamed protein product [Vitis vinifera]	CBI37480	0	89	1882.07	1270	1136
Contig333	uncharacterized loc101208537	1102	gi|225433920|ref|XP_002268334.1|PREDICTED: uncharacterized protein LOC100267873 [Vitis vinifera]	XP_002268334	3.86467e-116	71	351.288	305	218
Contig334	uncharacterized loc101208537	1194	gi|565381146|ref|XP_006356940.1|PREDICTED: uncharacterized protein LOC102598413 [Solanum tuberosum]	XP_006356940	9.52053e-100	70	310.842	274	194
Contig335	oxygen-independent coproporphyrinogen-iii oxidase-like protein sll1917-like	1813	gi|566197628|ref|XP_002318108.2|hypothetical protein POPTR_0012s09440g [Populus trichocarpa] >gi|550326743|gb|EEE96328.2| hypothetical protein POPTR_0012s09440g [Populus trichocarpa]	XP_002318108	0	80	645.966	481	388
Contig336	abhydrolase domain-containing protein fam108c1-like	1566	gi|255540431|ref|XP_002511280.1|Protein bem46, putative [Ricinus communis] >gi|223550395|gb|EEF51882.1| Protein bem46, putative [Ricinus communis]	XP_002511280	1.02916e-180	82	524.628	381	316
Contig337	conserved hypothetical protein	1910	gi|255575740|ref|XP_002528769.1|conserved hypothetical protein [Ricinus communis] >gi|223531772|gb|EEF33591.1| conserved hypothetical protein [Ricinus communis]	XP_002528769	9.51818e-145	61	451.055	565	349
Contig338	patatin-related family protein	2508	gi|225449066|ref|XP_002275108.1|PREDICTED: patatin group A-3-like [Vitis vinifera]	XP_002275108	0	84	672.159	468	396
Contig339	2og-fe oxygenase family isoform partial	1573	gi|460404030|ref|XP_004247488.1|PREDICTED: uncharacterized protein LOC101267646 [Solanum lycopersicum]	XP_004247488	2.92898e-179	77	527.709	426	329
Contig340	s-adenosylmethionine decarboxylase	1894	gi|502094790|ref|XP_004490298.1|PREDICTED: S-adenosylmethionine decarboxylase proenzyme-like isoform X1 [Cicer arietinum]	XP_004490298	2.52153e-128	73	365.155	310	228
Contig341	protein scai-like	2518	gi|460367309|ref|XP_004229517.1|PREDICTED: protein SCAI-like [Solanum lycopersicum]	XP_004229517	0	76	746.888	622	476
Contig342	mediator of rna polymerase ii transcription subunit 33a-like	4373	gi|296086711|emb|CBI32346.3|unnamed protein product [Vitis vinifera]	CBI32346	0	81	1655.57	1320	1075
Contig343	serine threonine-protein kinase-like protein at3g51990-like	2010	gi|225449969|ref|XP_002271281.1|PREDICTED: serine/threonine-protein kinase-like protein At3g51990 [Vitis vinifera]	XP_002271281	0	73	573.548	472	348
Contig344	metallo-hydrolase oxidoreductase superfamily isoform 2	2079	gi|565354510|ref|XP_006344153.1|PREDICTED: uncharacterized protein LOC102583044 isoform X2 [Solanum tuberosum]	XP_006344153	0	77	641.343	493	381
Contig345	probable lrr receptor-like serine threonine-protein kinase mrh1-like	2715	gi|596051574|ref|XP_007220635.1|hypothetical protein PRUPE_ppa002525mg [Prunus persica] >gi|462417097|gb|EMJ21834.1| hypothetical protein PRUPE_ppa002525mg [Prunus persica]	XP_007220635	0	70	677.552	640	453
Contig346	kinase family protein	2474	gi|565384822|ref|XP_006358321.1|PREDICTED: calmodulin-binding receptor-like cytoplasmic kinase 3-like isoform X1 [Solanum tuberosum] >gi|565384824|ref|XP_006358322.1| PREDICTED: calmodulin-binding receptor-like cytoplasmic kinase 3-like isoform X2 [Solanum tuberosum]	XP_006358321	0	79	649.432	520	411
Contig347	vegetative incompatibility protein het-e-1-like	1887	gi|590592946|ref|XP_007017423.1|Transducin/WD40 repeat-like superfamily protein [Theobroma cacao] >gi|508722751|gb|EOY14648.1| Transducin/WD40 repeat-like superfamily protein [Theobroma cacao]	XP_007017423	0	79	550.436	400	318
Contig348	uncharacterized loc101206523	699	gi|470103397|ref|XP_004288125.1|PREDICTED: uncharacterized protein LOC101298253 isoform 2 [Fragaria vesca subsp. vesca]	XP_004288125	2.5788e-38	78	139.813	101	79
Contig349	rna polymerase sigma factor siga-like	1943	gi|224146103|ref|XP_002325882.1|RNA POLYMERASE SIGMA SUBUNIT 1 family protein [Populus trichocarpa] >gi|222862757|gb|EEF00264.1| RNA POLYMERASE SIGMA SUBUNIT 1 family protein [Populus trichocarpa]	XP_002325882	0	78	628.632	509	399
Contig350	mediator of rna polymerase ii transcription subunit 28-like	815	gi|595797722|ref|XP_007201305.1|hypothetical protein PRUPE_ppa013061mg [Prunus persica] >gi|462396705|gb|EMJ02504.1| hypothetical protein PRUPE_ppa013061mg [Prunus persica]	XP_007201305	2.03501e-51	89	176.022	135	121
Contig351	serine threonine-protein kinase-like protein ccr1-like	3074	gi|460402317|ref|XP_004246660.1|PREDICTED: serine/threonine-protein kinase-like protein CCR1-like isoform 1 [Solanum lycopersicum]	XP_004246660	0	77	941.414	757	584
Contig353	p-loop containing nucleoside triphosphate hydrolases superfamily protein isoform 2	2788	gi|460370871|ref|XP_004231272.1|PREDICTED: kinesin-4-like [Solanum lycopersicum]	XP_004231272	0	77	956.436	785	607
Contig354	wound-responsive family isoform 3	2522	gi|596295368|ref|XP_007226993.1|hypothetical protein PRUPE_ppa001869mg [Prunus persica] >gi|462423929|gb|EMJ28192.1| hypothetical protein PRUPE_ppa001869mg [Prunus persica]	XP_007226993	0	68	612.838	726	500
Contig355	probable atp synthase 24 kda mitochondrial-like	515	gi|147819925|emb|CAN62814.1|hypothetical protein VITISV_031883 [Vitis vinifera]	CAN62814	2.03422e-72	92	229.565	140	129
Contig356	chloroplast-targeted copper	1228	gi|565395457|ref|XP_006363355.1|PREDICTED: uncharacterized protein LOC102581501 [Solanum tuberosum]	XP_006363355	5.22433e-52	57	186.037	286	165
Contig357	cyclin family protein isoform 1	1086	gi|460393646|ref|XP_004242420.1|PREDICTED: cyclin-C1-2-like [Solanum lycopersicum] >gi|565372177|ref|XP_006352673.1| PREDICTED: cyclin-C1-2-like [Solanum tuberosum]	XP_004242420	1.96246e-136	92	400.979	246	227
Contig358	integral membrane yip1 family protein	1298	gi|359486763|ref|XP_002282343.2|PREDICTED: protein YIPF1 homolog [Vitis vinifera]	XP_002282343	4.54119e-106	78	327.02	268	211
Contig359	dolichyl-phosphate beta-glucosyltransferase-like	1713	gi|225449525|ref|XP_002283615.1|PREDICTED: dolichyl-phosphate beta-glucosyltransferase [Vitis vinifera] >gi|296086237|emb|CBI31678.3| unnamed protein product [Vitis vinifera]	XP_002283615	1.29885e-141	87	313.538	188	165
Contig360	aar2 protein family	1545	gi|225453122|ref|XP_002272712.1|PREDICTED: uncharacterized protein C20orf4 homolog [Vitis vinifera] >gi|296087181|emb|CBI33555.3| unnamed protein product [Vitis vinifera]	XP_002272712	0	84	556.599	393	331
Contig361	dcd domain isoform 1	2294	gi|567881191|ref|XP_006433154.1|hypothetical protein CICLE_v10000685mg [Citrus clementina] >gi|567881193|ref|XP_006433155.1| hypothetical protein CICLE_v10000685mg [Citrus clementina] >gi|567881195|ref|XP_006433156.1| hypothetical protein CICLE_v10000685mg [Citrus clementina] >gi|567881197|ref|XP_006433157.1| hypothetical protein CICLE_v10000685mg [Citrus clementina] >gi|568835558|ref|XP_00647183…	XP_006433154	1.57104e-65	53	239.195	452	241
Contig362	r2r3-myb transcription	1233	gi|225426160|ref|XP_002273004.1|PREDICTED: transcription factor MYB86 [Vitis vinifera] >gi|297742235|emb|CBI34384.3| unnamed protein product [Vitis vinifera]	XP_002273004	1.37284e-107	67	331.257	322	217
Contig363	retrotransposon unclassified	2860	gi|514769840|ref|XP_004966848.1|PREDICTED: uncharacterized protein LOC101777861 [Setaria italica]	XP_004966848	8.51948e-93	65	335.495	355	234
Contig364	b3 domain-containing protein at5g66980-like	1558	gi|147805292|emb|CAN64872.1|hypothetical protein VITISV_026093 [Vitis vinifera]	CAN64872	1.29243e-30	51	129.028	239	124
Contig365	ring-h2 finger protein atl80-like	1493	gi|225438430|ref|XP_002276539.1|PREDICTED: RING-H2 finger protein ATL80 [Vitis vinifera] >gi|296082570|emb|CBI21575.3| unnamed protein product [Vitis vinifera]	XP_002276539	9.12269e-48	73	174.096	142	105
Contig366	mitochondrial import inner membrane translocase subunit tim17 tim22 tim23 family protein	888	gi|255540631|ref|XP_002511380.1|conserved hypothetical protein [Ricinus communis] >gi|223550495|gb|EEF51982.1| conserved hypothetical protein [Ricinus communis]	XP_002511380	5.0844e-110	89	328.946	197	176
Contig367	tbp-associated factor 15 isoform 1	1553	gi|255559159|ref|XP_002520601.1|RNA binding protein, putative [Ricinus communis] >gi|223540200|gb|EEF41774.1| RNA binding protein, putative [Ricinus communis]	XP_002520601	9.71087e-112	81	352.058	334	272
Contig368	atp binding cassette subfamily b4 isoform 2	5253	gi|590720252|ref|XP_007051281.1|ATP binding cassette subfamily B4 isoform 1 [Theobroma cacao] >gi|508703542|gb|EOX95438.1| ATP binding cassette subfamily B4 isoform 1 [Theobroma cacao]	XP_007051281	0	84	1697.95	1247	1055
Contig369	glycine-rich protein	2112	gi|359475929|ref|XP_002278525.2|PREDICTED: uncharacterized protein LOC100243932 [Vitis vinifera]	XP_002278525	0	88	744.577	570	504
Contig370	uncharacterized loc101205923	3986	gi|296081597|emb|CBI20602.3|unnamed protein product [Vitis vinifera]	CBI20602	0	84	1534.62	1223	1028
Contig371	hypothetical protein, unknown function	470	gi|146090113|ref|XP_001470555.1|hypothetical protein, unknown function [Leishmania infantum JPCM5] >gi|134070588|emb|CAM68934.1| hypothetical protein, unknown function [Leishmania infantum JPCM5]	XP_001470555	2.49739e-06	52	55.8398	140	74
Contig372	protein srg1-like	1359	gi|568871890|ref|XP_006489112.1|PREDICTED: protein SRG1-like [Citrus sinensis]	XP_006489112	0	88	590.112	359	316
Contig373	casp-like protein vit_19s0090g00570-like	1010	gi|225460947|ref|XP_002279766.1|PREDICTED: UPF0497 membrane protein 16 [Vitis vinifera] >gi|226713187|sp|A7P0P3.1|CSPL3_VITVI RecName: Full=CASP-like protein VIT_19s0090g00570 >gi|297737447|emb|CBI26648.3| unnamed protein product [Vitis vinifera]	XP_002279766	2.29543e-70	82	228.794	174	143
Contig374	vamp-like protein ykt61-like	1225	gi|255565023|ref|XP_002523504.1|snare protein ykt6, putative [Ricinus communis] >gi|223537211|gb|EEF38843.1| snare protein ykt6, putative [Ricinus communis]	XP_002523504	1.27689e-125	93	373.244	201	187
Contig375	disease resistance rpp13-like protein 4-like	3334	gi|567889915|ref|XP_006437478.1|hypothetical protein CICLE_v10030735mg [Citrus clementina] >gi|557539674|gb|ESR50718.1| hypothetical protein CICLE_v10030735mg [Citrus clementina]	XP_006437478	2.05939e-93	53	327.791	598	319
Contig376	low quality protein: heat repeat-containing protein 7a homolog	5526	gi|297739996|emb|CBI30178.3|unnamed protein product [Vitis vinifera]	CBI30178	0	87	2593.92	1718	1497
Contig377	cugbp elav-like family member 2-like	1277	gi|566204046|ref|XP_002320377.2|RNA-binding family protein [Populus trichocarpa] >gi|550324099|gb|EEE98692.2| RNA-binding family protein [Populus trichocarpa]	XP_002320377	8.00742e-169	82	493.041	368	303
Contig378	ribosomal protein s3	5420	gi|575925504|ref|YP_008999571.1|cytochrome c biogenesis FN (mitochondrion) [Helianthus annuus] >gi|571031402|gb|AHF21047.1| cytochrome c biogenesis FN (mitochondrion) [Helianthus annuus]	YP_008999571	0	97	899.042	539	523
Contig379	ribosomal protein s3	3544	gi|575925504|ref|YP_008999571.1|cytochrome c biogenesis FN (mitochondrion) [Helianthus annuus] >gi|571031402|gb|AHF21047.1| cytochrome c biogenesis FN (mitochondrion) [Helianthus annuus]	YP_008999571	0	97	595.504	356	348
Contig380	probable atp-dependent rna helicase dhx36-like	4098	gi|462422367|gb|EMJ26630.1|hypothetical protein PRUPE_ppa000446mg [Prunus persica]	EMJ26630	0	84	1331.24	944	800
Contig381	nuclear pore complex protein nup136b	3992	gi|225463725|ref|XP_002264162.1|PREDICTED: uncharacterized protein LOC100261025 [Vitis vinifera]	XP_002264162	3.43195e-98	55	353.599	639	354
Contig382	cytochrome p450 704c1-like	2241	gi|225455608|ref|XP_002270428.1|PREDICTED: cytochrome P450 704C1-like [Vitis vinifera]	XP_002270428	0	84	771.541	523	444
Contig383	probable serine threonine-protein kinase drkd-like	1475	gi|225443668|ref|XP_002263226.1|PREDICTED: dual specificity protein kinase shkB [Vitis vinifera] >gi|297740576|emb|CBI30758.3| unnamed protein product [Vitis vinifera]	XP_002263226	0	86	598.971	389	336
Contig384	calcium-transporting atpase endoplasmic reticulum-type-like	3662	gi|302142178|emb|CBI19381.3|unnamed protein product [Vitis vinifera]	CBI19381	0	94	1752.26	1001	941
Contig385	transporter associated with antigen processing protein 2 isoform 1	2363	gi|590651020|ref|XP_007032789.1|Transporter associated with antigen processing protein 2 [Theobroma cacao] >gi|508711818|gb|EOY03715.1| Transporter associated with antigen processing protein 2 [Theobroma cacao]	XP_007032789	0	93	902.123	552	517
Contig386	l-type lectin-domain containing receptor kinase -like	1589	gi|565370464|ref|XP_006351840.1|PREDICTED: L-type lectin-domain containing receptor kinase IX.1-like [Solanum tuberosum]	XP_006351840	6.29212e-117	63	372.089	470	300
Contig387	hypothetical protein POPTR_0009s08770g	2306	gi|566187043|ref|XP_002313930.2|hypothetical protein POPTR_0009s08770g [Populus trichocarpa] >gi|550331342|gb|EEE87885.2| hypothetical protein POPTR_0009s08770g [Populus trichocarpa]	XP_002313930	3.8028e-36	60	156.377	252	153
Contig388	thromboxane-a synthase family protein	1773	gi|565369918|ref|XP_006351579.1|PREDICTED: cytochrome P450 711A1-like isoform X1 [Solanum tuberosum]	XP_006351579	0	88	807.749	493	438
Contig389	octicosapeptide phox bem1p domain-containing family protein	1795	gi|565383016|ref|XP_006357823.1|PREDICTED: uncharacterized protein LOC102581672 [Solanum tuberosum]	XP_006357823	7.17604e-96	59	315.849	516	308
Contig390	endo- -beta-xylanase a-like	2274	gi|596284608|ref|XP_007225325.1|hypothetical protein PRUPE_ppa001089mg [Prunus persica] >gi|462422261|gb|EMJ26524.1| hypothetical protein PRUPE_ppa001089mg [Prunus persica]	XP_007225325	0	87	948.347	580	508
Contig391	scarecrow-like protein 28-like	3514	gi|255537295|ref|XP_002509714.1|DELLA protein RGL1, putative [Ricinus communis] >gi|223549613|gb|EEF51101.1| DELLA protein RGL1, putative [Ricinus communis]	XP_002509714	0	64	598.201	677	435
Contig392	lag1 longevity assurance homolog 2-like	1358	gi|255555457|ref|XP_002518765.1|longevity assurance factor, putative [Ricinus communis] >gi|223542146|gb|EEF43690.1| longevity assurance factor, putative [Ricinus communis]	XP_002518765	8.40045e-127	83	382.489	277	230
Contig393	pentatricopeptide repeat-containing protein mitochondrial-like	2046	gi|224070746|ref|XP_002303222.1|hypothetical protein POPTR_0003s03950g [Populus trichocarpa] >gi|222840654|gb|EEE78201.1| hypothetical protein POPTR_0003s03950g [Populus trichocarpa]	XP_002303222	0	80	636.336	473	382
Contig394	cyclin a2	2050	gi|565374209|ref|XP_006353656.1|PREDICTED: cyclin-A2-1-like [Solanum tuberosum]	XP_006353656	2.25851e-174	70	519.235	496	349
Contig395	kinesin-related protein 4-like	1928	gi|297739808|emb|CBI29990.3|unnamed protein product [Vitis vinifera]	CBI29990	0	72	590.497	583	420
Contig396	cytochrome c oxidase assembly protein cox15-like	2149	gi|460409080|ref|XP_004249968.1|PREDICTED: cytochrome c oxidase assembly protein COX15-like [Solanum lycopersicum]	XP_004249968	1.95193e-175	92	463.381	295	274
Contig397	glycosyl transferase isoform 1	2237	gi|567917306|ref|XP_006450659.1|hypothetical protein CICLE_v10008306mg [Citrus clementina] >gi|567917308|ref|XP_006450660.1| hypothetical protein CICLE_v10008306mg [Citrus clementina] >gi|567917310|ref|XP_006450661.1| hypothetical protein CICLE_v10008306mg [Citrus clementina] >gi|557553885|gb|ESR63899.1| hypothetical protein CICLE_v10008306mg [Citrus clementina] >gi|557553886|gb|ESR63900.1| hypot…	XP_006450659	8.27915e-167	73	500.36	428	316
Contig398	biotin--protein ligase-like	1866	gi|568837410|ref|XP_006472717.1|PREDICTED: biotin--protein ligase-like [Citrus sinensis]	XP_006472717	1.95293e-163	83	484.182	335	281
Contig399	serine threonine-protein kinase kipk-like	1753	gi|590587133|ref|XP_007015891.1|Serine/threonine protein kinase, putative [Theobroma cacao] >gi|508786254|gb|EOY33510.1| Serine/threonine protein kinase, putative [Theobroma cacao]	XP_007015891	1.07759e-94	74	320.087	267	199
Contig400	protein downstream neighbor of son homolog	2060	gi|296087532|emb|CBI34121.3|unnamed protein product [Vitis vinifera]	CBI34121	0	64	592.423	649	416
Contig401	myc-like anthocyanin regulatory protein	2414	gi|3650292|emb|CAA07615.1|GMYC1 protein [Gerbera hybrid cultivar]	CAA07615	0	99	1030.01	533	532
Contig402	cacta transposable element	1065	gi|312222661|dbj|BAJ33519.1|CACTA transposable element [Dahlia pinnata]	BAJ33519	4.6022e-103	67	327.405	320	215
Contig403	kinesin-like protein kif22-like	2168	gi|225440360|ref|XP_002270444.1|PREDICTED: kinesin-like protein KIF22-B [Vitis vinifera] >gi|297740374|emb|CBI30556.3| unnamed protein product [Vitis vinifera]	XP_002270444	0	70	721.465	656	460
Contig404	probable lrr receptor-like serine threonine-protein kinase at1g56130-like	3558	gi|296089254|emb|CBI39026.3|unnamed protein product [Vitis vinifera]	CBI39026	0	80	1329.31	956	772
Contig405	uncharacterized loc101205619	2860	gi|359485518|ref|XP_002271198.2|PREDICTED: uncharacterized protein LOC100251719 [Vitis vinifera] >gi|297739209|emb|CBI28860.3| unnamed protein product [Vitis vinifera]	XP_002271198	0	77	809.675	671	518
Contig406	hypothetical protein POPTR_0007s02040g, partial	2536	gi|566179153|ref|XP_006380294.1|hypothetical protein POPTR_0007s02040g, partial [Populus trichocarpa] >gi|550333936|gb|ERP58091.1| hypothetical protein POPTR_0007s02040g, partial [Populus trichocarpa]	XP_006380294	1.53108e-99	52	334.339	683	359
Contig407	arm repeat superfamily	5928	gi|567908511|ref|XP_006446569.1|hypothetical protein CICLE_v10014033mg [Citrus clementina] >gi|557549180|gb|ESR59809.1| hypothetical protein CICLE_v10014033mg [Citrus clementina]	XP_006446569	0	74	1221.84	1114	825
Contig408	microtubule-associated protein tortifolia1-like	2682	gi|565356270|ref|XP_006344991.1|PREDICTED: microtubule-associated protein TORTIFOLIA1-like [Solanum tuberosum]	XP_006344991	2.1933e-166	68	510.76	617	425
Contig409	kinase domain-containing protein isoform 1	2841	gi|374095601|gb|AEY85028.1|putative ATP-binding protein [Camellia sinensis]	AEY85028	0	69	1145.95	1074	748
Contig410	zinc finger cchc domain-containing protein 7-like isoform x1	2001	gi|296084007|emb|CBI24395.3|unnamed protein product [Vitis vinifera]	CBI24395	7.65399e-115	72	363.614	292	212
Contig411	rab3 gtpase-activating protein catalytic subunit isoform 1	2179	gi|565358780|ref|XP_006346203.1|PREDICTED: rab3 GTPase-activating protein catalytic subunit-like [Solanum tuberosum]	XP_006346203	0	72	750.74	686	499
Contig412	ring finger and chy zinc finger domain-containing protein 1-like	1687	gi|567852941|ref|XP_006419634.1|hypothetical protein CICLE_v10005640mg [Citrus clementina] >gi|557521507|gb|ESR32874.1| hypothetical protein CICLE_v10005640mg [Citrus clementina]	XP_006419634	5.55061e-99	89	311.227	185	166
Contig413	phosphoribosylglycinamide chloroplastic-like	1846	gi|359497537|ref|XP_002264133.2|PREDICTED: phosphoribosylglycinamide formyltransferase, chloroplastic [Vitis vinifera] >gi|296088222|emb|CBI35737.3| unnamed protein product [Vitis vinifera]	XP_002264133	4.25218e-79	69	263.848	229	160
Contig414	tbc1 domain family member 2a-like	2202	gi|590711898|ref|XP_007049237.1|Ypt/Rab-GAP domain of gyp1p superfamily protein [Theobroma cacao] >gi|508701498|gb|EOX93394.1| Ypt/Rab-GAP domain of gyp1p superfamily protein [Theobroma cacao]	XP_007049237	0	90	673.315	392	354
Contig415	actin-related protein 3-like	1742	gi|587893933|gb|EXB82465.1|Actin-related protein 3 [Morus notabilis]	EXB82465	0	94	767.303	431	408
Contig416	PREDICTED: uncharacterized protein LOC102590285 isoform X1	1561	gi|565355029|ref|XP_006344407.1|PREDICTED: uncharacterized protein LOC102590285 isoform X1 [Solanum tuberosum]	XP_006344407	1.91696e-128	75	390.193	348	263
Contig417	upf0392 protein rcom_0530710-like	2464	gi|565381743|ref|XP_006357222.1|PREDICTED: UPF0392 protein RCOM_0530710-like [Solanum tuberosum]	XP_006357222	0	69	609.372	602	421
Contig418	probable glycerol-3-phosphate acyltransferase 8-like	504	gi|156628058|gb|ABU88982.1|phospholipid/glycerol acyltransferase [Helianthus annuus]	ABU88982	2.94544e-55	82	192.586	135	112
Contig419	sar dna-binding protein	1426	gi|147788189|emb|CAN73717.1|hypothetical protein VITISV_038844 [Vitis vinifera]	CAN73717	3.40656e-164	95	484.567	283	271
Contig420	probable nucleolar protein 5-2-like	595	gi|13623892|dbj|BAB41076.1|MAR-binding protein [Nicotiana tabacum]	BAB41076	6.04681e-85	97	272.707	142	138
Contig421	macpf domain-containing protein nsl1-like	2282	gi|359483765|ref|XP_002273740.2|PREDICTED: uncharacterized protein LOC100243637 [Vitis vinifera] >gi|297740418|emb|CBI30600.3| unnamed protein product [Vitis vinifera]	XP_002273740	0	85	923.694	608	521
Contig422	protein chloroplastic-like	1087	gi|460379771|ref|XP_004235634.1|PREDICTED: protein CHUP1, chloroplastic-like [Solanum lycopersicum]	XP_004235634	3.62167e-16	86	85.5001	51	44
Contig423	leucine-rich repeat receptor-like protein kinase tdr-like	3463	gi|460378832|ref|XP_004235172.1|PREDICTED: leucine-rich repeat receptor-like protein kinase TDR-like [Solanum lycopersicum]	XP_004235172	0	83	1421.76	972	809
Contig424	pre-mrna-processing protein 40c-like isoform x2	3607	gi|359473511|ref|XP_002272014.2|PREDICTED: transcription elongation regulator 1-like [Vitis vinifera] >gi|297738259|emb|CBI27460.3| unnamed protein product [Vitis vinifera]	XP_002272014	0	76	427.943	445	340
Contig425	f-box lrr-repeat protein 23-like	1832	gi|587840799|gb|EXB31420.1|F-box protein SKIP19 [Morus notabilis]	EXB31420	5.90576e-65	65	228.024	261	170
Contig426	armadillo repeat kinesin 2 isoform 1	3065	gi|590722900|ref|XP_007052028.1|Armadillo repeat kinesin 2 isoform 1 [Theobroma cacao] >gi|590722903|ref|XP_007052029.1| Armadillo repeat kinesin 2 isoform 1 [Theobroma cacao] >gi|590722907|ref|XP_007052030.1| Armadillo repeat kinesin 2 isoform 1 [Theobroma cacao] >gi|508704289|gb|EOX96185.1| Armadillo repeat kinesin 2 isoform 1 [Theobroma cacao] >gi|508704290|gb|EOX96186.1| Armadillo repeat kine…	XP_007052028	0	83	1242.64	900	753
Contig427	dual specificity protein phosphatase 1 isoform 2	1045	gi|225432538|ref|XP_002280487.1|PREDICTED: protein phosphatase Slingshot homolog [Vitis vinifera] >gi|297736986|emb|CBI26187.3| unnamed protein product [Vitis vinifera]	XP_002280487	9.01185e-78	84	247.669	173	147
Contig428	delta12-fatty acid acetylenase	983	gi|31322135|gb|AAO38032.1|delta12-fatty acid acetylenase [Helianthus annuus]	AAO38032	0	95	545.428	298	284
Contig429	cyclin isoform 1	3485	gi|359494635|ref|XP_002264188.2|PREDICTED: putative cyclin-B3-1-like [Vitis vinifera]	XP_002264188	9.67005e-169	60	526.554	651	396
Contig430	nitric oxide-associated protein 1-like	2245	gi|255578453|ref|XP_002530091.1|conserved hypothetical protein [Ricinus communis] >gi|223530402|gb|EEF32290.1| conserved hypothetical protein [Ricinus communis]	XP_002530091	0	87	677.552	455	400
Contig431	protein sys1 homolog	1166	gi|460379919|ref|XP_004235707.1|PREDICTED: protein SYS1 homolog isoform 1 [Solanum lycopersicum] >gi|460379921|ref|XP_004235708.1| PREDICTED: protein SYS1 homolog isoform 2 [Solanum lycopersicum]	XP_004235707	5.69082e-81	85	257.299	164	141
Contig432	abc transporter b family member chloroplastic-like	2367	gi|225440860|ref|XP_002276489.1|PREDICTED: ABC transporter B family member 29, chloroplastic [Vitis vinifera]	XP_002276489	0	88	412.149	284	251
Contig433	u-box domain-containing protein 17-like	2301	gi|590623352|ref|XP_007025299.1|Plant U-box 17 [Theobroma cacao] >gi|508780665|gb|EOY27921.1| Plant U-box 17 [Theobroma cacao]	XP_007025299	0	81	835.099	672	550
Contig434	cbl-interacting serine threonine-protein kinase 12-like	1817	gi|449433744|ref|XP_004134657.1|PREDICTED: CBL-interacting serine/threonine-protein kinase 12-like [Cucumis sativus] >gi|449508592|ref|XP_004163356.1| PREDICTED: CBL-interacting serine/threonine-protein kinase 12-like [Cucumis sativus]	XP_004134657	0	84	684.871	475	402
Contig435	phosphatase 2c family protein	1429	gi|296087354|emb|CBI33728.3|unnamed protein product [Vitis vinifera]	CBI33728	0	88	598.586	373	329
Contig436	frigida	2948	gi|225461850|ref|XP_002283789.1|PREDICTED: protein FRIGIDA-like [Vitis vinifera]	XP_002283789	6.21439e-68	66	249.21	331	221
Contig437	gdsl esterase lipase	652	gi|460376622|ref|XP_004234096.1|PREDICTED: GDSL esterase/lipase At1g28590-like [Solanum lycopersicum]	XP_004234096	2.25394e-91	78	284.648	219	172
Contig438	act domain-containing family protein	1652	gi|565396198|ref|XP_006363718.1|PREDICTED: uncharacterized protein LOC102603691 [Solanum tuberosum]	XP_006363718	0	86	648.277	450	387
Contig439	cleavage and polyadenylation specificity factor cpsf30-like	2383	gi|590681660|ref|XP_007041140.1|Cleavage and polyadenylation specificity factor 30 [Theobroma cacao] >gi|508705075|gb|EOX96971.1| Cleavage and polyadenylation specificity factor 30 [Theobroma cacao]	XP_007041140	0	78	603.594	531	418
Contig440	3-hydroxyisobutyryl- hydrolase-like protein mitochondrial-like	1485	gi|596000645|ref|XP_007218094.1|hypothetical protein PRUPE_ppa006573mg [Prunus persica] >gi|462414556|gb|EMJ19293.1| hypothetical protein PRUPE_ppa006573mg [Prunus persica]	XP_007218094	0	87	595.89	378	329
Contig441	hypothetical protein POPTR_0005s20850g	1360	gi|566172423|ref|XP_002307472.2|hypothetical protein POPTR_0005s20850g [Populus trichocarpa] >gi|550339417|gb|EEE94468.2| hypothetical protein POPTR_0005s20850g [Populus trichocarpa]	XP_002307472	2.84075e-122	77	371.318	331	258
Contig442	at4g26990 f10m23_330	1957	gi|565358814|ref|XP_006346220.1|PREDICTED: uncharacterized protein LOC102582956 [Solanum tuberosum]	XP_006346220	4.14481e-129	59	402.519	507	303
Contig443	callose synthase 7-like	3738	gi|565364494|ref|XP_006348959.1|PREDICTED: callose synthase 7-like [Solanum tuberosum]	XP_006348959	0	89	1932.15	1155	1038
Contig444	g-type lectin s-receptor-like serine threonine-protein kinase rlk1-like	2607	gi|566164007|ref|XP_006386079.1|hypothetical protein POPTR_0003s21910g [Populus trichocarpa] >gi|550343736|gb|ERP63876.1| hypothetical protein POPTR_0003s21910g [Populus trichocarpa]	XP_006386079	0	74	842.803	726	541
Contig445	PREDICTED: uncharacterized protein LOC102588163 isoform X1	1573	gi|565375033|ref|XP_006354045.1|PREDICTED: uncharacterized protein LOC102588163 isoform X1 [Solanum tuberosum]	XP_006354045	2.30809e-69	59	238.81	359	214
Contig446	act domain-containing family protein	1950	gi|356572480|ref|XP_003554396.1|PREDICTED: uncharacterized protein LOC100818216 [Glycine max]	XP_003554396	0	85	648.662	413	355
Contig447	bsd domain-containing protein 1-like	1535	gi|565344662|ref|XP_006339426.1|PREDICTED: BSD domain-containing protein 1-like [Solanum tuberosum]	XP_006339426	7.8429e-85	63	280.411	382	244
Contig448	tudor pwwp mbt superfamily isoform 2	1627	gi|297739995|emb|CBI30177.3|unnamed protein product [Vitis vinifera]	CBI30177	7.58525e-68	57	233.417	333	193
Contig449	myosin-related family protein	3396	gi|566208212|ref|XP_002322552.2|hypothetical protein POPTR_0016s02020g [Populus trichocarpa] >gi|550320617|gb|EEF04313.2| hypothetical protein POPTR_0016s02020g [Populus trichocarpa]	XP_002322552	0	57	586.645	1280	737
Contig450	hydroxyproline-rich glycoprotein family	2077	gi|297743056|emb|CBI35923.3|unnamed protein product [Vitis vinifera]	CBI35923	3.9796e-34	61	147.517	275	168
Contig451	ribosomal rna small subunit methyltransferase	2174	gi|470118125|ref|XP_004295189.1|PREDICTED: ribosomal RNA small subunit methyltransferase B-like [Fragaria vesca subsp. vesca]	XP_004295189	0	90	813.913	487	442
Contig452	interferon-related developmental regulator 1-like	1242	gi|565392749|ref|XP_006362054.1|PREDICTED: interferon-related developmental regulator 2-like [Solanum tuberosum]	XP_006362054	0	84	540.036	350	296
Contig453	chaperone protein dnaj mitochondrial-like isoform x1	2268	gi|565376122|ref|XP_006354562.1|PREDICTED: chaperone protein dnaJ 1, mitochondrial-like isoform X1 [Solanum tuberosum] >gi|565376124|ref|XP_006354563.1| PREDICTED: chaperone protein dnaJ 1, mitochondrial-like isoform X2 [Solanum tuberosum]	XP_006354562	0	75	544.273	465	351
Contig454	saccharopine dehydrogenase isoform 2	1547	gi|470113902|ref|XP_004293158.1|PREDICTED: uncharacterized protein LOC101315024 [Fragaria vesca subsp. vesca]	XP_004293158	1.19928e-159	93	467.233	297	278
Contig455	zinc finger hit domain-containing protein 2-like isoform x1	2186	gi|587920496|gb|EXC07934.1|hypothetical protein L484_003644 [Morus notabilis]	EXC07934	2.83654e-139	85	267.7	204	175
Contig456	leucine-rich repeat family protein	3849	gi|225432806|ref|XP_002279386.1|PREDICTED: uncharacterized protein LOC100249467 [Vitis vinifera] >gi|297737117|emb|CBI26318.3| unnamed protein product [Vitis vinifera]	XP_002279386	0	75	1325.07	1115	844
Contig457	upf0235 protein c15orf40 homolog	782	gi|565377339|ref|XP_006355142.1|PREDICTED: UPF0235 protein C15orf40 homolog [Solanum tuberosum]	XP_006355142	3.17701e-48	94	167.162	102	96
Contig458	proline transporter 1	1724	gi|572938595|gb|AHF58600.1|proline transporter 3 [Chrysanthemum lavandulifolium]	AHF58600	0	96	798.89	444	427
Contig459	probable disease resistance protein at5g66900-like	1630	gi|296088188|emb|CBI35700.3|unnamed protein product [Vitis vinifera]	CBI35700	1.2517e-109	70	282.722	291	206
Contig460	haloacid dehalogenase-like hydrolase domain-containing protein sgpp-like	1142	gi|566202439|ref|XP_006375093.1|hypothetical protein POPTR_0014s04300g [Populus trichocarpa] >gi|550323407|gb|ERP52890.1| hypothetical protein POPTR_0014s04300g [Populus trichocarpa]	XP_006375093	1.59337e-123	83	370.548	240	201
Contig461	nuclear pore complex protein	5704	gi|460371719|ref|XP_004231682.1|PREDICTED: uncharacterized protein LOC101268441 [Solanum lycopersicum]	XP_004231682	7.29929e-144	73	499.204	428	314
Contig462	nodulation receptor kinase-like	2507	gi|460371837|ref|XP_004231741.1|PREDICTED: nodulation receptor kinase-like [Solanum lycopersicum]	XP_004231741	5.6141e-149	89	231.876	137	122
Contig463	nodulation receptor kinase-like	2425	gi|460371837|ref|XP_004231741.1|PREDICTED: nodulation receptor kinase-like [Solanum lycopersicum]	XP_004231741	2.14284e-154	86	258.455	160	139
Contig464	nodulation receptor kinase-like	2357	gi|460371837|ref|XP_004231741.1|PREDICTED: nodulation receptor kinase-like [Solanum lycopersicum]	XP_004231741	2.16752e-160	93	337.806	193	181
Contig465	udp-glucoronosyl udp-glucosyl transferase family protein	1430	gi|595842768|ref|XP_007208487.1|hypothetical protein PRUPE_ppa018563mg [Prunus persica] >gi|462404129|gb|EMJ09686.1| hypothetical protein PRUPE_ppa018563mg [Prunus persica]	XP_007208487	1.91217e-144	68	433.335	429	292
Contig466	tricin synthase 1-like	1257	gi|567904362|ref|XP_006444669.1|hypothetical protein CICLE_v10021579mg [Citrus clementina] >gi|557546931|gb|ESR57909.1| hypothetical protein CICLE_v10021579mg [Citrus clementina]	XP_006444669	1.91988e-123	87	370.933	238	209
Contig467	hypothetical protein CICLE_v10015943mg	3228	gi|567912383|ref|XP_006448505.1|hypothetical protein CICLE_v10015943mg [Citrus clementina] >gi|557551116|gb|ESR61745.1| hypothetical protein CICLE_v10015943mg [Citrus clementina]	XP_006448505	1.11858e-128	88	406.371	267	236
Contig468	rna polymerase ii subunit a c-terminal domain phosphatase ssu72-like	1022	gi|225435973|ref|XP_002271255.1|PREDICTED: RNA polymerase II subunit A C-terminal domain phosphatase SSU72 [Vitis vinifera] >gi|296083946|emb|CBI24334.3| unnamed protein product [Vitis vinifera]	XP_002271255	5.46697e-118	91	350.903	193	176
Contig470	zeaxanthin chloroplastic-like	1547	gi|589823908|gb|AHL20262.1|monoxygenase [Olea europaea]	AHL20262	2.9497e-152	71	452.981	400	287
Contig471	microtubule-associated protein rp eb family member 1c-like	1231	gi|567866721|ref|XP_006425983.1|hypothetical protein CICLE_v10026070mg [Citrus clementina] >gi|557527973|gb|ESR39223.1| hypothetical protein CICLE_v10026070mg [Citrus clementina]	XP_006425983	6.57903e-159	81	462.996	328	268
Contig472	low quality protein: uncharacterized loc101228446	283	gi|590661996|ref|XP_007035826.1|Uncharacterized protein isoform 1 [Theobroma cacao] >gi|508714855|gb|EOY06752.1| Uncharacterized protein isoform 1 [Theobroma cacao]	XP_007035826	3.19734e-47	88	170.244	94	83
Contig473	adp-ribosylation factor gtpase-activating protein agd12	1216	gi|225469943|ref|XP_002275013.1|PREDICTED: ADP-ribosylation factor GTPase-activating protein AGD12 [Vitis vinifera] >gi|297741867|emb|CBI33247.3| unnamed protein product [Vitis vinifera]	XP_002275013	2.68972e-79	88	253.447	161	142
Contig474	dna rna polymerases superfamily protein	2619	gi|595840170|ref|XP_007207981.1|hypothetical protein PRUPE_ppa015715mg, partial [Prunus persica] >gi|462403623|gb|EMJ09180.1| hypothetical protein PRUPE_ppa015715mg, partial [Prunus persica]	XP_007207981	7.58059e-136	72	219.55	221	160
Contig475	e3 ubiquitin-protein ligase sina-like 10-like	2680	gi|567876149|ref|XP_006430664.1|hypothetical protein CICLE_v10012174mg [Citrus clementina] >gi|557532721|gb|ESR43904.1| hypothetical protein CICLE_v10012174mg [Citrus clementina]	XP_006430664	1.68493e-60	58	219.164	267	155
Contig477	s-adenosyl-l-methionine-dependent methyltransferases superfamily protein isoform 1	1569	gi|590598406|ref|XP_007018887.1|S-adenosyl-L-methionine-dependent methyltransferases superfamily protein isoform 1 [Theobroma cacao] >gi|590598410|ref|XP_007018888.1| S-adenosyl-L-methionine-dependent methyltransferases superfamily protein isoform 1 [Theobroma cacao] >gi|508724215|gb|EOY16112.1| S-adenosyl-L-methionine-dependent methyltransferases superfamily protein isoform 1 [Theobroma cacao] >…	XP_007018887	4.51387e-162	85	477.633	325	279
Contig478	subtilisin-like protease	710	gi|593797150|ref|XP_007161613.1|hypothetical protein PHAVU_001G084100g, partial [Phaseolus vulgaris] >gi|561035077|gb|ESW33607.1| hypothetical protein PHAVU_001G084100g, partial [Phaseolus vulgaris]	XP_007161613	2.82496e-17	72	83.9593	61	44
Contig479	non-functional nadph-dependent codeinone reductase 2-like	1180	gi|590697351|ref|XP_007045415.1|NAD(P)-linked oxidoreductase superfamily protein, putative [Theobroma cacao] >gi|508709350|gb|EOY01247.1| NAD(P)-linked oxidoreductase superfamily protein, putative [Theobroma cacao]	XP_007045415	1.77462e-130	80	389.808	303	243
Contig480	3-ketoacyl- thiolase peroxisomal-like	2234	gi|470107804|ref|XP_004290230.1|PREDICTED: 3-ketoacyl-CoA thiolase 2, peroxisomal-like [Fragaria vesca subsp. vesca]	XP_004290230	0	90	761.911	453	411
Contig481	uncharacterized loc101208874	2204	gi|565391548|ref|XP_006361484.1|PREDICTED: uncharacterized protein LOC102581923 [Solanum tuberosum]	XP_006361484	1.99858e-123	81	383.645	305	248
Contig482	auxin-induced protein 5ng4	1365	gi|590674685|ref|XP_007039237.1|Nodulin MtN21 /EamA-like transporter family protein, putative [Theobroma cacao] >gi|508776482|gb|EOY23738.1| Nodulin MtN21 /EamA-like transporter family protein, putative [Theobroma cacao]	XP_007039237	7.61045e-127	71	385.185	368	264
Contig483	nadp-dependent glyceraldehyde-3-phosphate dehydrogenase	2023	gi|587848383|gb|EXB38656.1|NADP-dependent glyceraldehyde-3-phosphate dehydrogenase [Morus notabilis]	EXB38656	0	94	833.173	464	440
Contig484	transcription initiation factor tfiid subunit 1-a-like	6037	gi|359485367|ref|XP_002273712.2|PREDICTED: transcription initiation factor TFIID subunit 1-A-like [Vitis vinifera]	XP_002273712	0	76	1770.36	1519	1157
Contig485	cyclin-dependent protein kinase inhibitor siamese	2000	gi|566182052|ref|XP_006379504.1|hypothetical protein POPTR_0008s02960g [Populus trichocarpa] >gi|550332298|gb|ERP57301.1| hypothetical protein POPTR_0008s02960g [Populus trichocarpa]	XP_006379504	4.21331e-16	64	85.5001	119	77
Contig486	geranylgeranyl transferase type-1 subunit beta-like	1454	gi|572099260|emb|CDI30235.1|protein geranylgeranyltransferase beta-subunit [Nicotiana tabacum]	CDI30235	6.79549e-108	80	337.035	242	195
Contig487	rna polymerase ii-associated protein	4953	gi|225428139|ref|XP_002278562.1|PREDICTED: uncharacterized protein LOC100258889 [Vitis vinifera]	XP_002278562	0	65	1328.92	1579	1028
Contig489	bhlh transcription factor	2335	gi|451953538|dbj|BAM84238.1|bHLH transcription factor [Dahlia pinnata]	BAM84238	0	74	738.413	653	486
Contig490	probable nucleoredoxin 2-like	1776	gi|225459742|ref|XP_002285895.1|PREDICTED: probable nucleoredoxin 2 [Vitis vinifera]	XP_002285895	0	82	552.747	399	331
Contig491	f-box lrr-repeat protein 17-like	2126	gi|225437221|ref|XP_002275262.1|PREDICTED: F-box/LRR-repeat protein 17 [Vitis vinifera] >gi|297735494|emb|CBI17934.3| unnamed protein product [Vitis vinifera]	XP_002275262	0	81	632.869	596	484
Contig492	probable dolichyl pyrophosphate man9 c2 alpha- -glucosyltransferase-like	1971	gi|225452021|ref|XP_002280181.1|PREDICTED: probable dolichyl pyrophosphate Man9GlcNAc2 alpha-1,3-glucosyltransferase [Vitis vinifera] >gi|296087284|emb|CBI33658.3| unnamed protein product [Vitis vinifera]	XP_002280181	0	83	702.59	516	432
Contig493	abc transporter c family member 13 isoform x1	4834	gi|731403494|ref|XP_010655086.1|PREDICTED: ABC transporter C family member 13 isoform X3 [Vitis vinifera]	XP_010655086	0	81	1933.69	1457	1186
Contig494	protein rrnad1-like	1548	gi|568848394|ref|XP_006477996.1|PREDICTED: protein RRNAD1-like [Citrus sinensis]	XP_006477996	0	69	604.749	560	388
Contig495	trehalase 1 isoform partial	979	gi|283131196|dbj|BAI63261.1|trehalase [Nicotiana tabacum]	BAI63261	1.52365e-133	83	404.06	296	248
Contig496	ap2 erf and b3 domain-containing transcription repressor tem1-like	2017	gi|432332466|gb|AGB07590.1|ethylene-responsive transcription factor 7 [Artemisia annua]	AGB07590	8.38418e-143	86	429.869	281	242
Contig497	leukocyte receptor cluster member 8 homolog isoform x1	3616	gi|297736443|emb|CBI25314.3|unnamed protein product [Vitis vinifera]	CBI25314	0	79	1098.96	880	697
Contig498	acyl- n-acyltransferase with ring fyve phd-type zinc finger isoform 2	3993	gi|590610036|ref|XP_007021702.1|Acyl-CoA N-acyltransferase with RING/FYVE/PHD-type zinc finger protein, putative isoform 2 [Theobroma cacao] >gi|508721330|gb|EOY13227.1| Acyl-CoA N-acyltransferase with RING/FYVE/PHD-type zinc finger protein, putative isoform 2 [Theobroma cacao]	XP_007021702	0	80	698.353	482	388
Contig499	gdsl esterase lipase at5g37690-like	2037	gi|590651776|ref|XP_007032977.1|SGNH hydrolase-type esterase superfamily protein [Theobroma cacao] >gi|508712006|gb|EOY03903.1| SGNH hydrolase-type esterase superfamily protein [Theobroma cacao]	XP_007032977	1.46861e-161	86	482.641	311	269
Contig500	b- -glucanase	2386	gi|566232349|ref|XP_006371173.1|hypothetical protein POPTR_0019s05340g [Populus trichocarpa] >gi|550316843|gb|ERP48970.1| hypothetical protein POPTR_0019s05340g [Populus trichocarpa]	XP_006371173	0	85	959.518	624	532
Contig501	probable inactive receptor kinase at5g67200-like	2579	gi|565405254|ref|XP_006368022.1|PREDICTED: probable inactive receptor kinase At5g67200-like [Solanum tuberosum]	XP_006368022	0	77	714.531	643	497
Contig502	tocopherol cyclase	2211	gi|289186607|gb|ADC91914.1|tocopherol cyclase [Lactuca sativa]	ADC91914	0	90	895.19	511	462
Contig503	negative regulator of systemic acquired isoform 1	1867	gi|225443541|ref|XP_002272921.1|PREDICTED: uncharacterized protein LOC100245146 [Vitis vinifera] >gi|297740458|emb|CBI30640.3| unnamed protein product [Vitis vinifera]	XP_002272921	1.09793e-156	69	471.085	475	329
Contig504	ferrochelatase- chloroplastic-like	1125	gi|565377735|ref|XP_006355325.1|PREDICTED: ferrochelatase-2, chloroplastic-like [Solanum tuberosum]	XP_006355325	1.69922e-158	88	466.463	292	258
Contig505	rna polymerase core protein	858	gi|225465821|ref|XP_002263648.1|PREDICTED: DNA-directed RNA polymerase III subunit RPC9 [Vitis vinifera] >gi|296087853|emb|CBI35109.3| unnamed protein product [Vitis vinifera]	XP_002263648	8.00249e-45	84	160.229	119	101
Contig506	protein disulfide isomerase 5-1	979	gi|359479048|ref|XP_002264005.2|PREDICTED: protein disulfide-isomerase 5-1 [Vitis vinifera]	XP_002264005	1.32617e-53	90	184.111	125	113
Contig507	zinc finger ccch domain-containing protein 31	3408	gi|568852590|ref|XP_006479955.1|PREDICTED: zinc finger CCCH domain-containing protein 31-like isoform X1 [Citrus sinensis]	XP_006479955	0	79	1311.98	995	792
Contig509	phox domain-containing isoform 1	3843	gi|359491239|ref|XP_003634247.1|PREDICTED: uncharacterized protein LOC100853506 [Vitis vinifera]	XP_003634247	0	60	850.121	1136	685
Contig510	bri1 kinase inhibitor 1-like	1482	gi|449498758|ref|XP_004160625.1|PREDICTED: BRI1 kinase inhibitor 1-like [Cucumis sativus]	XP_004160625	3.6722e-42	62	162.925	287	179
Contig511	abscisic acid-responsive isoform 1	1313	gi|225458007|ref|XP_002276474.1|PREDICTED: HVA22-like protein i [Vitis vinifera] >gi|302142645|emb|CBI19848.3| unnamed protein product [Vitis vinifera]	XP_002276474	7.20238e-111	74	340.117	283	211
Contig512	actin-related protein 2 3 complex subunit 3-like	1083	gi|590578738|ref|XP_007013592.1|Actin-related protein C3 isoform 1 [Theobroma cacao] >gi|508783955|gb|EOY31211.1| Actin-related protein C3 isoform 1 [Theobroma cacao]	XP_007013592	7.00658e-97	95	296.975	173	166
Contig513	lob domain-containing protein 21-like	902	gi|460378965|ref|XP_004235237.1|PREDICTED: LOB domain-containing protein 21-like [Solanum lycopersicum]	XP_004235237	1.17803e-49	67	173.711	159	108
Contig514	myb-related protein a-like isoform x2	1074	gi|555634387|gb|AGZ16416.1|MYB18, partial [Scutellaria baicalensis]	AGZ16416	1.21502e-59	88	199.519	119	105
Contig515	dna repair endonuclease uvh1-like	806	gi|565386828|ref|XP_006359210.1|PREDICTED: DNA repair endonuclease UVH1-like [Solanum tuberosum]	XP_006359210	9.09722e-108	82	344.739	243	201
Contig516	probable ubiquitin-like-specific protease 2b-like	3286	gi|590596024|ref|XP_007018220.1|Cysteine proteinases superfamily protein, putative [Theobroma cacao] >gi|508723548|gb|EOY15445.1| Cysteine proteinases superfamily protein, putative [Theobroma cacao]	XP_007018220	0	61	579.326	774	478
Contig517	alpha- -mannosyltransferase alg2-like	1708	gi|590610388|ref|XP_007021800.1|UDP-Glycosyltransferase superfamily protein isoform 2 [Theobroma cacao] >gi|508721428|gb|EOY13325.1| UDP-Glycosyltransferase superfamily protein isoform 2 [Theobroma cacao]	XP_007021800	0	89	650.973	397	355
Contig518	dna-directed rna polymerase iii subunit rpc7-like	767	gi|565365200|ref|XP_006349305.1|PREDICTED: DNA-directed RNA polymerase III subunit RPC7-like [Solanum tuberosum]	XP_006349305	5.65582e-12	52	71.2478	129	68
Contig519	purine permease 10 isoform 1	1401	gi|359483608|ref|XP_002274345.2|PREDICTED: probable purine permease 10-like [Vitis vinifera]	XP_002274345	8.4973e-100	72	316.235	344	249
Contig520	transducin beta-like protein 3-like	2885	gi|225454728|ref|XP_002272675.1|PREDICTED: transducin beta-like protein 3-like [Vitis vinifera]	XP_002272675	0	87	1311.21	820	714
Contig521	protein transparent testa 12-like	2074	gi|359492471|ref|XP_002285725.2|PREDICTED: protein TRANSPARENT TESTA 12-like [Vitis vinifera] >gi|302142015|emb|CBI19218.3| unnamed protein product [Vitis vinifera]	XP_002285725	0	83	560.066	459	384
Contig522	abc transporter b family member 8-like	4034	gi|359484339|ref|XP_002280453.2|PREDICTED: putative ABC transporter B family member 8-like [Vitis vinifera]	XP_002280453	0	88	1889.77	1243	1102
Contig523	phosphoglycerate mutase family protein	998	gi|567859584|ref|XP_006422446.1|hypothetical protein CICLE_v10029216mg [Citrus clementina] >gi|568866540|ref|XP_006486613.1| PREDICTED: fructose-2,6-bisphosphatase-like [Citrus sinensis] >gi|557524380|gb|ESR35686.1| hypothetical protein CICLE_v10029216mg [Citrus clementina]	XP_006422446	1.38106e-111	84	335.495	225	191
Contig524	protein prenyltransferase alpha subunit repeat-containing protein 1-like isoform x1	1446	gi|255561945|ref|XP_002521981.1|protein farnesyltransferase alpha subunit, putative [Ricinus communis] >gi|223538785|gb|EEF40385.1| protein farnesyltransferase alpha subunit, putative [Ricinus communis]	XP_002521981	8.90301e-151	70	449.129	439	309
Contig525	zinc ion binding	1796	gi|225444597|ref|XP_002274191.1|PREDICTED: uncharacterized protein LOC100242383 [Vitis vinifera] >gi|297738504|emb|CBI27749.3| unnamed protein product [Vitis vinifera]	XP_002274191	0	87	773.467	473	414
Contig526	pectinesterase qrt1-like	1387	gi|470113660|ref|XP_004293039.1|PREDICTED: pectinesterase QRT1-like [Fragaria vesca subsp. vesca]	XP_004293039	2.07686e-155	78	457.603	335	262
Contig527	ankyrin repeat-containing protein at3g12360-like	2265	gi|593330797|ref|XP_007138825.1|hypothetical protein PHAVU_009G240400g [Phaseolus vulgaris] >gi|561011912|gb|ESW10819.1| hypothetical protein PHAVU_009G240400g [Phaseolus vulgaris]	XP_007138825	3.13666e-128	61	410.223	607	374
Contig528	zinc finger protein	2113	gi|297735188|emb|CBI17550.3|unnamed protein product [Vitis vinifera]	CBI17550	1.39201e-155	69	471.855	503	349
Contig529	protein tify 4b-like isoform x1	989	gi|296084479|emb|CBI25038.3|unnamed protein product [Vitis vinifera]	CBI25038	6.18596e-48	61	175.252	211	129
Contig530	PREDICTED: uncharacterized protein LOC102580864	961	gi|565366766|ref|XP_006350056.1|PREDICTED: uncharacterized protein LOC102580864 [Solanum tuberosum]	XP_006350056	6.10297e-17	51	86.6557	181	93
Contig531	proton-dependent oligopeptide transport family protein	2138	gi|568855622|ref|XP_006481402.1|PREDICTED: putative peptide/nitrate transporter At2g38100-like [Citrus sinensis]	XP_006481402	1.5283e-171	66	515.383	558	372
Contig532	serine protease-like protein	783	gi|508698684|gb|EOX90580.1|Subtilisin-like serine endopeptidase family protein isoform 2, partial [Theobroma cacao]	EOX90580	9.47266e-124	87	374.4	249	219
Contig533	b-cell receptor-associated protein 31-like	704	gi|225444283|ref|XP_002262807.1|PREDICTED: uncharacterized protein LOC100265893 [Vitis vinifera] >gi|302144107|emb|CBI23212.3| unnamed protein product [Vitis vinifera]	XP_002262807	3.16612e-84	83	261.536	196	164
Contig534	calmodulin-binding transcription activator protein with cg-1 and ankyrin isoform 4	2944	gi|568871163|ref|XP_006488762.1|PREDICTED: calmodulin-binding transcription activator 3-like isoform X3 [Citrus sinensis]	XP_006488762	0	67	1034.25	948	640
Contig535	nuclear transport factor 2 family protein with rna binding domain isoform 1	1847	gi|565342454|ref|XP_006338360.1|PREDICTED: ras GTPase-activating protein-binding protein 2-like isoform X2 [Solanum tuberosum]	XP_006338360	9.79961e-136	71	416.001	399	284
Contig536	transducin family protein	725	gi|566185338|ref|XP_006380148.1|transducin family protein [Populus trichocarpa] >gi|550333669|gb|ERP57945.1| transducin family protein [Populus trichocarpa]	XP_006380148	0.000435209	49	50.447	151	74
Contig537	protein canopy homolog 1-like	839	gi|225457592|ref|XP_002273352.1|PREDICTED: protein canopy homolog 1 [Vitis vinifera] >gi|297745574|emb|CBI40739.3| unnamed protein product [Vitis vinifera]	XP_002273352	6.71502e-57	89	178.718	108	97
Contig538	protease do-like 14-like	1614	gi|590644055|ref|XP_007030976.1|Protease Do-like 14, putative isoform 1 [Theobroma cacao] >gi|508719581|gb|EOY11478.1| Protease Do-like 14, putative isoform 1 [Theobroma cacao]	XP_007030976	0	82	601.282	419	346
Contig539	sac3 family protein 1-like	1895	gi|298205116|emb|CBI40637.3|unnamed protein product [Vitis vinifera]	CBI40637	2.69304e-149	77	450.669	326	254
Contig540	laccase-12-like	1379	gi|359486369|ref|XP_002273875.2|PREDICTED: laccase-12-like [Vitis vinifera] >gi|297736547|emb|CBI25418.3| unnamed protein product [Vitis vinifera]	XP_002273875	0	86	564.303	375	324
Contig541	laccase-12-like	1982	gi|565378381|ref|XP_006355635.1|PREDICTED: laccase-5-like [Solanum tuberosum]	XP_006355635	0	91	867.84	514	469
Contig542	laccase 12	407	gi|50363329|gb|AAT75348.1|laccase-like multicopper oxidase 61 [Arabis procurrens]	AAT75348	1.12057e-62	92	202.601	135	125
Contig543	plastid-lipid-associated protein 10	1318	gi|88175353|gb|ABD39695.1|fibrillin 8 [Coffea canephora]	ABD39695	7.96179e-114	85	347.436	243	208
Contig544	tmv resistance protein n-like	774	gi|565398565|ref|XP_006364843.1|PREDICTED: TMV resistance protein N-like [Solanum tuberosum]	XP_006364843	8.24258e-07	49	43.1282	61	30
Contig545	nitrate transporter -like	1975	gi|565376229|ref|XP_006354610.1|PREDICTED: nitrate transporter 1.5-like [Solanum tuberosum]	XP_006354610	0	87	912.524	593	516
Contig546	tetratricopeptide repeat protein 4 homolog	1467	gi|225437945|ref|XP_002269637.1|PREDICTED: tetratricopeptide repeat protein 4 homolog [Vitis vinifera] >gi|297744240|emb|CBI37210.3| unnamed protein product [Vitis vinifera]	XP_002269637	7.1883e-161	86	472.626	365	315
Contig547	wd40 domain-containing protein	1770	gi|460410743|ref|XP_004250779.1|PREDICTED: uncharacterized protein LOC101261879 [Solanum lycopersicum]	XP_004250779	5.36324e-179	70	526.939	484	340
Contig550	probable 3-hydroxyisobutyrate mitochondrial-like	1510	gi|225444069|ref|XP_002264140.1|PREDICTED: probable 3-hydroxyisobutyrate dehydrogenase, mitochondrial [Vitis vinifera] >gi|297740847|emb|CBI31029.3| unnamed protein product [Vitis vinifera]	XP_002264140	2.43575e-155	85	458.373	311	267
Contig551	rna-binding protein	584	gi|449529130|ref|XP_004171554.1|PREDICTED: pre-mRNA-splicing factor SF2-like, partial [Cucumis sativus]	XP_004171554	7.03523e-32	93	123.635	63	59
Contig552	nuclear protein	5570	gi|470126850|ref|XP_004299395.1|PREDICTED: uncharacterized protein LOC101290765 [Fragaria vesca subsp. vesca]	XP_004299395	7.05659e-83	72	294.278	257	186
Contig553	protein far1-related sequence 11-like	2509	gi|255575936|ref|XP_002528865.1|conserved hypothetical protein [Ricinus communis] >gi|223531716|gb|EEF33539.1| conserved hypothetical protein [Ricinus communis]	XP_002528865	0	96	636.336	327	315
Contig554	mutator-like transposase isoform 1	2783	gi|225452988|ref|XP_002262784.1|PREDICTED: uncharacterized protein LOC100258751 [Vitis vinifera] >gi|147858253|emb|CAN83921.1| hypothetical protein VITISV_011842 [Vitis vinifera]	XP_002262784	0	83	1107.43	771	644
Contig555	haloacid dehalogenase-like hydrolase superfamily protein isoform 2	1992	gi|508777160|gb|EOY24416.1|Haloacid dehalogenase-like hydrolase (HAD) superfamily protein isoform 1 [Theobroma cacao]	EOY24416	0	87	594.734	381	334
Contig556	hypothetical protein VITISV_032634	3272	gi|147788024|emb|CAN69340.1|hypothetical protein VITISV_032634 [Vitis vinifera]	CAN69340	0	71	1106.66	997	714
Contig557	aaa-type atpase family protein isoform partial	3230	gi|590669610|ref|XP_007037824.1|AAA-type ATPase family protein isoform 1 [Theobroma cacao] >gi|508775069|gb|EOY22325.1| AAA-type ATPase family protein isoform 1 [Theobroma cacao]	XP_007037824	0	62	826.239	1040	652
Contig559	beta-galactosidase 16-like	1902	gi|590599274|ref|XP_007019136.1|Beta-galactosidase isoform 1 [Theobroma cacao] >gi|508724464|gb|EOY16361.1| Beta-galactosidase isoform 1 [Theobroma cacao]	XP_007019136	0	75	671.389	527	397
Contig560	receptor-like protein kinase feronia-like	1402	gi|566213096|ref|XP_006373376.1|hypothetical protein POPTR_0017s13200g [Populus trichocarpa] >gi|550320198|gb|ERP51173.1| hypothetical protein POPTR_0017s13200g [Populus trichocarpa]	XP_006373376	1.64024e-36	63	146.747	180	114
Contig561	disease resistance protein (tir-nbs class)	3375	gi|225469045|ref|XP_002267070.1|PREDICTED: uncharacterized protein LOC100245966 [Vitis vinifera]	XP_002267070	0	84	1213.36	832	701
Contig562	transcription factor bhlh157-like	2533	gi|359473962|ref|XP_002273163.2|PREDICTED: uncharacterized basic helix-loop-helix protein At1g64625-like [Vitis vinifera]	XP_002273163	6.451e-77	59	278.485	376	224
Contig563	unnamed protein product	1528	gi|296084524|emb|CBI25545.3|unnamed protein product [Vitis vinifera]	CBI25545	7.45434e-146	73	436.802	413	304
Contig564	universal minicircle sequence binding protein	1576	gi|198428176|ref|XP_002131221.1|PREDICTED: DNA-binding protein HEXBP isoform 1 [Ciona intestinalis]	XP_002131221	3.57793e-14	44	82.4185	153	68
Contig565	wd repeat-containing protein 26-like	803	gi|567889126|ref|XP_006437085.1|hypothetical protein CICLE_v10031058mg [Citrus clementina] >gi|567889128|ref|XP_006437086.1| hypothetical protein CICLE_v10031058mg [Citrus clementina] >gi|567889130|ref|XP_006437087.1| hypothetical protein CICLE_v10031058mg [Citrus clementina] >gi|567889132|ref|XP_006437088.1| hypothetical protein CICLE_v10031058mg [Citrus clementina] >gi|557539281|gb|ESR50325.1| …	XP_006437085	6.30148e-93	84	296.975	201	170
Contig566	glucosamine 6-phosphate n-acetyltransferase-like	1180	gi|508716347|gb|EOY08244.1|GCN5-related N-acetyltransferase [Theobroma cacao]	EOY08244	1.69617e-79	89	253.062	157	141
Contig567	receptor protein kinase-like protein at4g34220-like	2696	gi|460369792|ref|XP_004230741.1|PREDICTED: probable LRR receptor-like serine/threonine-protein kinase At4g37250-like [Solanum lycopersicum]	XP_004230741	0	72	794.653	772	559
Contig569	peptidoglycan-binding domain-containing family protein	2762	gi|224053424|ref|XP_002297812.1|peptidoglycan-binding domain-containing family protein [Populus trichocarpa] >gi|222845070|gb|EEE82617.1| peptidoglycan-binding domain-containing family protein [Populus trichocarpa]	XP_002297812	5.21196e-87	66	295.049	408	270
Contig570	protein aatf-like	1937	gi|297734589|emb|CBI16640.3|unnamed protein product [Vitis vinifera]	CBI16640	1.19447e-164	83	489.189	342	287
Contig571	hypothetical retrotransposon	1646	gi|147784778|emb|CAN75440.1|hypothetical protein VITISV_007304 [Vitis vinifera]	CAN75440	0	76	605.52	476	365
Contig572	cyclin family protein	1598	gi|1064931|emb|CAA63541.1|cyclin A-like protein [Nicotiana tabacum]	CAA63541	2.43978e-121	78	325.479	263	206
Contig573	o-fucosyltransferase family protein	1668	gi|565377252|ref|XP_006355100.1|PREDICTED: uncharacterized protein At1g04910-like isoform X1 [Solanum tuberosum]	XP_006355100	0	91	690.263	390	358
Contig574	elmo domain-containing protein a-like	815	gi|297734628|emb|CBI16679.3|unnamed protein product [Vitis vinifera]	CBI16679	2.80387e-59	81	201.445	144	117
Contig575	metal-dependent phosphohydrolase isoform 1	1058	gi|449464036|ref|XP_004149735.1|PREDICTED: uncharacterized protein YpgQ-like [Cucumis sativus] >gi|449512748|ref|XP_004164130.1| PREDICTED: uncharacterized protein YpgQ-like [Cucumis sativus]	XP_004149735	3.31638e-110	86	332.798	223	194
Contig576	transcription factor gte4-like	2404	gi|565397032|ref|XP_006364106.1|PREDICTED: transcription factor GTE4-like [Solanum tuberosum]	XP_006364106	8.33461e-141	65	438.728	502	331
Contig577	late embryogenesis abundant hydroxyproline-rich glycoprotein	908	gi|565390750|ref|XP_006361098.1|PREDICTED: uncharacterized protein At1g08160-like [Solanum tuberosum]	XP_006361098	1.32359e-81	80	257.299	211	169
Contig579	rna polymerase ii c-terminal domain phosphatase-like 4-like	1901	gi|590581795|ref|XP_007014445.1|RNA polymerase II ctd phosphatase, putative isoform 1 [Theobroma cacao] >gi|508784808|gb|EOY32064.1| RNA polymerase II ctd phosphatase, putative isoform 1 [Theobroma cacao]	XP_007014445	0	77	559.296	451	349
Contig580	retrotransposon ty1-copia subclass	4403	gi|595434714|gb|EXX50149.1|gag-pol fusion protein [Rhizophagus irregularis DAOM 197198w]	EXX50149	0	72	1456.81	1285	937
Contig581	mediator of rna polymerase ii transcription subunit 19a-like	1947	gi|508701780|gb|EOX93676.1|Mediator of RNA polymerase II transcription subunit 19 [Theobroma cacao]	EOX93676	4.90384e-62	93	216.468	117	109
Contig582	protein srg1-like	1487	gi|224104543|ref|XP_002313472.1|hypothetical protein POPTR_0009s02780g [Populus trichocarpa] >gi|222849880|gb|EEE87427.1| hypothetical protein POPTR_0009s02780g [Populus trichocarpa]	XP_002313472	6.31408e-137	72	411.379	355	259
Contig583	aspartate glutamate uridylate kinase family protein	2001	gi|225441042|ref|XP_002277826.1|PREDICTED: uncharacterized protein LOC100264768 [Vitis vinifera]	XP_002277826	0	81	689.108	486	395
Contig584	glucose-6-phosphate 1-epimerase-like	1655	gi|225454434|ref|XP_002280220.1|PREDICTED: putative glucose-6-phosphate 1-epimerase [Vitis vinifera] >gi|297745389|emb|CBI40469.3| unnamed protein product [Vitis vinifera]	XP_002280220	0	89	532.332	310	276
Contig585	nudix hydrolase chloroplastic-like	2004	gi|508783618|gb|EOY30874.1|Nudix hydrolase, putative isoform 1 [Theobroma cacao]	EOY30874	5.99394e-141	77	428.713	329	254
Contig586	phd finger family protein	3069	gi|359479395|ref|XP_002271257.2|PREDICTED: uncharacterized protein LOC100243147 [Vitis vinifera]	XP_002271257	0	67	768.844	830	562
Contig587	major facilitator superfamily	1742	gi|297740232|emb|CBI30414.3|unnamed protein product [Vitis vinifera]	CBI30414	3.21488e-70	51	248.054	531	276
Contig588	gdsl esterase lipase exl3	1367	gi|255648044|gb|ACU24478.1|unknown [Glycine max]	ACU24478	7.47854e-162	78	473.781	356	281
Contig590	xyloglucan endotransglycosylase hydrolase	418	gi|395804919|gb|AFN71023.1|xyloglucan endotransglucosylase/hydrolase [Dahlia pinnata]	AFN71023	2.66539e-88	92	270.396	139	129
Contig591	trna (guanosine -2 -o)-methyltransferase-like	1246	gi|460372747|ref|XP_004232187.1|PREDICTED: tRNA (guanosine(18)-2'-O)-methyltransferase-like [Solanum lycopersicum]	XP_004232187	2.17305e-117	90	270.781	155	141
Contig592	ferric reduction oxidase chloroplastic-like	1156	gi|460369063|ref|XP_004230384.1|PREDICTED: ferric reduction oxidase 7, chloroplastic-like [Solanum lycopersicum]	XP_004230384	0	79	544.273	392	312
Contig593	n-alpha-acetyltransferase auxiliary subunit-like isoform x1	3193	gi|225434443|ref|XP_002273069.1|PREDICTED: N-alpha-acetyltransferase 25, NatB auxiliary subunit [Vitis vinifera]	XP_002273069	0	78	1293.1	1022	803
Contig594	hat family dimerisation domain containing protein	882	gi|331217886|ref|XP_003321621.1|hAT family dimerization domain-containing protein [Puccinia graminis f. sp. tritici CRL 75-36-700-3]	XP_003321621	7.15268e-24	53	111.694	213	114
Contig595	centromere protein o	1390	gi|296081759|emb|CBI20764.3|unnamed protein product [Vitis vinifera]	CBI20764	3.55727e-178	87	514.227	314	275
Contig596	dentin sialophospho	3322	gi|565377893|ref|XP_006355401.1|PREDICTED: uncharacterized protein LOC102606116 [Solanum tuberosum]	XP_006355401	1.44904e-169	54	535.413	930	506
Contig598	Uncharacterized protein TCM_017094	1595	gi|508710801|gb|EOY02698.1|Uncharacterized protein TCM_017094 [Theobroma cacao]	EOY02698	1.55841e-44	56	169.474	293	166
Contig599	cell cycle checkpoint control protein rad9a	1585	gi|567881697|ref|XP_006433407.1|hypothetical protein CICLE_v10001128mg [Citrus clementina] >gi|568836095|ref|XP_006472084.1| PREDICTED: cell cycle checkpoint control protein RAD9A-like isoform X1 [Citrus sinensis] >gi|557535529|gb|ESR46647.1| hypothetical protein CICLE_v10001128mg [Citrus clementina]	XP_006433407	0	80	614.764	457	368
Contig600	pentatricopeptide repeat-containing protein chloroplastic-like	2496	gi|297733647|emb|CBI14894.3|unnamed protein product [Vitis vinifera]	CBI14894	0	80	896.73	642	518
Contig601	wd repeat-containing protein 53-like	1584	gi|297740531|emb|CBI30713.3|unnamed protein product [Vitis vinifera]	CBI30713	0	83	528.48	364	303
Contig602	3-epi-6-deoxocathasterone 23-monooxygenase-like	1819	gi|590703164|ref|XP_007046800.1|Cytochrome P450 superfamily protein [Theobroma cacao] >gi|508699061|gb|EOX90957.1| Cytochrome P450 superfamily protein [Theobroma cacao]	XP_007046800	0	87	691.419	445	390
Contig603	rna-binding protein 38-like isoform x2	1407	gi|359492447|ref|XP_003634414.1|PREDICTED: uncharacterized protein LOC100253997 [Vitis vinifera] >gi|302141968|emb|CBI19171.3| unnamed protein product [Vitis vinifera]	XP_003634414	3.93022e-70	75	235.728	231	174
Contig604	mitochondrial 28s ribosomal protein s29-related	1612	gi|225434411|ref|XP_002271596.1|PREDICTED: 28S ribosomal protein S29, mitochondrial [Vitis vinifera] >gi|297745805|emb|CBI15861.3| unnamed protein product [Vitis vinifera]	XP_002271596	0	86	639.032	410	353
Contig605	kinesin-like protein kif22-like	2392	gi|568874639|ref|XP_006490421.1|PREDICTED: kinesin-like protein KIF22-A-like [Citrus sinensis]	XP_006490421	2.34058e-177	62	538.11	693	432
Contig606	ddb1- and cul4-associated factor 4-like	1936	gi|470118837|ref|XP_004295528.1|PREDICTED: DDB1- and CUL4-associated factor 4-like [Fragaria vesca subsp. vesca]	XP_004295528	5.25437e-125	62	325.479	386	241
Contig607	ddb1- and cul4-associated factor 4-like	1882	gi|359473627|ref|XP_002265303.2|PREDICTED: uncharacterized protein LOC100266712 [Vitis vinifera] >gi|297738186|emb|CBI27387.3| unnamed protein product [Vitis vinifera]	XP_002265303	2.52308e-168	66	502.286	505	334
Contig608	fructan 1-exohydrolase	1925	gi|4127660|emb|CAA72009.1|invertase [Cichorium intybus]	CAA72009	0	87	869.381	529	465
Contig609	small heat shock protein c4	1100	gi|508701026|gb|EOX92922.1|Alpha-crystallin domain 32.1, putative isoform 1 [Theobroma cacao]	EOX92922	8.66354e-64	59	217.238	266	157
Contig610	bifunctional epoxide hydrolase 2-like	2870	gi|359496591|ref|XP_003635273.1|PREDICTED: epoxide hydrolase 2-like [Vitis vinifera] >gi|297742901|emb|CBI35692.3| unnamed protein product [Vitis vinifera]	XP_003635273	1.78445e-152	83	464.922	312	262
Contig611	serine threonine-protein kinase mhk	618	gi|586719172|ref|XP_006848504.1|hypothetical protein AMTR_s00013p00259310 [Amborella trichopoda] >gi|548851810|gb|ERN10085.1| hypothetical protein AMTR_s00013p00259310 [Amborella trichopoda]	XP_006848504	6.87796e-11	79	70.0922	53	42
Contig612	nucleotidyltransferase family protein isoform 4	4339	gi|297734532|emb|CBI16583.3|unnamed protein product [Vitis vinifera]	CBI16583	0	71	962.985	826	591
Contig613	gdsl esterase lipase	852	gi|565404719|ref|XP_006367776.1|PREDICTED: GDSL esterase/lipase At1g28590-like [Solanum tuberosum]	XP_006367776	7.11455e-94	75	293.893	245	184
Contig615	serine threonine protein phosphatase 2a 55 kda regulatory subunit b beta isoform-like	1949	gi|359491379|ref|XP_002278753.2|PREDICTED: serine/threonine protein phosphatase 2A 55 kDa regulatory subunit B beta isoform-like [Vitis vinifera]	XP_002278753	0	82	674.855	515	424
Contig616	casp-like protein 2-like	1157	gi|470137358|ref|XP_004304433.1|PREDICTED: CASP-like protein 1-like [Fragaria vesca subsp. vesca]	XP_004304433	1.68987e-71	83	233.032	174	145
Contig617	s-locus protein kinase	602	gi|508720816|gb|EOY12713.1|Serine/threonine kinases,protein kinases,ATP binding,sugar binding,kinases,carbohydrate binding, putative [Theobroma cacao]	EOY12713	3.00641e-52	69	189.119	204	142
Contig618	transcription factor myb42	778	gi|40643884|emb|CAD87009.1|MYB9A protein [Gerbera hybrid cultivar]	CAD87009	1.02949e-80	99	255.373	205	203
Contig619	exoenzymes regulatory protein aepa	2355	gi|359495042|ref|XP_002265500.2|PREDICTED: putative amidohydrolase ytcJ-like [Vitis vinifera] >gi|296090331|emb|CBI40150.3| unnamed protein product [Vitis vinifera]	XP_002265500	0	85	788.875	536	456
Contig620	tudor pwwp mbt superfamily isoform 1	2783	gi|460381307|ref|XP_004236393.1|PREDICTED: uncharacterized protein At1g51745-like [Solanum lycopersicum]	XP_004236393	3.84975e-176	60	540.036	714	435
Contig621	lrr receptor-like serine threonine-protein kinase rfk1	2668	gi|565384037|ref|XP_006358079.1|PREDICTED: probable LRR receptor-like serine/threonine-protein kinase RFK1-like [Solanum tuberosum]	XP_006358079	0	76	1062.37	838	642
Contig622	probable lrr receptor-like serine threonine-protein kinase rfk1-like	1552	gi|566194056|ref|XP_006377469.1|hypothetical protein POPTR_0011s062402g, partial [Populus trichocarpa] >gi|550327761|gb|ERP55266.1| hypothetical protein POPTR_0011s062402g, partial [Populus trichocarpa]	XP_006377469	0	85	539.65	348	298
Contig623	pectinesterase 31-like	730	gi|508711641|gb|EOY03538.1|Pectin methylesterase 31 isoform 2, partial [Theobroma cacao]	EOY03538	3.49268e-116	94	343.199	181	171
Contig624	duf246 domain-containing protein at1g04910-like	2290	gi|460383724|ref|XP_004237568.1|PREDICTED: uncharacterized protein At1g04910-like [Solanum lycopersicum]	XP_004237568	0	87	871.692	533	467
Contig626	paramyosin-related protein	1171	gi|225430184|ref|XP_002284934.1|PREDICTED: coiled-coil domain-containing protein 93 [Vitis vinifera] >gi|296081986|emb|CBI20991.3| unnamed protein product [Vitis vinifera]	XP_002284934	1.1518e-64	72	194.512	209	151
Contig627	paramyosin-related protein	1443	gi|225430184|ref|XP_002284934.1|PREDICTED: coiled-coil domain-containing protein 93 [Vitis vinifera] >gi|296081986|emb|CBI20991.3| unnamed protein product [Vitis vinifera]	XP_002284934	1.01002e-62	75	188.348	161	122
Contig628	molybdopterin synthase catalytic subunit	962	gi|255564476|ref|XP_002523234.1|molybdopterin synthase large subunit, putative [Ricinus communis] >gi|223537530|gb|EEF39155.1| molybdopterin synthase large subunit, putative [Ricinus communis]	XP_002523234	3.94392e-85	83	266.159	169	141
Contig629	probable acyl-	1265	gi|590576116|ref|XP_007012874.1|Bacterial transferase hexapeptide repeat-containing protein isoform 1 [Theobroma cacao] >gi|508783237|gb|EOY30493.1| Bacterial transferase hexapeptide repeat-containing protein isoform 1 [Theobroma cacao]	XP_007012874	8.70819e-147	89	432.95	280	250
Contig630	nifu-like protein chloroplastic-like	1110	gi|255582605|ref|XP_002532084.1|Nitrogen fixation protein nifU, putative [Ricinus communis] >gi|223528244|gb|EEF30298.1| Nitrogen fixation protein nifU, putative [Ricinus communis]	XP_002532084	4.00565e-105	87	320.087	208	181
Contig631	vesicle transport protein sec20-like	1290	gi|508714325|gb|EOY06222.1|Sec20 family protein [Theobroma cacao]	EOY06222	3.94598e-123	88	371.318	254	224
Contig632	protein arv1 homolog	1792	gi|225453664|ref|XP_002268438.1|PREDICTED: protein arv1 homolog [Vitis vinifera] >gi|296089029|emb|CBI38732.3| unnamed protein product [Vitis vinifera]	XP_002268438	1.67248e-73	66	246.899	256	169
Contig633	2-oxoglutarate and fe -dependent oxygenase superfamily protein isoform 1	1356	gi|565372065|ref|XP_006352619.1|PREDICTED: leucoanthocyanidin dioxygenase-like isoform X1 [Solanum tuberosum]	XP_006352619	5.51523e-158	79	462.611	338	268
Contig634	urb2 isoform 2	6436	gi|225427898|ref|XP_002276690.1|PREDICTED: uncharacterized protein LOC100248664 [Vitis vinifera]	XP_002276690	0	64	1730.3	2091	1359
Contig635	ring membrane-anchor 1 isoform 1	1232	gi|225461411|ref|XP_002282248.1|PREDICTED: E3 ubiquitin-protein ligase RMA1H1-like [Vitis vinifera]	XP_002282248	8.56172e-47	56	171.785	246	140
Contig636	septum-promoting gtp-binding protein 1-like	1244	gi|565370707|ref|XP_006351960.1|PREDICTED: septum-promoting GTP-binding protein 1-like [Solanum tuberosum]	XP_006351960	1.19196e-108	73	333.569	293	215
Contig637	coiled-coil domain-containing protein 109a	927	gi|508787483|gb|EOY34739.1|Coiled-coil domain-containing protein 109A isoform 1 [Theobroma cacao]	EOY34739	1.33019e-130	87	385.956	238	208
Contig638	kda class ii heat shock protein	1054	gi|565366016|ref|XP_006349692.1|PREDICTED: uncharacterized protein LOC102591801 [Solanum tuberosum]	XP_006349692	1.00521e-55	76	190.66	158	121
Contig639	dentin sialophospho isoform 1	4662	gi|297742222|emb|CBI34371.3|unnamed protein product [Vitis vinifera]	CBI34371	2.60585e-38	45	166.777	560	252
Contig641	rna binding family isoform 1	796	gi|460383925|ref|XP_004237666.1|PREDICTED: uncharacterized protein LOC101251877 [Solanum lycopersicum]	XP_004237666	5.54983e-58	87	207.994	117	102
Contig642	ddb1- and cul4-associated factor 8-like isoform x1	1510	gi|568866682|ref|XP_006486678.1|PREDICTED: DDB1- and CUL4-associated factor 8-like isoform X1 [Citrus sinensis] >gi|568866684|ref|XP_006486679.1| PREDICTED: DDB1- and CUL4-associated factor 8-like isoform X2 [Citrus sinensis]	XP_006486678	0	80	608.986	430	347
Contig643	folylpolyglutamate synthase-like	2305	gi|359490535|ref|XP_002267695.2|PREDICTED: folylpolyglutamate synthase-like [Vitis vinifera] >gi|302143688|emb|CBI22549.3| unnamed protein product [Vitis vinifera]	XP_002267695	0	88	353.984	227	200
Contig645	f-box kelch-repeat protein skip4-like	1582	gi|596001620|ref|XP_007218188.1|hypothetical protein PRUPE_ppa007693mg [Prunus persica] >gi|462414650|gb|EMJ19387.1| hypothetical protein PRUPE_ppa007693mg [Prunus persica]	XP_007218188	1.42812e-178	84	518.85	359	304
Contig646	structural maintenance of chromosomes protein 3-like	4015	gi|225464350|ref|XP_002273318.1|PREDICTED: structural maintenance of chromosomes protein 3-like [Vitis vinifera]	XP_002273318	0	88	1760.73	1205	1068
Contig647	tubulin-folding cofactor c-like	1630	gi|225467664|ref|XP_002269385.1|PREDICTED: tubulin-specific chaperone C-like [Vitis vinifera]	XP_002269385	1.47017e-135	79	409.453	332	263
Contig648	nadh dehydrogenase subunit 5	913	gi|9838425|ref|NP_064038.1|orf116 gene product (mitochondrion) [Beta vulgaris subsp. vulgaris] >gi|323435062|ref|YP_004222280.1| hypothetical protein BevumaM_p042 [Beta vulgaris subsp. maritima] >gi|346683156|ref|YP_004842088.1| hypothetical protein BemaM_p041 [Beta macrocarpa] >gi|9049339|dbj|BAA99349.1| orf116 [Beta vulgaris subsp. vulgaris] >gi|317905715|emb|CBJ14102.1| hypothetical protein [B…	NP_064038	8.47389e-22	89	98.2117	59	53
Contig650	PREDICTED: uncharacterized protein LOC100255180	1362	gi|225436331|ref|XP_002268230.1|PREDICTED: uncharacterized protein LOC100255180 [Vitis vinifera]	XP_002268230	1.00276e-127	77	384.03	308	240
Contig651	glycolipid transfer protein domain-containing protein 1-like	1208	gi|590700852|ref|XP_007046258.1|Glycolipid transfer protein (GLTP) family protein [Theobroma cacao] >gi|508710193|gb|EOY02090.1| Glycolipid transfer protein (GLTP) family protein [Theobroma cacao]	XP_007046258	3.31636e-100	80	308.916	223	180
Contig653	f-box protein	1502	gi|224089629|ref|XP_002308787.1|hypothetical protein POPTR_0006s01360g [Populus trichocarpa] >gi|222854763|gb|EEE92310.1| hypothetical protein POPTR_0006s01360g [Populus trichocarpa]	XP_002308787	7.4993e-97	61	310.071	396	244
Contig654	f-box protein	1539	gi|224089629|ref|XP_002308787.1|hypothetical protein POPTR_0006s01360g [Populus trichocarpa] >gi|222854763|gb|EEE92310.1| hypothetical protein POPTR_0006s01360g [Populus trichocarpa]	XP_002308787	1.52926e-78	56	262.692	383	217
Contig655	ring fyve phd zinc finger superfamily protein isoform 1	931	gi|508712148|gb|EOY04045.1|RING/FYVE/PHD zinc finger superfamily protein [Theobroma cacao]	EOY04045	3.10392e-105	77	322.013	236	184
Contig656	nucleobase-ascorbate transporter 1-like	1958	gi|567910651|ref|XP_006447639.1|hypothetical protein CICLE_v10014919mg [Citrus clementina] >gi|568830678|ref|XP_006469617.1| PREDICTED: nucleobase-ascorbate transporter 1-like isoform X1 [Citrus sinensis] >gi|557550250|gb|ESR60879.1| hypothetical protein CICLE_v10014919mg [Citrus clementina]	XP_006447639	0	93	872.078	505	474
Contig657	serine threonine protein phosphatase	558	gi|130708|sp|P23777.1|PP1_BRANARecName: Full=Serine/threonine-protein phosphatase PP1 >gi|17846|emb|CAA40686.1| phosphatase 1 catalytic subunit [Brassica napus]	P23777	8.60482e-65	93	211.075	113	106
Contig658	high-affinity nitrate transporter -like	1109	gi|356563139|ref|XP_003549822.1|PREDICTED: high-affinity nitrate transporter 3.1-like [Glycine max]	XP_003549822	3.70595e-92	83	286.574	191	160
Contig659	probable atp-dependent rna helicase dhx36-like	3842	gi|225470788|ref|XP_002269787.1|PREDICTED: probable ATP-dependent RNA helicase DHX36 [Vitis vinifera]	XP_002269787	0	92	1838.16	1084	1006
Contig660	saur family protein	876	gi|462396836|gb|EMJ02635.1|hypothetical protein PRUPE_ppa013764mg [Prunus persica]	EMJ02635	6.45354e-57	93	189.889	105	98
Contig661	retroelement pol polyprotein	404	gi|12322008|gb|AAG51046.1|AC069473_8gypsy/Ty-3 retroelement polyprotein; 69905-74404 [Arabidopsis thaliana] >gi|10998138|dbj|BAB03109.1| retroelement pol polyprotein [Arabidopsis thaliana]	AAG51046	3.84899e-28	73	119.398	100	73
Contig662	f-box kelch-repeat protein at3g61590-like	1889	gi|225454416|ref|XP_002276444.1|PREDICTED: F-box/kelch-repeat protein At3g61590 [Vitis vinifera] >gi|297745382|emb|CBI40462.3| unnamed protein product [Vitis vinifera]	XP_002276444	0	81	580.482	412	335
Contig663	proton-dependent oligopeptide transport family protein	1093	gi|566161638|ref|XP_006385620.1|proton-dependent oligopeptide transport family protein [Populus trichocarpa] >gi|550342750|gb|ERP63417.1| proton-dependent oligopeptide transport family protein [Populus trichocarpa]	XP_006385620	0	86	543.888	354	306
Contig664	morpheus molecule family protein	6983	gi|297746282|emb|CBI16338.3|unnamed protein product [Vitis vinifera]	CBI16338	0	61	848.581	1097	673
Contig665	Uncharacterized protein isoform 2	872	gi|508706582|gb|EOX98478.1|Uncharacterized protein isoform 2 [Theobroma cacao]	EOX98478	1.68334e-93	80	288.115	204	164
Contig666	ethylene-responsive transcription factor 1-like	488	gi|432332464|gb|AGB07589.1|ethylene-responsive transcription factor 6 [Artemisia annua]	AGB07589	5.22991e-11	88	67.0106	60	53
Contig667	u3 small nucleolar rna-associated protein 10 and nuc211 domain-containing isoform 1	6765	gi|297745033|emb|CBI38625.3|unnamed protein product [Vitis vinifera]	CBI38625	0	74	2341.61	2190	1635
Contig668	s-type anion channel slah3-like	2144	gi|359490578|ref|XP_002275623.2|PREDICTED: S-type anion channel SLAH3-like [Vitis vinifera] >gi|302143741|emb|CBI22602.3| unnamed protein product [Vitis vinifera]	XP_002275623	0	75	650.973	558	423
Contig669	protein abil1-like	1460	gi|460368209|ref|XP_004229960.1|PREDICTED: protein ABIL1-like [Solanum lycopersicum]	XP_004229960	2.93747e-130	75	392.119	305	230
Contig670	lanc-like protein 2-like	1643	gi|356542916|ref|XP_003539910.1|PREDICTED: lanC-like protein GCL2-like [Glycine max]	XP_003539910	0	82	595.89	420	345
Contig671	ring u-box superfamily isoform 2	2220	gi|565389170|ref|XP_006360333.1|PREDICTED: E3 ubiquitin-protein ligase RNF6-like [Solanum tuberosum]	XP_006360333	9.54501e-105	51	348.591	761	389
Contig672	e3 ubiquitin-protein ligase rma1h1-like	962	gi|460374133|ref|XP_004232866.1|PREDICTED: E3 ubiquitin-protein ligase RMA1H1-like [Solanum lycopersicum]	XP_004232866	8.07423e-60	64	202.601	217	141
Contig673	upstream activation factor subunit uaf30-like	838	gi|33667910|gb|AAQ24534.1|SWIb domain-containing protein [Solanum chacoense]	AAQ24534	1.22006e-24	60	72.7886	89	54
Contig674	set domain-containing isoform 3	1961	gi|359493189|ref|XP_002265243.2|PREDICTED: protein SET DOMAIN GROUP 41-like [Vitis vinifera]	XP_002265243	5.3698e-99	57	328.561	550	317
Contig675	ubiquitin carboxyl-terminal hydrolase 5-like	3282	gi|296088825|emb|CBI38283.3|unnamed protein product [Vitis vinifera]	CBI38283	0	82	1302.35	936	770
Contig676	trna rrna methyltransferase family protein	5892	gi|568846472|ref|XP_006477077.1|PREDICTED: uncharacterized protein LOC102625348 isoform X1 [Citrus sinensis]	XP_006477077	0	72	1907.11	1840	1334
Contig677	nadh:ubiquinone oxidoreductase family protein	1062	gi|356567340|ref|XP_003551879.1|PREDICTED: uncharacterized protein LOC100789832 isoform X1 [Glycine max]	XP_003551879	7.50169e-43	74	157.918	159	119
Contig678	lipase class 3 family protein	3252	gi|590713365|ref|XP_007049623.1|Lipase class 3 family protein [Theobroma cacao] >gi|508701884|gb|EOX93780.1| Lipase class 3 family protein [Theobroma cacao]	XP_007049623	0	79	624.009	487	387
Contig679	dentin sialophospho	2984	gi|567918798|ref|XP_006451405.1|hypothetical protein CICLE_v10010570mg [Citrus clementina] >gi|557554631|gb|ESR64645.1| hypothetical protein CICLE_v10010570mg [Citrus clementina]	XP_006451405	4.70381e-111	53	379.793	780	419
Contig680	yth domain-containing	2081	gi|565341947|ref|XP_006338126.1|PREDICTED: uncharacterized protein LOC102602201 isoform X1 [Solanum tuberosum]	XP_006338126	6.94601e-139	56	432.18	617	349
Contig681	gibberellin 2-beta-dioxygenase 2	1211	gi|225437645|ref|XP_002272155.1|PREDICTED: gibberellin 2-beta-dioxygenase 2 [Vitis vinifera] >gi|147843548|emb|CAN79462.1| hypothetical protein VITISV_042495 [Vitis vinifera] >gi|523430426|gb|AGQ42618.1| GA2ox5 [Vitis vinifera]	XP_002272155	1.01194e-135	77	404.06	323	251
Contig683	uncharacterized loc101220741	1303	gi|225460065|ref|XP_002271557.1|PREDICTED: uncharacterized protein LOC100253283 [Vitis vinifera]	XP_002271557	2.98444e-96	88	258.84	159	140
Contig684	vacuolar amino acid transporter 1-like	2157	gi|567856834|ref|XP_006421100.1|hypothetical protein CICLE_v10004676mg [Citrus clementina] >gi|557522973|gb|ESR34340.1| hypothetical protein CICLE_v10004676mg [Citrus clementina]	XP_006421100	0	80	587.8	481	385
Contig685	copper amine oxidase	1028	gi|567215751|ref|XP_006411505.1|hypothetical protein EUTSA_v100163161mg, partial [Eutrema salsugineum] >gi|557112674|gb|ESQ52958.1| hypothetical protein EUTSA_v100163161mg, partial [Eutrema salsugineum]	XP_006411505	4.46589e-168	89	483.411	278	249
Contig686	centromere protein c homologue	2329	gi|462413441|gb|EMJ18490.1|hypothetical protein PRUPE_ppa018132mg [Prunus persica]	EMJ18490	1.09412e-108	53	358.221	706	377
Contig690	drought-induced protein rdi	867	gi|224110256|ref|XP_002333123.1|predicted protein [Populus trichocarpa]	XP_002333123	3.10985e-39	61	153.68	213	130
Contig691	calcineurin-like metallo-phosphoesterase superfamily protein isoform 1	3787	gi|587886836|gb|EXB75607.1|hypothetical protein L484_026083 [Morus notabilis]	EXB75607	0	88	1342.02	835	741
Contig692	probable folate-biopterin transporter 2-like	2199	gi|596128753|ref|XP_007222125.1|hypothetical protein PRUPE_ppa004658mg [Prunus persica] >gi|462419061|gb|EMJ23324.1| hypothetical protein PRUPE_ppa004658mg [Prunus persica]	XP_007222125	0	86	679.093	468	404
Contig694	uncharacterized loc101220191	788	gi|567880959|ref|XP_006433038.1|hypothetical protein CICLE_v10002392mg [Citrus clementina] >gi|568835333|ref|XP_006471728.1| PREDICTED: uncharacterized protein LOC102607035 isoform X2 [Citrus sinensis] >gi|557535160|gb|ESR46278.1| hypothetical protein CICLE_v10002392mg [Citrus clementina]	XP_006433038	1.17378e-78	76	248.44	200	153
Contig695	ent-kaurene synthase	2702	gi|9971225|dbj|BAB12441.1|ent-kaurene synthase No1 [Lactuca sativa]	BAB12441	0	87	1182.93	759	665
Contig696	queuine trna-ribosyltransferase subunit qtrtd1-like	1575	gi|225460193|ref|XP_002277122.1|PREDICTED: queuine tRNA-ribosyltransferase subunit QTRTD1 [Vitis vinifera]	XP_002277122	0	82	601.282	410	339
Contig697	ribosome-recycling factor	251	gi|508728416|gb|EOY20313.1|Ribosome recycling factor [Theobroma cacao]	EOY20313	2.11753e-33	91	125.946	72	66
Contig698	PREDICTED: uncharacterized protein LOC102591925	928	gi|565375641|ref|XP_006354326.1|PREDICTED: uncharacterized protein LOC102591925 [Solanum tuberosum]	XP_006354326	2.72957e-47	83	166.777	124	104
Contig699	ethylene-responsive transcription factor crf2-like	1702	gi|460400037|ref|XP_004245542.1|PREDICTED: ethylene-responsive transcription factor CRF2-like [Solanum lycopersicum]	XP_004245542	1.01858e-73	56	249.98	372	210
Contig700	phosphatidylinositol 4-phosphate 5-kinase 1-like	718	gi|356550825|ref|XP_003543784.1|PREDICTED: phosphatidylinositol 4-phosphate 5-kinase 1-like [Glycine max]	XP_003543784	3.49208e-38	71	150.599	117	84
Contig701	kinesin like protein	1897	gi|508726776|gb|EOY18673.1|Kinesin like protein [Theobroma cacao]	EOY18673	1.70135e-59	84	206.453	131	111
Contig702	protein arginine n-methyltransferase -like	2149	gi|566161369|ref|XP_002303351.2|arginine N-methyltransferase family protein [Populus trichocarpa] >gi|550342625|gb|EEE78330.2| arginine N-methyltransferase family protein [Populus trichocarpa]	XP_002303351	0	77	501.901	386	299
Contig703	abc transporter c family member 3-like	4760	gi|508708920|gb|EOY00817.1|Multidrug resistance protein ABC transporter family isoform 1 [Theobroma cacao] >gi|508708921|gb|EOY00818.1| Multidrug resistance protein ABC transporter family isoform 1 [Theobroma cacao]	EOY00817	0	79	1833.15	1455	1158
Contig705	apo protein mitochondrial-like	2532	gi|567888874|ref|XP_006436959.1|hypothetical protein CICLE_v10031524mg [Citrus clementina] >gi|557539155|gb|ESR50199.1| hypothetical protein CICLE_v10031524mg [Citrus clementina]	XP_006436959	0	75	541.962	418	314
Contig706	transducin wd40 repeat-like superfamily isoform 1	3210	gi|296083686|emb|CBI23675.3|unnamed protein product [Vitis vinifera]	CBI23675	0	65	845.114	987	649
Contig707	low quality protein: uncharacterized loc101206874	2042	gi|359495424|ref|XP_003634990.1|PREDICTED: uncharacterized protein LOC100852824 [Vitis vinifera] >gi|296088838|emb|CBI38296.3| unnamed protein product [Vitis vinifera]	XP_003634990	0	74	573.548	518	386
Contig709	pentatricopeptide repeat-containing protein	1111	gi|590623132|ref|XP_007025241.1|Pentatricopeptide repeat superfamily protein [Theobroma cacao] >gi|508780607|gb|EOY27863.1| Pentatricopeptide repeat superfamily protein [Theobroma cacao]	XP_007025241	6.3296e-107	82	327.02	234	192
Contig710	protein always early 3-like	3811	gi|460366872|ref|XP_004229301.1|PREDICTED: protein ALWAYS EARLY 3-like [Solanum lycopersicum]	XP_004229301	0	68	1159.82	1186	809
Contig711	serine carboxypeptidase-like protein	1729	gi|225458529|ref|XP_002282331.1|PREDICTED: serine carboxypeptidase II-3-like [Vitis vinifera]	XP_002282331	0	82	672.159	458	376
Contig712	pentatricopeptide repeat-containing protein chloroplastic-like	2301	gi|225439751|ref|XP_002273172.1|PREDICTED: pentatricopeptide repeat-containing protein At3g09650, chloroplastic-like [Vitis vinifera]	XP_002273172	0	86	1032.71	675	584
Contig713	uncharacterized mitochondrial carrier ymr166c-like	1545	gi|225457221|ref|XP_002280848.1|PREDICTED: mitochondrial substrate carrier family protein X-like [Vitis vinifera]	XP_002280848	0	87	532.717	334	292
Contig714	uncharacterized loc101222277	1169	gi|460369262|ref|XP_004230482.1|PREDICTED: uncharacterized protein LOC101250842 [Solanum lycopersicum]	XP_004230482	2.4982e-122	75	368.622	313	236
Contig715	pentatricopeptide repeat-containing protein at4g02750-like isoform x1	1595	gi|567918502|ref|XP_006451257.1|hypothetical protein CICLE_v10010361mg [Citrus clementina] >gi|568883054|ref|XP_006494315.1| PREDICTED: putative pentatricopeptide repeat-containing protein At5g09950-like [Citrus sinensis] >gi|557554483|gb|ESR64497.1| hypothetical protein CICLE_v10010361mg [Citrus clementina]	XP_006451257	0	82	677.937	473	391
Contig716	pentatricopeptide repeat-containing protein chloroplastic-like	2237	gi|225425981|ref|XP_002269531.1|PREDICTED: pentatricopeptide repeat-containing protein At5g13770, chloroplastic-like [Vitis vinifera]	XP_002269531	0	79	712.99	528	419
Contig717	membrane protein	982	gi|13785207|emb|CAC37355.1|putative membrane protein [Solanum tuberosum]	CAC37355	3.09027e-93	76	294.664	252	192
Contig718	condensin-2 complex subunit h2-like	2346	gi|508714674|gb|EOY06571.1|Subunit H2, putative [Theobroma cacao]	EOY06571	0	68	717.613	691	476
Contig720	small nuclear ribonucleoprotein-associated protein b	825	gi|561021145|gb|ESW19916.1|hypothetical protein PHAVU_006G166200g [Phaseolus vulgaris] >gi|561021146|gb|ESW19917.1| hypothetical protein PHAVU_006G166200g [Phaseolus vulgaris]	ESW19916	3.18903e-29	81	117.472	88	72
Contig721	alpha beta hydrolase domain-containing protein 17c-like isoform x1	1432	gi|508711945|gb|EOY03842.1|Alpha/beta-Hydrolases superfamily protein isoform 2 [Theobroma cacao]	EOY03842	4.05578e-76	75	254.218	206	155
Contig722	chloride channel protein clc-c-like	1334	gi|460369141|ref|XP_004230422.1|PREDICTED: chloride channel protein CLC-c-like [Solanum lycopersicum]	XP_004230422	0	90	612.838	444	401
Contig723	nucleotidyl transferase domain-containing protein	1496	gi|255570653|ref|XP_002526281.1|conserved hypothetical protein [Ricinus communis] >gi|223534362|gb|EEF36070.1| conserved hypothetical protein [Ricinus communis]	XP_002526281	1.44207e-168	93	316.62	176	164
Contig724	at-rich interactive domain-containing protein 2-like	1164	gi|567905026|ref|XP_006445001.1|hypothetical protein CICLE_v10019137mg [Citrus clementina] >gi|557547263|gb|ESR58241.1| hypothetical protein CICLE_v10019137mg [Citrus clementina]	XP_006445001	6.09918e-59	55	213.772	340	190
Contig725	mandelonitrile lyase	1639	gi|225428394|ref|XP_002283631.1|PREDICTED: uncharacterized protein LOC100250419 [Vitis vinifera]	XP_002283631	1.72125e-94	54	307.375	442	242
Contig726	regulator of chromosome condensation family protein	3351	gi|224135109|ref|XP_002327568.1|predicted protein [Populus trichocarpa] >gi|566210802|ref|XP_006372478.1| regulator of chromosome condensation (RCC1) family protein [Populus trichocarpa] >gi|550319103|gb|ERP50275.1| regulator of chromosome condensation (RCC1) family protein [Populus trichocarpa]	XP_002327568	0	64	720.694	776	498
Contig727	uncharacterized loc101202853	661	gi|566204431|ref|XP_002320474.2|hypothetical protein POPTR_0014s15380g [Populus trichocarpa] >gi|550324264|gb|EEE98789.2| hypothetical protein POPTR_0014s15380g [Populus trichocarpa]	XP_002320474	9.71617e-24	87	101.679	80	70
Contig728	pentatricopeptide repeat-containing protein at3g23330-like	1038	gi|359481040|ref|XP_002266469.2|PREDICTED: putative pentatricopeptide repeat-containing protein At3g23330-like [Vitis vinifera]	XP_002266469	9.10176e-31	66	112.079	116	77
Contig729	hypothetical protein PRUPE_ppa001333mg	757	gi|462422226|gb|EMJ26489.1|hypothetical protein PRUPE_ppa001333mg [Prunus persica]	EMJ26489	3.96332e-25	76	114.39	94	72
Contig731	protein kinase chloroplastic-like	1753	gi|460382034|ref|XP_004236745.1|PREDICTED: protein kinase APK1A, chloroplastic-like [Solanum lycopersicum]	XP_004236745	0	80	543.888	391	314
Contig732	hypothetical protein CICLE_v10004749mg	1621	gi|567853998|ref|XP_006420119.1|hypothetical protein CICLE_v10004749mg [Citrus clementina] >gi|557521992|gb|ESR33359.1| hypothetical protein CICLE_v10004749mg [Citrus clementina]	XP_006420119	0	78	629.787	521	411
Contig733	scarecrow-like protein 3-like	1935	gi|296081294|emb|CBI17738.3|unnamed protein product [Vitis vinifera]	CBI17738	0	85	667.152	451	385
Contig734	fact complex subunit ssrp1-like	1128	gi|567876999|ref|XP_006431089.1|hypothetical protein CICLE_v10011266mg [Citrus clementina] >gi|557533146|gb|ESR44329.1| hypothetical protein CICLE_v10011266mg [Citrus clementina]	XP_006431089	1.61765e-28	87	126.331	81	71
Contig735	low quality protein: uncharacterized loc101215259	1586	gi|502078687|ref|XP_004486024.1|PREDICTED: uncharacterized protein LOC101514291 [Cicer arietinum]	XP_004486024	0	79	619.772	460	367
Contig736	casp-like protein gsvivt00034332001-like	998	gi|147840874|emb|CAN71023.1|hypothetical protein VITISV_012198 [Vitis vinifera]	CAN71023	5.76634e-84	74	264.233	203	152
Contig737	uncharacterized loc101211194	683	gi|296082843|emb|CBI22144.3|unnamed protein product [Vitis vinifera]	CBI22144	2.8287e-31	77	130.954	114	88
Contig741	otu domain-containing protein ddb_g0284757-like	1810	gi|460402285|ref|XP_004246644.1|PREDICTED: OTU domain-containing protein DDB_G0284757-like [Solanum lycopersicum]	XP_004246644	3.83425e-147	80	440.654	350	283
Contig742	retrotransposon unclassified	1503	gi|147794682|emb|CAN60366.1|hypothetical protein VITISV_031870 [Vitis vinifera]	CAN60366	4.00547e-47	62	140.198	177	110
Contig743	nodulation protein h	1629	gi|565365880|ref|XP_006349626.1|PREDICTED: uncharacterized protein LOC102596769 [Solanum tuberosum]	XP_006349626	2.32113e-166	83	487.649	344	287
Contig744	bsd domain-containing protein	958	gi|18404344|ref|NP_566755.1|BSD domain-containing protein [Arabidopsis thaliana] >gi|11994664|dbj|BAB02892.1| unnamed protein product [Arabidopsis thaliana] >gi|21592853|gb|AAM64803.1| unknown [Arabidopsis thaliana] >gi|98960949|gb|ABF58958.1| At3g24820 [Arabidopsis thaliana] >gi|332643429|gb|AEE76950.1| BSD domain-containing protein [Arabidopsis thaliana]	NP_566755	0.000126131	75	36.1946	36	27
Contig746	atpase plasma membrane-type-like	3126	gi|470134870|ref|XP_004303259.1|PREDICTED: ATPase 9, plasma membrane-type-like [Fragaria vesca subsp. vesca]	XP_004303259	0	94	1541.94	954	899
Contig747	transmembrane family protein	1212	gi|147773363|emb|CAN75717.1|hypothetical protein VITISV_007758 [Vitis vinifera]	CAN75717	7.76848e-53	91	197.593	109	100
Contig748	nt domain of poly polymerase and terminal uridylyl transferase-containing isoform 2	2591	gi|565368493|ref|XP_006350879.1|PREDICTED: uncharacterized protein LOC102602843 [Solanum tuberosum]	XP_006350879	3.05118e-150	77	475.322	354	275
Contig750	65-kda microtubule-associated protein 3-like	2454	gi|460376752|ref|XP_004234161.1|PREDICTED: 65-kDa microtubule-associated protein 3-like [Solanum lycopersicum]	XP_004234161	0	79	909.442	749	599
Contig752	retrotransposon ty1-copia subclass	3664	gi|284434732|gb|ADB85429.1|putative retrotransposon protein [Phyllostachys edulis]	ADB85429	9.3093e-97	74	235.728	208	155
Contig753	protein stichel-like 3-like	574	gi|356557765|ref|XP_003547181.1|PREDICTED: protein STICHEL-like 3-like [Glycine max]	XP_003547181	1.39193e-41	87	160.229	102	89
Contig754	nodulin 21 family protein	1396	gi|566156946|ref|XP_002302243.2|nodulin MtN21 family protein [Populus trichocarpa] >gi|550344568|gb|EEE81516.2| nodulin MtN21 family protein [Populus trichocarpa]	XP_002302243	6.48425e-161	77	472.241	374	288
Contig755	ubiquitin carboxyl-terminal hydrolase family protein	1237	gi|359478161|ref|XP_002265212.2|PREDICTED: uncharacterized protein LOC100257588 [Vitis vinifera]	XP_002265212	2.87871e-152	77	457.988	368	286
Contig756	glycerol-3-phosphate transporter 1-like	1848	gi|565384686|ref|XP_006358257.1|PREDICTED: putative glycerol-3-phosphate transporter 1-like [Solanum tuberosum]	XP_006358257	0	85	750.355	525	450
Contig757	transcription factor bhlh61-like	668	gi|508710736|gb|EOY02633.1|Transcription factor bHLH61 isoform 2 [Theobroma cacao]	EOY02633	9.29829e-58	80	191.43	158	127
Contig758	mate efflux family protein 5-like	2171	gi|225431762|ref|XP_002270564.1|PREDICTED: multidrug and toxin extrusion protein 1 [Vitis vinifera] >gi|296083343|emb|CBI22979.3| unnamed protein product [Vitis vinifera]	XP_002270564	0	83	622.083	484	402
Contig759	acyl-coenzyme a thioesterase 8-like	1600	gi|460368083|ref|XP_004229899.1|PREDICTED: acyl-coenzyme A thioesterase 8-like [Solanum lycopersicum]	XP_004229899	0	75	533.102	421	319
Contig760	prolyl 4-hydroxylase subunit alpha-2	619	gi|567149621|ref|XP_006416415.1|hypothetical protein EUTSA_v10010038mg [Eutrema salsugineum] >gi|567149624|ref|XP_006416416.1| hypothetical protein EUTSA_v10010038mg [Eutrema salsugineum] >gi|557094186|gb|ESQ34768.1| hypothetical protein EUTSA_v10010038mg [Eutrema salsugineum] >gi|557094187|gb|ESQ34769.1| hypothetical protein EUTSA_v10010038mg [Eutrema salsugineum]	XP_006416415	2.59838e-19	97	88.9669	43	42
Contig761	skp1-like protein 21-like	1508	gi|302143834|emb|CBI22695.3|unnamed protein product [Vitis vinifera]	CBI22695	1.35617e-132	83	400.593	344	287
Contig762	lipid phosphate phosphatase chloroplastic-like	721	gi|462411842|gb|EMJ16891.1|hypothetical protein PRUPE_ppa008752mg [Prunus persica]	EMJ16891	1.0407e-30	92	125.946	67	62
Contig763	ribosomal rna large subunit methyltransferase e-like	1022	gi|255581527|ref|XP_002531569.1|ftsj, putative [Ricinus communis] >gi|223528799|gb|EEF30805.1| ftsj, putative [Ricinus communis]	XP_002531569	2.46691e-88	82	214.927	152	125
Contig764	abc transporter c family member 8-like	1281	gi|568823311|ref|XP_006466061.1|PREDICTED: ABC transporter C family member 8-like isoform X2 [Citrus sinensis]	XP_006466061	0	81	567.385	428	350
Contig765	low quality protein: uncharacterized loc101221521	1576	gi|508774104|gb|EOY21360.1|Uncharacterized protein TCM_012889 [Theobroma cacao]	EOY21360	0	86	610.142	391	337
Contig766	lipid phosphate phosphatase 2-like	1505	gi|462422633|gb|EMJ26896.1|hypothetical protein PRUPE_ppa008624mg [Prunus persica]	EMJ26896	2.68516e-156	86	459.914	319	275
Contig767	n-alpha-acetyltransferase auxiliary subunit-like	406	gi|356555932|ref|XP_003546283.1|PREDICTED: N-alpha-acetyltransferase 15, NatA auxiliary subunit-like [Glycine max]	XP_003546283	1.46642e-59	92	206.838	135	125
Contig768	probable salt tolerance-like protein at1g78600-like	1233	gi|449438905|ref|XP_004137228.1|PREDICTED: probable salt tolerance-like protein At1g78600-like [Cucumis sativus] >gi|449483185|ref|XP_004156516.1| PREDICTED: probable salt tolerance-like protein At1g78600-like [Cucumis sativus]	XP_004137228	8.24122e-28	89	120.939	69	62
Contig769	uncharacterized loc101213573	2036	gi|565344166|ref|XP_006339188.1|PREDICTED: uncharacterized protein LOC102592619 isoform X1 [Solanum tuberosum] >gi|565344168|ref|XP_006339189.1| PREDICTED: uncharacterized protein LOC102592619 isoform X2 [Solanum tuberosum]	XP_006339188	4.03813e-90	75	301.597	257	194
Contig771	phosphoinositide phosphatase family protein isoform 1	1006	gi|568838488|ref|XP_006473243.1|PREDICTED: phosphoinositide phosphatase SAC1-like [Citrus sinensis]	XP_006473243	0	97	591.267	305	298
Contig772	nac domain containing protein 75 isoform 1	1279	gi|590576488|ref|XP_007012972.1|NAC domain containing protein 75 isoform 1 [Theobroma cacao] >gi|590576491|ref|XP_007012973.1| NAC domain containing protein 75 isoform 1 [Theobroma cacao] >gi|590576495|ref|XP_007012974.1| NAC domain containing protein 75 isoform 1 [Theobroma cacao] >gi|508783335|gb|EOY30591.1| NAC domain containing protein 75 isoform 1 [Theobroma cacao] >gi|508783336|gb|EOY30592.…	XP_007012972	1.29123e-132	70	401.364	395	278
Contig773	hydroxyproline-rich glycoprotein family protein	639	gi|359480520|ref|XP_003632481.1|PREDICTED: uncharacterized protein At5g65660-like [Vitis vinifera] >gi|297735867|emb|CBI18621.3| unnamed protein product [Vitis vinifera]	XP_003632481	9.9541e-47	74	161.77	135	100
Contig774	polynucleotide adenylyltransferase family protein	1793	gi|225425222|ref|XP_002266814.1|PREDICTED: CCA-adding enzyme [Vitis vinifera] >gi|296088167|emb|CBI35659.3| unnamed protein product [Vitis vinifera]	XP_002266814	0	80	655.21	528	425
Contig775	pumilio homolog 12-like	1788	gi|568836461|ref|XP_006472262.1|PREDICTED: pumilio homolog 12-like isoform X2 [Citrus sinensis]	XP_006472262	1.15581e-120	72	377.481	345	249
Contig776	{ related	1426	gi|567905084|ref|XP_006445030.1|hypothetical protein CICLE_v10018716mg [Citrus clementina] >gi|567905086|ref|XP_006445031.1| hypothetical protein CICLE_v10018716mg [Citrus clementina] >gi|568876065|ref|XP_006491106.1| PREDICTED: uncharacterized protein LOC102626559 isoform X1 [Citrus sinensis] >gi|568876067|ref|XP_006491107.1| PREDICTED: uncharacterized protein LOC102626559 isoform X2 [Citrus sin…	XP_006445030	3.91226e-06	80	59.3066	42	34
Contig777	f-box family protein	2399	gi|296089716|emb|CBI39535.3|unnamed protein product [Vitis vinifera]	CBI39535	0	80	662.529	617	496
Contig778	mitochondrial transcription termination factor family	1551	gi|255571558|ref|XP_002526725.1|conserved hypothetical protein [Ricinus communis] >gi|223533914|gb|EEF35639.1| conserved hypothetical protein [Ricinus communis]	XP_002526725	4.07592e-96	67	310.071	344	231
Contig779	cytochrome p450	5851	gi|359494295|ref|XP_003634756.1|PREDICTED: LOW QUALITY PROTEIN: cytochrome P450 71D10-like [Vitis vinifera]	XP_003634756	3.61929e-137	64	275.404	305	196
Contig780	hydroxycinnamoyl quinate transferase	789	gi|194271142|gb|ACF37072.1|hydroxycinnamoyl CoA quinate transferase 1 [Cynara cardunculus var. scolymus] >gi|300116340|emb|CAM84302.2| hydroxycinnamoyl CoA quinate transferase [Cynara cardunculus var. scolymus]	ACF37072	1.14415e-105	91	325.479	180	164
Contig781	cellulose synthase-like protein g3	414	gi|587927254|gb|EXC14474.1|Cellulose synthase-like protein G3 [Morus notabilis]	EXC14474	5.9475e-60	78	207.994	137	108
Contig782	protein kinase 2b	2947	gi|587874706|gb|EXB63841.1|Protein kinase 2B [Morus notabilis]	EXB63841	3.7596e-164	75	499.975	395	298
Contig783	alpha beta-hydrolases superfamily protein	1389	gi|508723722|gb|EOY15619.1|Alpha/beta-Hydrolases superfamily protein, putative [Theobroma cacao]	EOY15619	2.74631e-160	77	471.855	360	280
Contig784	boron transporter 4-like	2343	gi|225430194|ref|XP_002282436.1|PREDICTED: boron transporter 4 [Vitis vinifera] >gi|296081991|emb|CBI20996.3| unnamed protein product [Vitis vinifera]	XP_002282436	0	84	980.319	668	565
Contig786	tbc1 domain family member 15-like	1019	gi|565401065|ref|XP_006366036.1|PREDICTED: TBC1 domain family member 15-like isoform X1 [Solanum tuberosum]	XP_006366036	9.4254e-106	76	329.717	268	204
Contig787	uncharacterized aarf domain-containing protein kinase chloroplastic-like	2675	gi|359476208|ref|XP_002263074.2|PREDICTED: uncharacterized protein sll0005-like [Vitis vinifera]	XP_002263074	0	83	699.508	455	378
Contig788	PREDICTED: uncharacterized protein LOC101257798	568	gi|460366152|ref|XP_004228956.1|PREDICTED: uncharacterized protein LOC101257798 [Solanum lycopersicum]	XP_004228956	1.2923e-16	70	86.2705	91	64
Contig789	tetratricopeptide repeat -like superfamily protein isoform 1	2470	gi|565346397|ref|XP_006340242.1|PREDICTED: pentatricopeptide repeat-containing protein At1g77360, mitochondrial-like [Solanum tuberosum]	XP_006340242	0	87	746.503	468	408
Contig790	3-ketoacyl- synthase	1795	gi|567887228|ref|XP_006436136.1|hypothetical protein CICLE_v10031467mg [Citrus clementina] >gi|568865275|ref|XP_006486002.1| PREDICTED: 3-ketoacyl-CoA synthase 21-like [Citrus sinensis] >gi|557538332|gb|ESR49376.1| hypothetical protein CICLE_v10031467mg [Citrus clementina]	XP_006436136	0	78	548.125	443	349
Contig791	speckle-type poz family protein	1565	gi|255540423|ref|XP_002511276.1|protein binding protein, putative [Ricinus communis] >gi|223550391|gb|EEF51878.1| protein binding protein, putative [Ricinus communis]	XP_002511276	3.08236e-162	85	477.248	309	264
Contig792	sn1-specific diacylglycerol lipase beta-like	2968	gi|587916382|gb|EXC04055.1|Sn1-specific diacylglycerol lipase beta [Morus notabilis]	EXC04055	0	70	746.117	771	542
Contig793	pentatricopeptide repeat-containing protein chloroplastic-like	3857	gi|225434804|ref|XP_002280428.1|PREDICTED: pentatricopeptide repeat-containing protein At3g46790, chloroplastic [Vitis vinifera]	XP_002280428	0	85	901.353	606	516
Contig794	ribulose bisphosphate carboxylase oxygenase chloroplastic-like	1567	gi|568881132|ref|XP_006493443.1|PREDICTED: ribulose bisphosphate carboxylase/oxygenase activase, chloroplastic-like isoform X1 [Citrus sinensis]	XP_006493443	0	95	678.707	370	352
Contig795	probable receptor-like protein kinase at1g11050-like	2549	gi|590685977|ref|XP_007042246.1|Kinase superfamily protein isoform 2 [Theobroma cacao] >gi|508706181|gb|EOX98077.1| Kinase superfamily protein isoform 2 [Theobroma cacao]	XP_007042246	0	77	841.262	650	505
Contig796	calmodulin binding isoform 2	2038	gi|470127246|ref|XP_004299585.1|PREDICTED: uncharacterized protein LOC101299477 [Fragaria vesca subsp. vesca]	XP_004299585	6.15813e-80	52	276.174	602	316
Contig798	hypothetical protein PRUPE_ppa001931mg	1537	gi|596279220|ref|XP_007225221.1|hypothetical protein PRUPE_ppa001931mg [Prunus persica] >gi|462422157|gb|EMJ26420.1| hypothetical protein PRUPE_ppa001931mg [Prunus persica]	XP_007225221	1.53219e-16	60	92.4337	137	83
Contig799	uncharacterized loc101203762	1259	gi|359474540|ref|XP_002277038.2|PREDICTED: uncharacterized protein LOC100267862 [Vitis vinifera] >gi|297742053|emb|CBI33840.3| unnamed protein product [Vitis vinifera]	XP_002277038	3.89274e-41	51	158.688	320	165
Contig800	pyridoxal phosphate -dependent transferases superfamily protein	1508	gi|224094503|ref|XP_002310171.1|hypothetical protein POPTR_0007s11830g [Populus trichocarpa] >gi|222853074|gb|EEE90621.1| hypothetical protein POPTR_0007s11830g [Populus trichocarpa]	XP_002310171	7.54402e-176	63	530.02	580	370
Contig801	kda class iii heat shock	1075	gi|356520108|ref|XP_003528707.1|PREDICTED: 17.4 kDa class III heat shock protein [Glycine max]	XP_003528707	1.229e-58	81	198.364	154	126
Contig802	stress response protein nst1-like	1479	gi|225442266|ref|XP_002275703.1|PREDICTED: uncharacterized protein LOC100249711 [Vitis vinifera] >gi|297743078|emb|CBI35945.3| unnamed protein product [Vitis vinifera]	XP_002275703	7.03207e-90	90	288.886	175	158
Contig803	fatty acid amide hydrolase-like	1966	gi|460369375|ref|XP_004230538.1|PREDICTED: fatty acid amide hydrolase-like [Solanum lycopersicum]	XP_004230538	0	83	753.436	521	437
Contig804	nucleobase-ascorbate transporter 11-like	2417	gi|567867269|ref|XP_006426257.1|hypothetical protein CICLE_v10024972mg [Citrus clementina] >gi|557528247|gb|ESR39497.1| hypothetical protein CICLE_v10024972mg [Citrus clementina]	XP_006426257	0	79	961.444	750	598
Contig805	ubiquitin-like-specific protease 1d-like isoform x3	2141	gi|590694456|ref|XP_007044613.1|UB-like protease 1D [Theobroma cacao] >gi|508708548|gb|EOY00445.1| UB-like protease 1D [Theobroma cacao]	XP_007044613	2.57916e-131	63	411.764	557	354
Contig806	pentatricopeptide repeat-containing	2788	gi|508711670|gb|EOY03567.1|Pentatricopeptide repeat-containing protein, putative [Theobroma cacao]	EOY03567	0	69	564.688	535	371
Contig807	probable 2-oxoglutarate-dependent dioxygenase -like	1014	gi|462413012|gb|EMJ18061.1|hypothetical protein PRUPE_ppa021358mg [Prunus persica]	EMJ18061	1.28564e-126	74	377.481	315	235
Contig808	n-alpha-acetyltransferase auxiliary subunit-like isoform x1	2592	gi|567922172|ref|XP_006453092.1|hypothetical protein CICLE_v10007583mg [Citrus clementina] >gi|568840915|ref|XP_006474410.1| PREDICTED: N-alpha-acetyltransferase 35, NatC auxiliary subunit-like isoform X1 [Citrus sinensis] >gi|557556318|gb|ESR66332.1| hypothetical protein CICLE_v10007583mg [Citrus clementina]	XP_006453092	0	86	1081.63	710	613
Contig809	golgin candidate 6-like	756	gi|587933385|gb|EXC20360.1|Golgin candidate 6 [Morus notabilis]	EXC20360	2.99144e-82	90	273.478	183	166
Contig810	protein isoform 2	995	gi|296089123|emb|CBI38826.3|unnamed protein product [Vitis vinifera]	CBI38826	5.81962e-115	79	350.517	253	201
Contig811	hypothetical protein POPTR_0019s12030g	1442	gi|566241684|ref|XP_002326023.2|hypothetical protein POPTR_0019s12030g [Populus trichocarpa] >gi|550317331|gb|EEF00405.2| hypothetical protein POPTR_0019s12030g [Populus trichocarpa]	XP_002326023	7.83744e-174	85	506.138	341	292
Contig812	xylogalacturonan beta- -xylosyltransferase-like isoform x1	1257	gi|297733976|emb|CBI15223.3|unnamed protein product [Vitis vinifera]	CBI15223	1.22399e-173	85	505.753	348	298
Contig813	hypothetical protein CICLE_v10013226mg	654	gi|567874207|ref|XP_006429693.1|hypothetical protein CICLE_v10013226mg [Citrus clementina] >gi|557531750|gb|ESR42933.1| hypothetical protein CICLE_v10013226mg [Citrus clementina]	XP_006429693	3.09912e-09	62	60.8474	67	42
Contig814	uncharacterized loc101221808	1744	gi|567900584|ref|XP_006442780.1|hypothetical protein CICLE_v10019728mg [Citrus clementina] >gi|557545042|gb|ESR56020.1| hypothetical protein CICLE_v10019728mg [Citrus clementina]	XP_006442780	5.24496e-116	64	366.311	407	264
Contig815	riboflavin kinasefad 2	1305	gi|565386957|ref|XP_006359272.1|PREDICTED: uncharacterized protein LOC102585096 [Solanum tuberosum]	XP_006359272	5.56934e-134	80	402.519	304	244
Contig816	cytoskeletal protein mrna	1204	gi|460373754|ref|XP_004232679.1|PREDICTED: uncharacterized protein LOC101268827 [Solanum lycopersicum]	XP_004232679	2.11368e-163	91	490.345	290	264
Contig817	formin-like protein 3-like	1738	gi|565389892|ref|XP_006360682.1|PREDICTED: formin-like protein 3-like [Solanum tuberosum]	XP_006360682	6.78643e-09	52	68.5514	132	69
Contig818	callose synthase 7-like	3402	gi|565364494|ref|XP_006348959.1|PREDICTED: callose synthase 7-like [Solanum tuberosum]	XP_006348959	0	84	1362.44	988	837
Contig819	alpha-ketoglutarate-dependent dioxygenase alkb homolog 6-like	901	gi|356559947|ref|XP_003548257.1|PREDICTED: alpha-ketoglutarate-dependent dioxygenase alkB homolog 6-like [Glycine max]	XP_003548257	5.43012e-112	76	336.65	263	201
Contig820	myosin 1	405	gi|297742765|emb|CBI35399.3|unnamed protein product [Vitis vinifera]	CBI35399	1.8466e-74	94	249.98	134	127
Contig821	di-glucose binding protein with kinesin motor domain	3346	gi|470119187|ref|XP_004295697.1|PREDICTED: uncharacterized protein LOC101304853 [Fragaria vesca subsp. vesca]	XP_004295697	0	70	979.548	918	644
Contig822	trimethylguanosine synthase	2512	gi|568838631|ref|XP_006473313.1|PREDICTED: uncharacterized protein LOC102608303 isoform X2 [Citrus sinensis]	XP_006473313	3.71373e-150	55	470.7	734	405
Contig823	cbl-interacting serine threonine-protein kinase 14-like	1076	gi|595824284|ref|XP_007205214.1|hypothetical protein PRUPE_ppa005902mg [Prunus persica] >gi|462400856|gb|EMJ06413.1| hypothetical protein PRUPE_ppa005902mg [Prunus persica]	XP_007205214	4.51745e-164	83	478.404	339	283
Contig825	probable protein phosphatase 2c 25-like	786	gi|566191654|ref|XP_002316202.2|hypothetical protein POPTR_0010s19430g [Populus trichocarpa] >gi|550330156|gb|EEF02373.2| hypothetical protein POPTR_0010s19430g [Populus trichocarpa]	XP_002316202	1.31049e-100	82	310.457	207	171
Contig826	125 kda kinesin-related	1126	gi|567875145|ref|XP_006430162.1|hypothetical protein CICLE_v10010974mg [Citrus clementina] >gi|557532219|gb|ESR43402.1| hypothetical protein CICLE_v10010974mg [Citrus clementina]	XP_006430162	0	96	603.208	329	317
Contig827	nuclear factor no vein	6651	gi|568873420|ref|XP_006489838.1|PREDICTED: uncharacterized protein LOC102619556 isoform X3 [Citrus sinensis]	XP_006489838	0	65	1848.17	2094	1370
Contig829	dna-binding protein rhl1-like isoform x2	1482	gi|225454536|ref|XP_002281960.1|PREDICTED: DNA-binding protein RHL1 isoform 1 [Vitis vinifera] >gi|359489730|ref|XP_003633969.1| PREDICTED: DNA-binding protein RHL1 isoform 2 [Vitis vinifera]	XP_002281960	3.66437e-130	71	397.512	358	255
Contig830	PREDICTED: uncharacterized protein LOC100259829	3941	gi|359474026|ref|XP_002276624.2|PREDICTED: uncharacterized protein LOC100259829 [Vitis vinifera]	XP_002276624	0	76	1177.54	999	761
Contig834	xh domain family protein	1554	gi|508726137|gb|EOY18034.1|XH/XS domain-containing protein, putative [Theobroma cacao]	EOY18034	5.20838e-67	60	231.106	354	213
Contig835	probable lysine-specific demethylase jmj14-like	1564	gi|255561935|ref|XP_002521976.1|transcription factor, putative [Ricinus communis] >gi|223538780|gb|EEF40380.1| transcription factor, putative [Ricinus communis]	XP_002521976	5.54727e-93	73	318.546	282	206
Contig836	agamous-like mads-box protein agl15-like	909	gi|225441872|ref|XP_002278584.1|PREDICTED: agamous-like MADS-box protein AGL15-like [Vitis vinifera]	XP_002278584	2.27771e-68	69	224.942	248	172
Contig837	gdsl esterase lipase at5g14450-like	1495	gi|257286215|dbj|BAI23204.1|acetylcholinesterase [Salicornia europaea]	BAI23204	3.70191e-173	77	504.982	378	293
Contig838	pb1 domain-containing protein	1014	gi|460372309|ref|XP_004231973.1|PREDICTED: uncharacterized protein LOC101251835 isoform 1 [Solanum lycopersicum] >gi|460372311|ref|XP_004231974.1| PREDICTED: uncharacterized protein LOC101251835 isoform 2 [Solanum lycopersicum]	XP_004231973	8.5961e-44	77	162.54	127	98
Contig839	chloroplastic group iia intron splicing facilitator chloroplastic-like	2530	gi|225452088|ref|XP_002280704.1|PREDICTED: chloroplastic group IIA intron splicing facilitator CRS1, chloroplastic-like [Vitis vinifera]	XP_002280704	0	71	719.924	726	520
Contig840	acyl- n-acyltransferases-like protein	1273	gi|460415051|ref|XP_004252874.1|PREDICTED: uncharacterized protein LOC101251866 [Solanum lycopersicum]	XP_004252874	1.937e-111	75	341.273	289	219
Contig841	ppgpp pyrophosphohydrolase	1027	gi|460405348|ref|XP_004248138.1|PREDICTED: nudix hydrolase 22, chloroplastic-like [Solanum lycopersicum]	XP_004248138	2.94686e-82	77	261.151	226	176
Contig842	pentatricopeptide repeat-containing protein at5g27270-like	3636	gi|225454795|ref|XP_002274101.1|PREDICTED: pentatricopeptide repeat-containing protein At5g27270-like [Vitis vinifera]	XP_002274101	0	78	1115.91	885	693
Contig843	tmv resistance protein n-like	4000	gi|359493489|ref|XP_002264004.2|PREDICTED: TMV resistance protein N-like [Vitis vinifera]	XP_002264004	0	58	684.871	1124	654
Contig844	mitochondrial carrier family protein	774	gi|255548549|ref|XP_002515331.1|conserved hypothetical protein [Ricinus communis] >gi|223545811|gb|EEF47315.1| conserved hypothetical protein [Ricinus communis]	XP_002515331	9.49713e-15	58	78.5666	158	93
Contig845	uncharacterized loc101222282	1708	gi|357476777|ref|XP_003608674.1|hypothetical protein MTR_4g100570 [Medicago truncatula] >gi|355509729|gb|AES90871.1| hypothetical protein MTR_4g100570 [Medicago truncatula]	XP_003608674	5.93527e-31	54	130.183	243	132
Contig846	strubbelig-receptor family 3 isoform 1	384	gi|359497297|ref|XP_003635477.1|PREDICTED: protein STRUBBELIG-RECEPTOR FAMILY 3-like [Vitis vinifera]	XP_003635477	1.59512e-18	88	84.7297	50	44
Contig850	c2 domain-containing family protein	3190	gi|462406633|gb|EMJ12097.1|hypothetical protein PRUPE_ppa001476mg [Prunus persica]	EMJ12097	0	83	1105.89	811	678
Contig851	alpha beta fold family protein	1345	gi|225455348|ref|XP_002276809.1|PREDICTED: putative aminoacrylate hydrolase RutD [Vitis vinifera] >gi|302143917|emb|CBI23022.3| unnamed protein product [Vitis vinifera]	XP_002276809	0	79	534.258	404	322
Contig852	low quality protein: uncharacterized loc101228446	368	gi|147821845|emb|CAN72599.1|hypothetical protein VITISV_017616 [Vitis vinifera]	CAN72599	3.60235e-50	81	178.333	122	100
Contig853	type i inositol -trisphosphate 5-phosphatase cvp2-like isoform x1	1726	gi|568857907|ref|XP_006482505.1|PREDICTED: type I inositol 1,4,5-trisphosphate 5-phosphatase CVP2-like isoform X1 [Citrus sinensis] >gi|568857909|ref|XP_006482506.1| PREDICTED: type I inositol 1,4,5-trisphosphate 5-phosphatase CVP2-like isoform X2 [Citrus sinensis]	XP_006482505	0	79	594.349	426	339
Contig854	conserved hypothetical protein	2451	gi|255555188|ref|XP_002518631.1|conserved hypothetical protein [Ricinus communis] >gi|223542230|gb|EEF43773.1| conserved hypothetical protein [Ricinus communis]	XP_002518631	4.88277e-62	44	234.187	813	361
Contig855	zinc finger ccch domain-containing protein 19-like	1336	gi|587846651|gb|EXB37116.1|Zinc finger CCCH domain-containing protein 44 [Morus notabilis]	EXB37116	0	73	563.918	461	339
Contig856	golgin subfamily b member 1-like isoform x1	5135	gi|359477550|ref|XP_003631994.1|PREDICTED: uncharacterized protein LOC100254535 [Vitis vinifera]	XP_003631994	0	59	738.028	1388	822
Contig857	homeobox-leucine zipper protein glabra 2-like	714	gi|1208940|gb|AAC37514.1|homeodomain protein 1 [Helianthus annuus]	AAC37514	5.60119e-47	84	174.866	130	110
Contig858	kinesin light	2086	gi|225451383|ref|XP_002264885.1|PREDICTED: nephrocystin-3-like [Vitis vinifera]	XP_002264885	0	74	563.148	506	378
Contig859	tesmin tso1-like cxc domain-containing isoform 1	2915	gi|359476108|ref|XP_002282493.2|PREDICTED: uncharacterized protein LOC100261127 [Vitis vinifera]	XP_002282493	2.18712e-168	53	530.791	960	509
Contig860	flocculation protein flo11-like	1728	gi|460402848|ref|XP_004246922.1|PREDICTED: uncharacterized protein LOC101247653 [Solanum lycopersicum]	XP_004246922	7.33236e-21	65	107.071	123	81
Contig861	f-box lrr-repeat protein 10-like	2192	gi|568866668|ref|XP_006486671.1|PREDICTED: F-box/LRR-repeat protein 10-like [Citrus sinensis]	XP_006486671	0	76	711.449	612	467
Contig863	replication protein a 70 kda dna-binding subunit b-like	1144	gi|565356538|ref|XP_006345121.1|PREDICTED: replication protein A 70 kDa DNA-binding subunit B-like [Solanum tuberosum]	XP_006345121	4.25098e-174	85	511.146	319	274
Contig865	ribonuclease p family protein rpp14 family protein isoform 1	1094	gi|118482082|gb|ABK92972.1|unknown [Populus trichocarpa]	ABK92972	1.82278e-74	88	239.195	154	136
Contig866	protein endosperm defective 1-like	1921	gi|568825779|ref|XP_006467255.1|PREDICTED: protein ENDOSPERM DEFECTIVE 1-like [Citrus sinensis]	XP_006467255	5.66775e-75	76	261.151	206	158
Contig868	protein uxt homolog	684	gi|351722823|ref|NP_001237769.1|uncharacterized protein LOC100499907 [Glycine max] >gi|571433258|ref|XP_006572820.1| PREDICTED: uncharacterized protein LOC100499907 isoform X1 [Glycine max] >gi|255627579|gb|ACU14134.1| unknown [Glycine max]	NP_001237769	9.8055e-76	90	237.269	143	129
Contig869	pentatricopeptide repeat-containing protein mitochondrial-like	3352	gi|590670668|ref|XP_007038120.1|Pentatricopeptide repeat superfamily protein, putative isoform 1 [Theobroma cacao] >gi|590670672|ref|XP_007038121.1| Pentatricopeptide repeat superfamily protein, putative isoform 1 [Theobroma cacao] >gi|508775365|gb|EOY22621.1| Pentatricopeptide repeat superfamily protein, putative isoform 1 [Theobroma cacao] >gi|508775366|gb|EOY22622.1| Pentatricopeptide repeat s…	XP_007038120	0	57	738.028	1018	585
Contig870	atp synthase subunit delta	724	gi|587848073|gb|EXB38367.1|ATP synthase subunit delta' [Morus notabilis]	EXB38367	1.09228e-14	73	79.337	93	68
Contig871	cw-type zinc isoform 1	2491	gi|590718475|ref|XP_007050826.1|CW-type Zinc Finger, putative isoform 1 [Theobroma cacao] >gi|590718478|ref|XP_007050827.1| CW-type Zinc Finger, putative isoform 1 [Theobroma cacao] >gi|590718481|ref|XP_007050828.1| CW-type Zinc Finger, putative isoform 1 [Theobroma cacao] >gi|590718491|ref|XP_007050829.1| CW-type Zinc Finger, putative isoform 1 [Theobroma cacao] >gi|508703087|gb|EOX94983.1| CW-t…	XP_007050826	1.77107e-93	69	332.798	335	232
Contig872	protein tornado 2-like	987	gi|255554749|ref|XP_002518412.1|conserved hypothetical protein [Ricinus communis] >gi|223542257|gb|EEF43799.1| conserved hypothetical protein [Ricinus communis]	XP_002518412	2.45923e-146	95	425.246	269	258
Contig873	pentatricopeptide repeat-containing protein	1995	gi|565364941|ref|XP_006349176.1|PREDICTED: pentatricopeptide repeat-containing protein At1g02370, mitochondrial-like [Solanum tuberosum]	XP_006349176	1.60734e-173	73	516.538	474	348
Contig874	pentatricopeptide repeat-containing protein mitochondrial-like	2356	gi|460381314|ref|XP_004236396.1|PREDICTED: pentatricopeptide repeat-containing protein At1g51965, mitochondrial-like [Solanum lycopersicum]	XP_004236396	0	88	987.252	640	565
Contig875	mitochondrial intermediate peptidase-like	2531	gi|225455690|ref|XP_002265587.1|PREDICTED: mitochondrial intermediate peptidase [Vitis vinifera]	XP_002265587	0	85	872.463	590	502
Contig877	synaptonemal complex protein 1-like	1276	gi|590598033|ref|XP_007018780.1|Myosin heavy chain-related protein [Theobroma cacao] >gi|508724108|gb|EOY16005.1| Myosin heavy chain-related protein [Theobroma cacao]	XP_007018780	2.97388e-96	73	318.931	316	233
Contig878	bifunctional protein aas	7184	gi|566164043|ref|XP_002303872.2|hypothetical protein POPTR_0003s22070g [Populus trichocarpa] >gi|550343754|gb|EEE78851.2| hypothetical protein POPTR_0003s22070g [Populus trichocarpa]	XP_002303872	0	80	2897.07	2129	1709
Contig879	polyol transporter 5-like	1775	gi|508783540|gb|EOY30796.1|Polyol/monosaccharide transporter 5 isoform 1 [Theobroma cacao]	EOY30796	0	87	671.774	479	419
Contig880	dentin sialophospho	925	gi|565398726|ref|XP_006364921.1|PREDICTED: uncharacterized protein LOC102603145 isoform X1 [Solanum tuberosum] >gi|565398728|ref|XP_006364922.1| PREDICTED: uncharacterized protein LOC102603145 isoform X2 [Solanum tuberosum]	XP_006364921	1.59883e-42	65	168.318	209	137
Contig881	golgi snare 11 protein	531	gi|225430378|ref|XP_002285330.1|PREDICTED: Golgi SNARE 11 protein [Vitis vinifera] >gi|296082080|emb|CBI21085.3| unnamed protein product [Vitis vinifera]	XP_002285330	3.17749e-38	94	141.354	77	73
Contig882	PREDICTED: uncharacterized protein LOC100854126	1278	gi|359492377|ref|XP_003634404.1|PREDICTED: uncharacterized protein LOC100854126 [Vitis vinifera]	XP_003634404	6.17146e-60	69	206.068	226	156
Contig883	PREDICTED: uncharacterized protein LOC100242579	1053	gi|225450265|ref|XP_002269745.1|PREDICTED: uncharacterized protein LOC100242579 [Vitis vinifera]	XP_002269745	4.36178e-146	78	436.417	327	256
Contig884	f-box protein at5g52880-like	1065	gi|567858784|ref|XP_006422075.1|hypothetical protein CICLE_v10005526mg [Citrus clementina] >gi|557523948|gb|ESR35315.1| hypothetical protein CICLE_v10005526mg [Citrus clementina]	XP_006422075	3.42842e-88	68	279.256	264	182
Contig885	swim zinc finger family protein	2532	gi|508777973|gb|EOY25229.1|SWIM zinc finger family protein [Theobroma cacao]	EOY25229	0	89	1143.26	684	613
Contig886	hydroxycinnamoyl-coenzyme a shikimate quinate hydroxycinnamoyltransferase	1629	gi|558761401|gb|AHA90802.1|cinnamyl alcohol acyltransferase 1 [Larrea tridentata]	AHA90802	5.80094e-160	68	476.093	464	317
Contig887	udp-galactose:fucoside alpha-3-galactosyltransferase	3111	gi|359496284|ref|XP_002271910.2|PREDICTED: uncharacterized protein LOC100242526 [Vitis vinifera]	XP_002271910	0	74	834.328	663	493
Contig888	udp-galactose:fucoside alpha-3-galactosyltransferase	3106	gi|359496284|ref|XP_002271910.2|PREDICTED: uncharacterized protein LOC100242526 [Vitis vinifera]	XP_002271910	0	74	830.091	659	489
Contig890	retrotransposon unclassified	2407	gi|163955688|gb|ABY49842.1|hypothetical protein [Vitis hybrid cultivar]	ABY49842	2.36732e-148	70	296.975	287	202
Contig891	heparan-alpha-glucosaminide n-acetyltransferase-like	1827	gi|462400788|gb|EMJ06345.1|hypothetical protein PRUPE_ppa005302mg [Prunus persica]	EMJ06345	0	87	719.924	465	405
Contig892	ring fyve phd zinc finger superfamily isoform 1	1613	gi|508728135|gb|EOY20032.1|RING/FYVE/PHD zinc finger superfamily protein, putative isoform 1 [Theobroma cacao] >gi|508728136|gb|EOY20033.1| RING/FYVE/PHD zinc finger superfamily protein, putative isoform 1 [Theobroma cacao]	EOY20032	2.45853e-92	60	303.908	348	212
Contig893	short-chain dehydrogenase reductase family protein	1241	gi|590679607|ref|XP_007040629.1|NAD(P)-binding Rossmann-fold superfamily protein [Theobroma cacao] >gi|508777874|gb|EOY25130.1| NAD(P)-binding Rossmann-fold superfamily protein [Theobroma cacao]	XP_007040629	3.33866e-83	88	270.011	197	174
Contig894	type i inositol -trisphosphate 5-phosphatase cvp2-like	1950	gi|359479655|ref|XP_003632320.1|PREDICTED: type I inositol-1,4,5-trisphosphate 5-phosphatase CVP2-like [Vitis vinifera]	XP_003632320	0	89	704.131	437	389
Contig895	pentatricopeptide repeat-containing protein mitochondrial-like	1674	gi|565372169|ref|XP_006352669.1|PREDICTED: pentatricopeptide repeat-containing protein At3g25210, mitochondrial-like [Solanum tuberosum]	XP_006352669	1.60305e-172	81	505.368	360	294
Contig897	dna repair helicase	1625	gi|255560782|ref|XP_002521404.1|DNA repair helicase rad5,16, putative [Ricinus communis] >gi|223539303|gb|EEF40894.1| DNA repair helicase rad5,16, putative [Ricinus communis]	XP_002521404	1.74095e-18	68	98.9821	88	60
Contig898	mitogen-activated protein kinase kinase kinase yoda-like isoform x1	2491	gi|225470467|ref|XP_002263088.1|PREDICTED: uncharacterized protein LOC100245919 [Vitis vinifera] >gi|296084711|emb|CBI25853.3| unnamed protein product [Vitis vinifera]	XP_002263088	0	65	570.081	583	381
Contig899	hydroxyproline-rich glycoprotein family protein	2964	gi|460377294|ref|XP_004234428.1|PREDICTED: uncharacterized protein LOC101260903 [Solanum lycopersicum]	XP_004234428	2.33846e-127	67	406.371	454	306
Contig901	armadillo beta-catenin repeat family protein	1625	gi|460379152|ref|XP_004235328.1|PREDICTED: vacuolar protein 8-like [Solanum lycopersicum]	XP_004235328	0	79	548.125	523	415
Contig902	regulatory protein recx-like	1354	gi|359494337|ref|XP_002267915.2|PREDICTED: regulatory protein recX-like [Vitis vinifera]	XP_002267915	1.44456e-60	62	210.69	315	198
Contig903	nucleolar complex protein 2 homolog	2582	gi|590564749|ref|XP_007009753.1|Nucleolar complex protein 2 isoform 1 [Theobroma cacao] >gi|590564756|ref|XP_007009755.1| Nucleolar complex protein 2 isoform 1 [Theobroma cacao] >gi|508726666|gb|EOY18563.1| Nucleolar complex protein 2 isoform 1 [Theobroma cacao] >gi|508726668|gb|EOY18565.1| Nucleolar complex protein 2 isoform 1 [Theobroma cacao]	XP_007009753	0	72	720.694	696	507
Contig904	otu domain-containing protein ddb_g0284757-like isoform x2	1348	gi|565345980|ref|XP_006340049.1|PREDICTED: OTU domain-containing protein DDB_G0284757-like isoform X2 [Solanum tuberosum]	XP_006340049	1.17888e-153	76	451.44	341	260
Contig905	serine threonine-protein	1459	gi|462420241|gb|EMJ24504.1|hypothetical protein PRUPE_ppa004541mg [Prunus persica]	EMJ24504	2.1762e-51	78	155.221	114	89
Contig906	cytochrome p450	2419	gi|255566913|ref|XP_002524439.1|cytochrome P450, putative [Ricinus communis] >gi|223536227|gb|EEF37879.1| cytochrome P450, putative [Ricinus communis]	XP_002524439	0	87	812.757	506	444
Contig907	auxin response factor 10	1233	gi|297746266|emb|CBI16322.3|unnamed protein product [Vitis vinifera]	CBI16322	2.61886e-52	69	194.126	192	133
Contig908	serine arginine-rich splicing factor 12	1643	gi|587933186|gb|EXC20173.1|Serine/arginine-rich splicing factor 12 [Morus notabilis]	EXC20173	4.26907e-19	97	74.7146	39	38
Contig910	probable pre-mrna-splicing factor atp-dependent rna helicase-like isoform x1	640	gi|224031811|gb|ACN34981.1|unknown [Zea mays]	ACN34981	2.33888e-127	92	377.867	213	197
Contig911	uncharacterized loc101203692	1401	gi|565375850|ref|XP_006354428.1|PREDICTED: uncharacterized protein LOC102598745 [Solanum tuberosum]	XP_006354428	0	78	528.094	415	325
Contig912	rrna methyltransferase -like	1421	gi|255572704|ref|XP_002527285.1|Hemolysin A, putative [Ricinus communis] >gi|223533378|gb|EEF35129.1| Hemolysin A, putative [Ricinus communis]	XP_002527285	4.38628e-153	89	449.899	274	245
Contig914	pentatricopeptide repeat-containing protein	2589	gi|462412659|gb|EMJ17708.1|hypothetical protein PRUPE_ppa025580mg, partial [Prunus persica]	EMJ17708	0	77	1039.64	816	632
Contig915	dna topoisomerase 2-binding protein	1873	gi|565391628|ref|XP_006361523.1|PREDICTED: uncharacterized protein LOC102596283 [Solanum tuberosum]	XP_006361523	0	71	571.237	542	388
Contig917	monoglyceride lipase-like	1906	gi|462405713|gb|EMJ11177.1|hypothetical protein PRUPE_ppa005049mg [Prunus persica]	EMJ11177	0	79	538.495	420	332
Contig918	s-adenosylmethionine-dependent methyltransferase domain-containing protein	898	gi|567891293|ref|XP_006438167.1|hypothetical protein CICLE_v10033974mg [Citrus clementina] >gi|557540363|gb|ESR51407.1| hypothetical protein CICLE_v10033974mg [Citrus clementina]	XP_006438167	1.03281e-109	86	330.487	203	176
Contig919	dead-box atp-dependent rna helicase 13-like	465	gi|587907983|gb|EXB95959.1|DEAD-box ATP-dependent RNA helicase 13 [Morus notabilis]	EXB95959	8.41613e-14	61	78.1814	105	65
Contig920	cation h(+) antiporter 20-like	2616	gi|568854326|ref|XP_006480781.1|PREDICTED: cation/H(+) antiporter 20-like [Citrus sinensis]	XP_006480781	0	80	1003.43	801	645
Contig921	wrky transcription factor	1494	gi|225437606|ref|XP_002277882.1|PREDICTED: probable WRKY transcription factor 23 [Vitis vinifera] >gi|297744000|emb|CBI36970.3| unnamed protein product [Vitis vinifera]	XP_002277882	5.42113e-40	94	156.762	76	72
Contig922	f-box protein at5g49610-like	1584	gi|565397218|ref|XP_006364197.1|PREDICTED: F-box protein At5g49610-like [Solanum tuberosum]	XP_006364197	2.88903e-121	67	372.859	371	252
Contig923	ice binding	1153	gi|359476040|ref|XP_002281374.2|PREDICTED: uncharacterized protein LOC100261152 [Vitis vinifera]	XP_002281374	4.15336e-79	85	259.996	196	168
Contig924	inter-alpha-trypsin inhibitor heavy	1473	gi|567921642|ref|XP_006452827.1|hypothetical protein CICLE_v10007546mg [Citrus clementina] >gi|557556053|gb|ESR66067.1| hypothetical protein CICLE_v10007546mg [Citrus clementina]	XP_006452827	2.878e-63	70	229.95	257	180
Contig925	programmed cell death protein 7 isoform 1	1766	gi|225454381|ref|XP_002279076.1|PREDICTED: uncharacterized protein LOC100258473 [Vitis vinifera] >gi|297745366|emb|CBI40446.3| unnamed protein product [Vitis vinifera]	XP_002279076	4.06787e-115	78	360.147	410	321
Contig926	fad-binding domain-containing family protein	1793	gi|226234960|dbj|BAH47540.1|cytokinin oxidase [Zinnia violacea]	BAH47540	0	88	785.793	492	437
Contig927	Uncharacterized protein TCM_017290	3058	gi|508710993|gb|EOY02890.1|Uncharacterized protein TCM_017290 [Theobroma cacao]	EOY02890	4.36702e-76	56	276.174	522	293
Contig928	protein lurp-one-related 15-like	784	gi|590591712|ref|XP_007017093.1|LURP-one-related 1, putative [Theobroma cacao] >gi|508787456|gb|EOY34712.1| LURP-one-related 1, putative [Theobroma cacao]	XP_007017093	1.01152e-49	65	174.096	191	126
Contig929	mrna-capping enzyme	2750	gi|595840600|ref|XP_007208049.1|hypothetical protein PRUPE_ppa002348mg [Prunus persica] >gi|462403691|gb|EMJ09248.1| hypothetical protein PRUPE_ppa002348mg [Prunus persica]	XP_007208049	0	76	864.759	690	526
Contig931	pleiotropic drug resistance protein 1-like	468	gi|356555825|ref|XP_003546230.1|PREDICTED: pleiotropic drug resistance protein 1-like [Glycine max]	XP_003546230	3.84849e-13	62	76.6406	109	68
Contig932	pleckstrin homology domain-containing family protein	1555	gi|508787130|gb|EOY34386.1|Pleckstrin (PH) and lipid-binding START domains-containing protein isoform 2 [Theobroma cacao]	EOY34386	1.34321e-107	75	344.354	266	201
Contig933	kinesin-like identical	1669	gi|357484619|ref|XP_003612597.1|hypothetical protein MTR_5g026790 [Medicago truncatula] >gi|355513932|gb|AES95555.1| hypothetical protein MTR_5g026790 [Medicago truncatula]	XP_003612597	1.39233e-45	85	169.474	118	101
Contig935	pentatricopeptide repeat-containing protein	1513	gi|225428119|ref|XP_002278390.1|PREDICTED: pentatricopeptide repeat-containing protein At2g17033 [Vitis vinifera] >gi|297744557|emb|CBI37819.3| unnamed protein product [Vitis vinifera]	XP_002278390	6.05382e-170	73	498.819	431	318
Contig936	phosphatase 2c family protein	466	gi|590644446|ref|XP_007031084.1|Phosphatase 2C family protein [Theobroma cacao] >gi|508719689|gb|EOY11586.1| Phosphatase 2C family protein [Theobroma cacao]	XP_007031084	5.47151e-13	80	74.7146	52	42
Contig938	5 -3 exonuclease-like	1406	gi|225460702|ref|XP_002267236.1|PREDICTED: 5'-3' exonuclease-like [Vitis vinifera]	XP_002267236	1.25788e-145	74	432.95	358	267
Contig939	glutamate receptor -like	2930	gi|30013669|gb|AAP03877.1|Avr9/Cf-9 rapidly elicited protein 141 [Nicotiana tabacum]	AAP03877	0	72	1018.45	944	685
Contig940	e2f transcription factor-like e2fe-like isoform x1	1290	gi|565356292|ref|XP_006345002.1|PREDICTED: E2F transcription factor-like E2FE-like isoform X2 [Solanum tuberosum]	XP_006345002	1.08618e-146	74	434.876	382	285
Contig941	histone-lysine n-methyltransferase atx4-like	1234	gi|359489550|ref|XP_002278335.2|PREDICTED: histone-lysine N-methyltransferase ATX4-like [Vitis vinifera]	XP_002278335	4.26361e-93	67	201.445	200	134
Contig942	glucan endo- -beta-glucosidase 8-like	1319	gi|460383529|ref|XP_004237474.1|PREDICTED: glucan endo-1,3-beta-glucosidase 8-like [Solanum lycopersicum]	XP_004237474	2.79824e-130	82	282.337	188	156
Contig944	PREDICTED: uncharacterized protein LOC101250183	1883	gi|460374505|ref|XP_004233051.1|PREDICTED: uncharacterized protein LOC101250183 [Solanum lycopersicum]	XP_004233051	6.0091e-120	67	379.793	406	276
Contig945	protein pair1-like	1503	gi|225454248|ref|XP_002274925.1|PREDICTED: protein PAIR1-like [Vitis vinifera]	XP_002274925	7.34115e-115	66	355.91	412	275
Contig946	protein iq-domain 1-like	886	gi|225449126|ref|XP_002277282.1|PREDICTED: protein IQ-DOMAIN 1-like [Vitis vinifera]	XP_002277282	1.45067e-41	58	159.844	287	168
Contig947	s1 rna-binding domain-containing family protein	717	gi|359495207|ref|XP_002263508.2|PREDICTED: uncharacterized protein LOC100240915 [Vitis vinifera]	XP_002263508	1.14113e-38	69	150.599	161	112
Contig948	phospholipase d	1144	gi|502104890|ref|XP_004492672.1|PREDICTED: phospholipase D beta 1-like isoform X2 [Cicer arietinum]	XP_004492672	0	85	613.224	381	327
Contig949	alpha -glycosyltransferase family isoform 3	611	gi|508780311|gb|EOY27567.1|Alpha 1,4-glycosyltransferase family protein, putative isoform 3 [Theobroma cacao]	EOY27567	2.37728e-08	81	62.3882	48	39
Contig950	probable protein s-acyltransferase 7-like	2073	gi|462411536|gb|EMJ16585.1|hypothetical protein PRUPE_ppa005757mg [Prunus persica]	EMJ16585	1.86361e-168	83	502.671	349	292
Contig951	telomere repeat-binding protein 5-like	2668	gi|198075762|gb|ACH81293.1|putative double-strand telomere binding protein 2 [Carica papaya]	ACH81293	3.16546e-163	60	502.671	618	375
Contig952	double-stranded rna-binding protein 1-like	858	gi|460365991|ref|XP_004228877.1|PREDICTED: double-stranded RNA-binding protein 1-like [Solanum lycopersicum]	XP_004228877	2.39704e-18	70	93.2041	78	55
Contig953	nuclear pore complex protein nup98-nup96-like isoform x3	824	gi|508776538|gb|EOY23794.1|Nucleoporin autopeptidase, putative [Theobroma cacao]	EOY23794	7.20436e-13	66	77.7962	66	44
Contig954	nuclear pore complex protein nup98-nup96-like isoform x1	828	gi|77553100|gb|ABA95896.1|Nucleoporin autopeptidase family protein, expressed [Oryza sativa Japonica Group]	ABA95896	1.44682e-77	66	261.922	262	173
Contig955	probable rhamnogalacturonate lyase b-like	2180	gi|356515685|ref|XP_003526529.1|PREDICTED: probable rhamnogalacturonate lyase B-like [Glycine max]	XP_003526529	0	71	731.48	636	456
Contig956	omega-hydroxypalmitate o-feruloyl transferase-like	1845	gi|508725827|gb|EOY17724.1|HXXXD-type acyl-transferase family protein [Theobroma cacao]	EOY17724	0	73	531.176	453	331
Contig959	receptor-like protein 12-like	2563	gi|567908751|ref|XP_006446689.1|hypothetical protein CICLE_v10017769mg [Citrus clementina] >gi|557549300|gb|ESR59929.1| hypothetical protein CICLE_v10017769mg [Citrus clementina]	XP_006446689	0	63	586.645	822	525
Contig960	senescence-associated family protein	454	gi|357520691|ref|XP_003630634.1|hypothetical protein MTR_8g101600 [Medicago truncatula] >gi|355524656|gb|AET05110.1| hypothetical protein MTR_8g101600 [Medicago truncatula]	XP_003630634	4.35686e-32	88	125.561	94	83
Contig962	probable serine threonine-protein kinase at1g18390-like	2622	gi|359488166|ref|XP_003633713.1|PREDICTED: probable serine/threonine-protein kinase At1g18390-like [Vitis vinifera]	XP_003633713	0	65	663.3	674	444
Contig963	l-type lectin-domain containing receptor kinase -like	775	gi|567886242|ref|XP_006435643.1|hypothetical protein CICLE_v10030854mg [Citrus clementina] >gi|557537839|gb|ESR48883.1| hypothetical protein CICLE_v10030854mg [Citrus clementina]	XP_006435643	3.68754e-68	72	234.187	203	148
Contig965	uncharacterized loc101205896	1915	gi|359478489|ref|XP_002276395.2|PREDICTED: uncharacterized protein LOC100244907 [Vitis vinifera] >gi|297745761|emb|CBI15817.3| unnamed protein product [Vitis vinifera]	XP_002276395	2.93154e-106	62	341.658	491	305
Contig966	endoplasmic reticulum	772	gi|567864136|ref|XP_006424717.1|hypothetical protein CICLE_v10027724mg [Citrus clementina] >gi|557526651|gb|ESR37957.1| hypothetical protein CICLE_v10027724mg [Citrus clementina]	XP_006424717	8.33476e-124	81	382.874	263	215
Contig967	probable iron ascorbate oxidoreductase ddb_g0283291-like isoform x1	1319	gi|460387177|ref|XP_004239263.1|PREDICTED: probable iron/ascorbate oxidoreductase DDB_G0283291-like isoform 1 [Solanum lycopersicum]	XP_004239263	0	90	558.525	323	291
Contig968	ltrgag-pol-polymerase 3	2839	gi|158828152|gb|ABW81031.1|LTRGag-pol-polymerase 3 [Arabidopsis lyrata subsp. lyrata]	ABW81031	2.01081e-89	62	246.128	293	184
Contig971	pentatricopeptide repeat-containing protein mitochondrial-like	2635	gi|555947680|gb|AGZ20103.1|pentatricopeptide repeat-containing protein [Camellia sinensis]	AGZ20103	0	75	832.402	701	527
Contig972	dentin sialophospho	1377	gi|224117854|ref|XP_002331648.1|predicted protein [Populus trichocarpa] >gi|566210418|ref|XP_006372297.1| hypothetical protein POPTR_0017s00320g [Populus trichocarpa] >gi|550318911|gb|ERP50094.1| hypothetical protein POPTR_0017s00320g [Populus trichocarpa]	XP_002331648	6.34808e-39	43	158.303	477	209
Contig973	tetraspanin family protein	1212	gi|508702329|gb|EOX94225.1|Tetraspanin family protein, putative [Theobroma cacao]	EOX94225	1.52321e-82	67	266.159	281	189
Contig974	cytokinin riboside 5 -monophosphate phosphoribohydrolase log8-like	940	gi|225450098|ref|XP_002274747.1|PREDICTED: cytokinin riboside 5'-monophosphate phosphoribohydrolase LOG3 [Vitis vinifera] >gi|297736267|emb|CBI24905.3| unnamed protein product [Vitis vinifera]	XP_002274747	1.03579e-109	86	329.717	210	181
Contig976	protein hapless 8	2118	gi|296090042|emb|CBI39861.3|unnamed protein product [Vitis vinifera]	CBI39861	1.32525e-42	59	175.252	233	138
Contig978	cryptic loci regulator protein	1035	gi|449446710|ref|XP_004141114.1|PREDICTED: uncharacterized protein LOC101219806 [Cucumis sativus]	XP_004141114	5.39586e-34	65	134.42	190	124
Contig979	probable receptor-like protein kinase at1g67000-like	1445	gi|147795963|emb|CAN69599.1|hypothetical protein VITISV_039936 [Vitis vinifera]	CAN69599	2.80092e-150	74	454.521	379	284
Contig980	probable serine threonine-protein kinase at5g41260-like	1113	gi|297745973|emb|CBI16029.3|unnamed protein product [Vitis vinifera]	CBI16029	2.15802e-177	86	514.612	314	271
Contig981	pentatricopeptide repeat-containing protein at5g66520-like	2323	gi|225466163|ref|XP_002263755.1|PREDICTED: pentatricopeptide repeat-containing protein At5g66520-like [Vitis vinifera]	XP_002263755	0	83	890.182	603	503
Contig982	transcriptional activator myb-like	978	gi|568838062|ref|XP_006473036.1|PREDICTED: transcription factor MYB86-like [Citrus sinensis]	XP_006473036	9.48093e-88	61	278.1	333	205
Contig983	beta-glucosidase 41-like	1995	gi|302143176|emb|CBI20471.3|unnamed protein product [Vitis vinifera]	CBI20471	0	86	833.943	526	453
Contig984	atp binding microtubule motor family protein isoform 2	1655	gi|590618863|ref|XP_007024160.1|ATP binding microtubule motor family protein isoform 2 [Theobroma cacao] >gi|508779526|gb|EOY26782.1| ATP binding microtubule motor family protein isoform 2 [Theobroma cacao]	XP_007024160	0	81	702.59	506	413
Contig985	PREDICTED: uncharacterized protein LOC100789735 isoform X1	643	gi|571498411|ref|XP_006594210.1|PREDICTED: uncharacterized protein LOC100789735 isoform X1 [Glycine max] >gi|571498413|ref|XP_006594211.1| PREDICTED: uncharacterized protein LOC100789735 isoform X2 [Glycine max] >gi|571498415|ref|XP_006594212.1| PREDICTED: uncharacterized protein LOC100789735 isoform X3 [Glycine max] >gi|571498417|ref|XP_006594213.1| PREDICTED: uncharacterized protein LOC10078973…	XP_006594210	1.21237e-07	79	56.225	72	57
Contig986	pentatricopeptide repeat-containing protein at5g27110-like	2026	gi|147854092|emb|CAN83391.1|hypothetical protein VITISV_041405 [Vitis vinifera]	CAN83391	0	81	558.91	382	312
Contig987	zinc finger (c3hc4-type ring finger) family protein	818	gi|567896316|ref|XP_006440646.1|hypothetical protein CICLE_v100200152mg, partial [Citrus clementina] >gi|567896318|ref|XP_006440647.1| hypothetical protein CICLE_v100200152mg, partial [Citrus clementina] >gi|557542908|gb|ESR53886.1| hypothetical protein CICLE_v100200152mg, partial [Citrus clementina] >gi|557542909|gb|ESR53887.1| hypothetical protein CICLE_v100200152mg, partial [Citrus clementina]	XP_006440646	5.82995e-140	85	411.764	276	236
Contig988	retrotransposon ty1-copia subclass	2342	gi|89280744|ref|YP_514636.1|hypothetical protein OrsaiPp07 [Oryza sativa Indica Group] >gi|289065044|ref|YP_003433855.1| hypothetical protein OrrupM_p18 [Oryza rufipogon] >gi|74100111|gb|AAZ99275.1| hypothetical protein (mitochondrion) [Oryza sativa Indica Group] >gi|74100166|gb|AAZ99329.1| hypothetical protein (mitochondrion) [Oryza sativa Japonica Group] >gi|74100220|gb|AAZ99382.1| hypothetical…	YP_514636	8.82372e-135	68	420.624	407	280
Contig989	c2h2-like zinc finger	369	gi|225464505|ref|XP_002272128.1|PREDICTED: uncharacterized protein LOC100262848 [Vitis vinifera] >gi|302143836|emb|CBI22697.3| unnamed protein product [Vitis vinifera]	XP_002272128	3.11312e-57	90	198.749	122	111
Contig990	arm repeat protein interacting with abf2-like	275	gi|255552325|ref|XP_002517207.1|protein binding protein, putative [Ricinus communis] >gi|223543842|gb|EEF45370.1| protein binding protein, putative [Ricinus communis]	XP_002517207	3.25132e-40	91	150.214	82	75
Contig991	PREDICTED: uncharacterized protein LOC100244084	1179	gi|225456252|ref|XP_002279421.1|PREDICTED: uncharacterized protein LOC100244084 [Vitis vinifera]	XP_002279421	7.13416e-61	58	209.534	321	188
Contig993	pentatricopeptide repeat-containing protein mitochondrial-like	1645	gi|565390618|ref|XP_006361033.1|PREDICTED: pentatricopeptide repeat-containing protein At2g20710, mitochondrial-like [Solanum tuberosum]	XP_006361033	7.44415e-117	64	365.925	445	288
Contig996	tmv resistance protein n-like	785	gi|566185354|ref|XP_006380156.1|hypothetical protein POPTR_0008s22420g, partial [Populus trichocarpa] >gi|550333677|gb|ERP57953.1| hypothetical protein POPTR_0008s22420g, partial [Populus trichocarpa]	XP_006380156	1.99645e-13	71	75.0998	63	45
Contig997	endoplasmic reticulum-golgi intermediate compartment protein 3-like	912	gi|255545672|ref|XP_002513896.1|Endoplasmic reticulum-Golgi intermediate compartment protein, putative [Ricinus communis] >gi|223546982|gb|EEF48479.1| Endoplasmic reticulum-Golgi intermediate compartment protein, putative [Ricinus communis]	XP_002513896	3.01229e-170	96	489.574	255	247
Contig998	fasciclin-like arabinogalactan protein 10-like	572	gi|567905476|ref|XP_006445226.1|hypothetical protein CICLE_v10020328mg [Citrus clementina] >gi|557547488|gb|ESR58466.1| hypothetical protein CICLE_v10020328mg [Citrus clementina]	XP_006445226	4.70311e-84	81	266.159	187	153
Contig999	magnesium transporter nipa2-like	641	gi|449533048|ref|XP_004173489.1|PREDICTED: magnesium transporter NIPA2-like, partial [Cucumis sativus]	XP_004173489	4.44987e-07	96	57.3806	52	50
Contig1000	integrase core domain containing protein	784	gi|396582343|gb|AFN88207.1|integrase core domain containing protein [Phaseolus vulgaris]	AFN88207	5.00858e-23	70	108.997	100	70
Contig1002	f-box lrr-repeat protein	1921	gi|460411300|ref|XP_004251051.1|PREDICTED: F-box/LRR-repeat protein At1g67190-like [Solanum lycopersicum]	XP_004251051	0	88	641.728	423	375
Contig1004	dna repair helicase uvh6-like	2725	gi|225437002|ref|XP_002277634.1|PREDICTED: DNA repair helicase UVH6 [Vitis vinifera]	XP_002277634	0	95	946.036	496	474
Contig1005	aquaporin tip1-3-like	949	gi|404351587|dbj|BAM44345.1|vacuolar aluminum transporter [Hydrangea macrophylla]	BAM44345	2.14587e-124	90	368.622	252	227
Contig1006	spermidine synthase 3 isoform 3	681	gi|462414615|gb|EMJ19352.1|hypothetical protein PRUPE_ppa007399mg [Prunus persica]	EMJ19352	1.57153e-69	90	228.409	129	117
Contig1007	pentatricopeptide repeat-containing protein at3g18840-like	1123	gi|359475162|ref|XP_003631603.1|PREDICTED: putative pentatricopeptide repeat-containing protein At3g18840-like [Vitis vinifera]	XP_003631603	6.80438e-154	76	461.07	369	284
Contig1008	calmodulin binding isoform 2	1251	gi|508773359|gb|EOY20615.1|Calmodulin binding protein-like isoform 2 [Theobroma cacao]	EOY20615	4.77545e-149	77	446.817	398	307
Contig1009	receptor-like serine threonine-protein kinase sd1-8-like	906	gi|296149183|gb|ADG96406.1|S-locus receptor kinase-like protein, partial [Olea europaea]	ADG96406	2.01176e-115	89	343.199	202	180
Contig1011	maturase-related protein	3894	gi|575925497|ref|YP_008999573.1|maturase (mitochondrion) [Helianthus annuus] >gi|571031395|gb|AHF21040.1| maturase (mitochondrion) [Helianthus annuus]	YP_008999573	0	97	1223.76	649	633
Contig1012	rna methyltransferase at5g10620-like	1151	gi|593796510|ref|XP_007161293.1|hypothetical protein PHAVU_001G057900g [Phaseolus vulgaris] >gi|561034757|gb|ESW33287.1| hypothetical protein PHAVU_001G057900g [Phaseolus vulgaris]	XP_007161293	1.53691e-74	77	241.121	188	145
Contig1013	omega-6 fatty acid desaturase	568	gi|442614244|gb|AGC65502.1|FAD2-5 protein [Carthamus tinctorius]	AGC65502	3.29737e-110	89	331.643	189	170
Contig1014	PREDICTED: uncharacterized protein LOC100794856	1065	gi|571512877|ref|XP_006596697.1|PREDICTED: uncharacterized protein LOC100794856 [Glycine max]	XP_006596697	2.04746e-29	65	126.716	124	81
Contig1015	zinc finger protein zpr1 homolog	726	gi|567878377|ref|XP_006431747.1|hypothetical protein CICLE_v100036672mg, partial [Citrus clementina] >gi|557533869|gb|ESR44987.1| hypothetical protein CICLE_v100036672mg, partial [Citrus clementina]	XP_006431747	1.38135e-90	91	282.337	175	160
Contig1016	e3 ubiquitin-protein ligase bah1	1014	gi|147865591|emb|CAN83652.1|hypothetical protein VITISV_015455 [Vitis vinifera]	CAN83652	1.2237e-32	85	131.724	78	67
Contig1020	protein rotundifolia like 5	791	gi|460389454|ref|XP_004240367.1|PREDICTED: uncharacterized protein LOC101255698 [Solanum lycopersicum] >gi|329025168|gb|AEB71567.1| RTL5-like protein [Solanum chacoense]	XP_004240367	6.29858e-09	88	61.2326	35	31
Contig1021	phospholipase a1-iigamma-like	1504	gi|587932406|gb|EXC19464.1|Phospholipase A1-IIgamma [Morus notabilis]	EXC19464	3.19498e-159	86	311.227	200	173
Contig1023	calmodulin binding	834	gi|462405671|gb|EMJ11135.1|hypothetical protein PRUPE_ppa004675mg [Prunus persica]	EMJ11135	5.85115e-13	49	77.411	171	84
Contig1024	hydrolyzing o-glycosyl	562	gi|470148922|ref|XP_004309996.1|PREDICTED: endoglucanase-like [Fragaria vesca subsp. vesca]	XP_004309996	7.29795e-53	86	187.578	127	110
Contig1026	pentatricopeptide repeat-containing protein	1334	gi|568826145|ref|XP_006467434.1|PREDICTED: pentatricopeptide repeat-containing protein At1g11710, mitochondrial-like isoform X1 [Citrus sinensis] >gi|568826147|ref|XP_006467435.1| PREDICTED: pentatricopeptide repeat-containing protein At1g11710, mitochondrial-like isoform X2 [Citrus sinensis]	XP_006467434	1.94826e-146	71	444.506	399	285
Contig1027	transcription factor bhlh47-like	976	gi|225452777|ref|XP_002283284.1|PREDICTED: transcription factor bHLH47-like isoform 1 [Vitis vinifera] >gi|225452779|ref|XP_002283289.1| PREDICTED: transcription factor bHLH47-like isoform 2 [Vitis vinifera]	XP_002283284	6.1261e-50	60	177.563	220	133
Contig1029	zinc finger protein chloroplastic-like	2254	gi|15238027|ref|NP_197281.1|zinc finger protein VAR3 [Arabidopsis thaliana] >gi|56749785|sp|Q8S9K3.2|VAR3_ARATH RecName: Full=Zinc finger protein VAR3, chloroplastic; AltName: Full=Protein VARIEGATED 3; Flags: Precursor >gi|9759056|dbj|BAB09578.1| unnamed protein product [Arabidopsis thaliana] >gi|332005086|gb|AED92469.1| zinc finger protein VAR3 [Arabidopsis thaliana]	NP_197281	7.07865e-87	45	301.597	711	325
Contig1030	indole-3-acetic acid-induced protein	1018	gi|225444623|ref|XP_002275644.1|PREDICTED: uncharacterized protein LOC100266455 [Vitis vinifera]	XP_002275644	5.12635e-60	73	201.445	168	123
Contig1031	agamous-like mads-box protein agl15-like	784	gi|590635650|ref|XP_007028680.1|AGAMOUS-like 18, putative [Theobroma cacao] >gi|508717285|gb|EOY09182.1| AGAMOUS-like 18, putative [Theobroma cacao]	XP_007028680	2.45798e-25	69	110.538	118	82
Contig1032	basic helix-loop-helix family protein	1002	gi|302142209|emb|CBI19412.3|unnamed protein product [Vitis vinifera]	CBI19412	1.08594e-44	75	162.155	161	122
Contig1034	retrotransposon ty1-copia subclass	966	gi|284434733|gb|ADB85430.1|putative retrotransposon protein [Phyllostachys edulis]	ADB85430	8.67662e-156	82	470.7	321	264
Contig1035	atpase subunit 8	1235	gi|575925511|ref|YP_008999555.1|ATPase subunit 8 (mitochondrion) [Helianthus annuus] >gi|571031409|gb|AHF21054.1| ATPase subunit 8 (mitochondrion) [Helianthus annuus]	YP_008999555	9.86666e-85	98	267.314	159	156
Contig1036	probable carboxylesterase 8-like	837	gi|460368030|ref|XP_004229873.1|PREDICTED: probable carboxylesterase 8-like [Solanum lycopersicum]	XP_004229873	4.7372e-107	78	325.865	245	193
Contig1037	gata transcription factor 18-like	1207	gi|502161141|ref|XP_004512046.1|PREDICTED: GATA transcription factor 18-like [Cicer arietinum]	XP_004512046	5.27721e-63	64	213.772	239	154
Contig1038	calmodulin- isoform 1	1108	gi|565362321|ref|XP_006347896.1|PREDICTED: centrin-2-like isoform X1 [Solanum tuberosum]	XP_006347896	1.22359e-54	60	192.971	313	189
Contig1040	probable pectinesterase pectinesterase inhibitor 21-like	1678	gi|460393418|ref|XP_004242306.1|PREDICTED: pectinesterase 4-like isoform 1 [Solanum lycopersicum]	XP_004242306	2.37056e-139	62	427.557	526	330
Contig1041	retrotransposon ty1-copia subclass	1021	gi|3319362|gb|AAC26250.1|contains similarity to reverse transcriptase (Pfam: rvt.hmm, score 19.29) [Arabidopsis thaliana] >gi|7267136|emb|CAB80804.1| putative retrotransposon protein [Arabidopsis thaliana]	AAC26250	5.14633e-131	72	409.068	337	243
Contig1042	uncharacterized loc101215677	2380	gi|359489351|ref|XP_002269115.2|PREDICTED: uncharacterized protein LOC100254125 [Vitis vinifera] >gi|296089047|emb|CBI38750.3| unnamed protein product [Vitis vinifera]	XP_002269115	0	84	647.892	438	368
Contig1043	receptor-like protein kinase	1596	gi|508725906|gb|EOY17803.1|Malectin/receptor protein kinase family protein [Theobroma cacao]	EOY17803	1.00813e-76	53	266.159	483	257
Contig1044	protein odorant1-like	1318	gi|264688604|gb|ACY74342.1|putative MYB-related transcription factor [Artemisia annua]	ACY74342	3.39397e-161	83	470.7	346	288
Contig1045	epidermal patterning factor-like protein 2-like	684	gi|587878292|gb|EXB67299.1|hypothetical protein L484_025781 [Morus notabilis]	EXB67299	6.37053e-29	68	115.546	117	80
Contig1049	integrase core domain containing protein	558	gi|571468467|ref|XP_006584292.1|PREDICTED: uncharacterized protein LOC102668041 [Glycine max]	XP_006584292	8.21312e-18	59	68.5514	84	50
Contig1050	serine threonine-protein kinase ht1-like	300	gi|568845829|ref|XP_006476768.1|PREDICTED: serine/threonine-protein kinase HT1-like isoform X1 [Citrus sinensis]	XP_006476768	2.30362e-53	90	181.03	99	90
Contig1052	retrotransposon unclassified	1098	gi|147789988|emb|CAN71759.1|hypothetical protein VITISV_020777 [Vitis vinifera]	CAN71759	1.4165e-96	68	323.939	335	229
Contig1053	cw-type zinc isoform 1	1256	gi|255559282|ref|XP_002520661.1|hypothetical protein RCOM_0555330 [Ricinus communis] >gi|223540046|gb|EEF41623.1| hypothetical protein RCOM_0555330 [Ricinus communis]	XP_002520661	3.79806e-24	42	115.161	309	130
Contig1054	hypothetical protein PRUPE_ppa011520mg	775	gi|595873915|ref|XP_007212063.1|hypothetical protein PRUPE_ppa011520mg [Prunus persica] >gi|462407928|gb|EMJ13262.1| hypothetical protein PRUPE_ppa011520mg [Prunus persica]	XP_007212063	2.8282e-30	61	122.865	165	102
Contig1055	glucan endo- -beta-glucosidase 5-like	3183	gi|566173734|ref|XP_002307845.2|hypothetical protein POPTR_0006s00420g [Populus trichocarpa] >gi|550335151|gb|EEE91368.2| hypothetical protein POPTR_0006s00420g [Populus trichocarpa]	XP_002307845	0	86	718.768	485	421
Contig1057	bromo-adjacent domain-containing isoform 2	1805	gi|297743374|emb|CBI36241.3|unnamed protein product [Vitis vinifera]	CBI36241	8.50882e-117	59	369.777	473	282
Contig1058	probable folate-biopterin transporter 7-like	1683	gi|593693822|ref|XP_007147432.1|hypothetical protein PHAVU_006G124000g [Phaseolus vulgaris] >gi|561020655|gb|ESW19426.1| hypothetical protein PHAVU_006G124000g [Phaseolus vulgaris]	XP_007147432	0	82	558.91	417	343
Contig1059	cell wall invertase	439	gi|408004679|gb|AFU54056.1|fructan 1-exohydrolase IIa, partial [Cichorium intybus]	AFU54056	1.00503e-31	84	119.398	75	63
Contig1062	is4 family transposase orf 1	1365	gi|601356949|gb|EYS07443.1|hypothetical protein K012_1868 [Acinetobacter baumannii 25569_6]	EYS07443	4.84838e-132	93	392.119	218	204
Contig1063	uncharacterized loc101213469	667	gi|225424154|ref|XP_002284010.1|PREDICTED: uncharacterized protein LOC100262828 [Vitis vinifera]	XP_002284010	1.22496e-50	69	173.711	173	120
Contig1064	phospholipase d delta-like	1004	gi|587949088|gb|EXC35290.1|Phospholipase D delta [Morus notabilis]	EXC35290	1.19038e-116	74	369.777	296	220
Contig1066	Uncharacterized protein isoform 4	378	gi|590646432|ref|XP_007031621.1|Uncharacterized protein isoform 4 [Theobroma cacao] >gi|508710650|gb|EOY02547.1| Uncharacterized protein isoform 4 [Theobroma cacao]	XP_007031621	2.46702e-43	91	157.147	90	82
Contig1067	zinc finger ccch domain-containing protein	679	gi|225452232|ref|XP_002268612.1|PREDICTED: zinc finger CCCH domain-containing protein 43 isoform 1 [Vitis vinifera] >gi|296081325|emb|CBI17707.3| unnamed protein product [Vitis vinifera]	XP_002268612	8.27691e-12	74	72.7886	54	40
Contig1068	adp-ribosylation factor 2	910	gi|586696679|ref|XP_006844021.1|hypothetical protein AMTR_s00006p00218180 [Amborella trichopoda] >gi|548846420|gb|ERN05696.1| hypothetical protein AMTR_s00006p00218180 [Amborella trichopoda]	XP_006844021	7.09607e-89	86	274.633	180	156
Contig1069	probable pectate lyase 12-like	1120	gi|587908205|gb|EXB96167.1|hypothetical protein L484_017015 [Morus notabilis]	EXB96167	1.72629e-91	83	292.352	195	162
Contig1071	hypothetical protein POPTR_0006s04880g	1103	gi|566174518|ref|XP_002308027.2|hypothetical protein POPTR_0006s04880g [Populus trichocarpa] >gi|550335480|gb|EEE91550.2| hypothetical protein POPTR_0006s04880g [Populus trichocarpa]	XP_002308027	7.075e-172	88	495.738	297	262
Contig1072	PREDICTED: uncharacterized protein LOC100256958	576	gi|225435778|ref|XP_002285738.1|PREDICTED: uncharacterized protein LOC100256958 [Vitis vinifera] >gi|297746487|emb|CBI16543.3| unnamed protein product [Vitis vinifera]	XP_002285738	1.19896e-15	73	79.7221	87	64
Contig1073	f-box kelch-repeat protein skip25-like	2224	gi|595859820|ref|XP_007211021.1|hypothetical protein PRUPE_ppa020135mg [Prunus persica] >gi|462406756|gb|EMJ12220.1| hypothetical protein PRUPE_ppa020135mg [Prunus persica]	XP_007211021	5.67958e-115	71	363.999	376	269
Contig1074	cyclin-dependent kinase inhibitor 7-like	1757	gi|359480685|ref|XP_002282199.2|PREDICTED: cyclin-dependent kinase inhibitor 1-like [Vitis vinifera]	XP_002282199	9.64135e-30	61	126.716	235	145
Contig1075	f-box family protein	1316	gi|593266724|ref|XP_007135540.1|hypothetical protein PHAVU_010G138000g [Phaseolus vulgaris] >gi|561008585|gb|ESW07534.1| hypothetical protein PHAVU_010G138000g [Phaseolus vulgaris]	XP_007135540	3.30351e-29	46	127.487	344	161
Contig1078	web family protein at5g55860-like	1671	gi|460381492|ref|XP_004236483.1|PREDICTED: uncharacterized protein LOC101262908 [Solanum lycopersicum]	XP_004236483	2.27267e-29	64	130.568	241	156
Contig1079	ltr retrotransposon like protein	1411	gi|565387393|ref|XP_006359484.1|PREDICTED: LOW QUALITY PROTEIN: ABC transporter G family member 29-like [Solanum tuberosum]	XP_006359484	8.43253e-67	63	244.973	238	152
Contig1082	uncharacterized membrane	1973	gi|296086714|emb|CBI32349.3|unnamed protein product [Vitis vinifera]	CBI32349	0	83	895.19	617	518
Contig1083	bag family molecular chaperone regulator 2-like	705	gi|587944967|gb|EXC31404.1|BAG family molecular chaperone regulator 3 [Morus notabilis]	EXC31404	3.21669e-56	83	187.963	126	105
Contig1084	u-box domain-containing protein 4-like	1143	gi|225452326|ref|XP_002272671.1|PREDICTED: U-box domain-containing protein 3 [Vitis vinifera] >gi|296087602|emb|CBI34858.3| unnamed protein product [Vitis vinifera]	XP_002272671	1.52464e-85	71	274.633	333	237
Contig1088	hypothetical protein GlmaxMp03 (mitochondrion)	1332	gi|476507708|ref|YP_007516853.1|hypothetical protein GlmaxMp03 (mitochondrion) [Glycine max] >gi|403311586|gb|AFR34334.1| hypothetical protein GlmaxMp03 (mitochondrion) [Glycine max]	YP_007516853	3.99283e-13	60	76.6406	79	48
Contig1090	polypeptide with a gag-like domain	1428	gi|460381295|ref|XP_004236387.1|PREDICTED: uncharacterized protein LOC101254987 [Solanum lycopersicum]	XP_004236387	4.37115e-94	67	308.916	285	193
Contig1091	xylose isomerase-like	1993	gi|255583291|ref|XP_002532409.1|Xylose isomerase, putative [Ricinus communis] >gi|223527883|gb|EEF29973.1| Xylose isomerase, putative [Ricinus communis]	XP_002532409	0	94	851.662	477	449
Contig1093	nadh dehydrogenase	724	gi|527187107|gb|EPS59774.1|hypothetical protein M569_15032, partial [Genlisea aurea]	EPS59774	5.23508e-46	96	159.844	81	78
Contig1094	photosystem i reaction center subunit vi- chloroplastic-like	1389	gi|568822403|ref|XP_006465620.1|PREDICTED: photosystem I reaction center subunit VI-2, chloroplastic-like [Citrus sinensis]	XP_006465620	5.60222e-63	88	212.231	144	128
Contig1095	small ubiquitin-related modifier 2-like	816	gi|460397078|ref|XP_004244095.1|PREDICTED: small ubiquitin-related modifier 2-like [Solanum lycopersicum]	XP_004244095	2.3422e-55	94	184.882	97	92
Contig1096	nls receptor	809	gi|119866037|gb|ABM05488.1|Impa2 [Nicotiana benthamiana]	ABM05488	1.35643e-58	90	205.682	126	114
Contig1097	alpha tubulin 1	1224	gi|470137096|ref|XP_004304311.1|PREDICTED: tubulin alpha chain-like [Fragaria vesca subsp. vesca]	XP_004304311	0	99	692.575	353	351
Contig1098	60s ribosomal protein l44-like	771	gi|508707230|gb|EOX99126.1|Zinc-binding ribosomal family protein [Theobroma cacao]	EOX99126	1.68475e-66	100	215.312	106	106
Contig1099	coatomer subunit beta -2-like	1459	gi|565379504|ref|XP_006356161.1|PREDICTED: coatomer subunit beta'-2-like isoform X1 [Solanum tuberosum]	XP_006356161	0	96	889.797	486	470
Contig1100	nadph dependent mannose 6-phosphate reductase	1313	gi|225427786|ref|XP_002269232.1|PREDICTED: NADP-dependent D-sorbitol-6-phosphate dehydrogenase [Vitis vinifera] >gi|297744718|emb|CBI37980.3| unnamed protein product [Vitis vinifera]	XP_002269232	0	95	593.193	309	296
Contig1101	lipid transfer protein	852	gi|118490066|gb|ABK96812.1|lipid transfer protein isoform 1.2, partial [Lactuca sativa]	ABK96812	5.18359e-44	89	155.606	91	81
Contig1102	60s ribosomal protein l10	555	gi|571543244|ref|XP_003553186.2|PREDICTED: 60S ribosomal protein L10 [Glycine max]	XP_003553186	3.43247e-108	95	322.013	164	156
Contig1103	adenylate isoform 1	1145	gi|460392164|ref|XP_004241687.1|PREDICTED: uncharacterized protein LOC101260542 [Solanum lycopersicum]	XP_004241687	1.10113e-89	80	281.952	218	175
Contig1104	trichome birefringence-like 37 isoform 1	1439	gi|225446561|ref|XP_002279857.1|PREDICTED: uncharacterized protein LOC100255693 [Vitis vinifera]	XP_002279857	3.54481e-169	83	493.426	321	269
Contig1105	tubulin beta-1 chain-like	937	gi|470116123|ref|XP_004294235.1|PREDICTED: tubulin beta-1 chain-like [Fragaria vesca subsp. vesca] >gi|558850630|gb|AHA91828.1| beta-tubulin-2 [Rosa hybrid cultivar]	XP_004294235	0	99	614.764	312	309
Contig1106	atp-dependent clp protease proteolytic subunit 5	1349	gi|587837839|gb|EXB28579.1|ATP-dependent Clp protease proteolytic subunit 5 [Morus notabilis]	EXB28579	6.37805e-162	90	471.47	286	258
Contig1107	3-hydroxy-3-methylglutaryl coenzyme a reductase	1445	gi|298370743|gb|ADI80346.1|3-hydroxy-3-methylglutaryl coenzyme A reductase [Panax ginseng]	ADI80346	1.20468e-154	88	464.151	286	254
Contig1108	gtp binding protein	1143	gi|12311684|emb|CAC24477.1|GTP binding protein [Cichorium intybus x Cichorium endivia]	CAC24477	2.02975e-127	98	376.711	186	184
Contig1109	expansin	325	gi|7025491|gb|AAF35900.1|AF230331_1expansin 1 [Zinnia violacea]	AAF35900	7.23367e-65	95	206.453	108	103
Contig1110	at5g51550 k17n15_10	494	gi|596002695|ref|XP_007218240.1|hypothetical protein PRUPE_ppa008023mg [Prunus persica] >gi|462414702|gb|EMJ19439.1| hypothetical protein PRUPE_ppa008023mg [Prunus persica]	XP_007218240	2.44788e-89	95	276.174	160	153
Contig1111	ras-related protein raba1f-like	1284	gi|595873762|ref|XP_007212038.1|hypothetical protein PRUPE_ppa011278mg [Prunus persica] >gi|462407903|gb|EMJ13237.1| hypothetical protein PRUPE_ppa011278mg [Prunus persica]	XP_007212038	4.58781e-90	97	283.493	145	141
Contig1112	probable e3 ubiquitin-protein ligase rnf217-like	2356	gi|565380827|ref|XP_006356793.1|PREDICTED: probable E3 ubiquitin-protein ligase RNF217-like isoform X2 [Solanum tuberosum] >gi|565380829|ref|XP_006356794.1| PREDICTED: probable E3 ubiquitin-protein ligase RNF217-like isoform X3 [Solanum tuberosum] >gi|565380831|ref|XP_006356795.1| PREDICTED: probable E3 ubiquitin-protein ligase RNF217-like isoform X4 [Solanum tuberosum] >gi|565380833|ref|XP_00635…	XP_006356793	1.74553e-80	73	270.781	266	195
Contig1113	phosphoglycerate chloroplastic-like	2114	gi|317373797|gb|ADV16381.1|chloroplast phosphoglycerate kinase 3 [Helianthus annuus]	ADV16381	0	93	761.911	475	444
Contig1114	pyrophosphate--fructose 6-phosphate 1-phosphotransferase subunit beta-like	1967	gi|2507174|sp|P21343.2|PFPB_SOLTURecName: Full=Pyrophosphate--fructose 6-phosphate 1-phosphotransferase subunit beta; Short=PFP; AltName: Full=6-phosphofructokinase, pyrophosphate dependent; AltName: Full=PPi-PFK; AltName: Full=Pyrophosphate-dependent 6-phosphofructose-1-kinase	P21343	0	91	892.878	524	482
Contig1115	ribosomal protein l32	995	gi|414886201|tpg|DAA62215.1|TPA: hypothetical protein ZEAMMB73_638619 [Zea mays] >gi|414886202|tpg|DAA62216.1| TPA: hypothetical protein ZEAMMB73_638619 [Zea mays]	DAA62215	1.21717e-16	97	82.8037	43	42
Contig1116	cytochrome p450	1971	gi|86279650|gb|ABC94480.1|putative flavonoid 3'-hydroxylase cytochrome P450 [Artemisia annua]	ABC94480	0	82	697.967	538	446
Contig1117	photosystem i subunit o	856	gi|460391443|ref|XP_004241330.1|PREDICTED: uncharacterized protein LOC101254806 [Solanum lycopersicum]	XP_004241330	2.33643e-67	85	217.624	147	125
Contig1118	glyco protein	2127	gi|296085704|emb|CBI29503.3|unnamed protein product [Vitis vinifera]	CBI29503	1.76466e-72	71	251.521	238	169
Contig1119	catalase	808	gi|27652549|gb|AAO17721.1|catalase [Hypericum perforatum]	AAO17721	0	97	540.806	269	263
Contig1120	regulatory-associated protein of tor 1-like	4986	gi|460401621|ref|XP_004246316.1|PREDICTED: regulatory-associated protein of TOR 1-like [Solanum lycopersicum]	XP_004246316	0	86	2207.95	1405	1221
Contig1121	60s ribosomal protein l10-like	531	gi|296085570|emb|CBI29302.3|unnamed protein product [Vitis vinifera]	CBI29302	3.79888e-34	95	128.257	66	63
Contig1122	ribosome biogenesis protein brx1 homolog	1516	gi|255577729|ref|XP_002529740.1|ribosome biogenesis protein brix, putative [Ricinus communis] >gi|223530781|gb|EEF32647.1| ribosome biogenesis protein brix, putative [Ricinus communis]	XP_002529740	0	91	522.702	314	288
Contig1123	b chain structures of alkaloid biosynthetic glucosidases decode substrate specificity	411	gi|521059645|ref|WP_020391596.1|beta-glucosidase [Kribbella catacumbae]	WP_020391596	2.33245e-30	72	122.479	86	62
Contig1124	transcripteion factor	807	gi|565356965|ref|XP_006345326.1|PREDICTED: uncharacterized protein LOC102589426 [Solanum tuberosum]	XP_006345326	2.56344e-77	67	254.988	238	160
Contig1125	peptidylprolyl isomerase domain and wd repeat-containing protein 1-like	4243	gi|590587116|ref|XP_007015886.1|Peptidylprolyl isomerase domain and WD repeat-containing protein 1 isoform 1 [Theobroma cacao] >gi|508786249|gb|EOY33505.1| Peptidylprolyl isomerase domain and WD repeat-containing protein 1 isoform 1 [Theobroma cacao]	XP_007015886	0	92	1140.95	630	584
Contig1126	germin-like protein	1000	gi|159138269|gb|ABW89137.1|germin-like protein [Helianthus annuus] >gi|159138271|gb|ABW89138.1| germin-like protein [Helianthus annuus] >gi|159138273|gb|ABW89139.1| germin-like protein [Helianthus annuus] >gi|159138275|gb|ABW89140.1| germin-like protein [Helianthus annuus] >gi|159138277|gb|ABW89141.1| germin-like protein [Helianthus annuus] >gi|159138279|gb|ABW89142.1| germin-like protein [Helian…	ABW89137	2.3182e-120	94	357.451	194	183
Contig1127	actin partial	646	gi|326417692|gb|ADZ73581.1|actin 1 [Vaccaria hispanica]	ADZ73581	2.36873e-74	100	233.802	112	112
Contig1129	alpha- partial	1025	gi|116182342|ref|XP_001221020.1|hypothetical protein CHGG_01799 [Chaetomium globosum CBS 148.51] >gi|88186096|gb|EAQ93564.1| hypothetical protein CHGG_01799 [Chaetomium globosum CBS 148.51]	XP_001221020	1.20738e-16	100	83.5741	39	39
Contig1130	40s ribosomal protein s28-like	613	gi|587916105|gb|EXC03823.1|40S ribosomal protein S28 [Morus notabilis]	EXC03823	4.08714e-26	81	108.612	69	56
Contig1131	phosphoethanolamine n-methyltransferase	2159	gi|28804509|dbj|BAC57960.1|phosphoethanolamine N-methyltransferase [Aster tripolium]	BAC57960	0	93	860.136	493	460
Contig1132	auxin response factor 5-like	3194	gi|302142628|emb|CBI19831.3|unnamed protein product [Vitis vinifera]	CBI19831	0	71	1011.52	909	648
Contig1133	thioredoxin-like protein chloroplastic-like	1264	gi|587892938|gb|EXB81502.1|Thioredoxin-like protein CDSP32 [Morus notabilis]	EXB81502	2.40109e-145	78	427.943	311	244
Contig1134	alcohol dehydrogenase-like 7-like	1493	gi|225459818|ref|XP_002285916.1|PREDICTED: alcohol dehydrogenase-like 7 [Vitis vinifera] >gi|302141683|emb|CBI18886.3| unnamed protein product [Vitis vinifera]	XP_002285916	0	87	603.208	382	336
Contig1135	phospho-2-dehydro-3-deoxyheptonate aldolase chloroplastic-like	2874	gi|2546988|emb|CAA75386.1|2-dehydro-3-deoxyphosphoheptonate aldolase [Morinda citrifolia]	CAA75386	0	96	554.288	295	284
Contig1136	gdsl esterase lipase at5g45950-like	1368	gi|225443543|ref|XP_002277279.1|PREDICTED: GDSL esterase/lipase At5g45950-like isoform 1 [Vitis vinifera]	XP_002277279	2.4144e-139	74	416.001	343	254
Contig1137	ankyrin repeat domain-containing protein 2-like	232	gi|359474945|ref|XP_002283498.2|PREDICTED: ankyrin repeat domain-containing protein 2-like [Vitis vinifera] >gi|297744439|emb|CBI37701.3| unnamed protein product [Vitis vinifera]	XP_002283498	9.57104e-41	94	147.132	79	75
Contig1138	probable methyltransferase pmt14-like	3355	gi|359474588|ref|XP_002282093.2|PREDICTED: probable methyltransferase PMT14-like [Vitis vinifera]	XP_002282093	0	87	997.653	612	534
Contig1139	cytidine deoxycytidylate deaminase family protein	970	gi|225451245|ref|XP_002276494.1|PREDICTED: guanine deaminase [Vitis vinifera] >gi|298204906|emb|CBI34213.3| unnamed protein product [Vitis vinifera]	XP_002276494	7.92114e-106	96	318.931	186	180
Contig1140	calcineurin b-like-interacting protein kinase	2252	gi|526117794|ref|NP_001267860.1|CBL-interacting protein kinase 13 [Vitis vinifera] >gi|229609827|gb|ACQ83529.1| CBL-interacting protein kinase 13 [Vitis vinifera]	NP_001267860	0	80	606.29	440	354
Contig1141	serine threonine-protein phosphatase pp2a catalytic subunit-like	1138	gi|225450275|ref|XP_002270378.1|PREDICTED: serine/threonine-protein phosphatase PP2A-3 catalytic subunit [Vitis vinifera]	XP_002270378	7.48971e-156	99	453.366	217	216
Contig1142	probable glucan endo- -beta-glucosidase a6-like	1635	gi|6822147|emb|CAB71021.1|putative beta-1,3-glucanase [Hieracium piloselloides]	CAB71021	0	86	610.527	379	327
Contig1143	heavy-metal-associated domain-containing protein	1320	gi|567888702|ref|XP_006436873.1|hypothetical protein CICLE_v10031989mg [Citrus clementina] >gi|568880664|ref|XP_006493230.1| PREDICTED: axoneme-associated protein mst101(2)-like [Citrus sinensis] >gi|557539069|gb|ESR50113.1| hypothetical protein CICLE_v10031989mg [Citrus clementina]	XP_006436873	4.16395e-69	86	234.187	167	144
Contig1144	m030_arath ame: full=uncharacterized mitochondrial protein g00030 ame: full=orf107a	2534	gi|357436159|ref|XP_003588355.1|Mitochondrial protein, putative [Medicago truncatula] >gi|355477403|gb|AES58606.1| Mitochondrial protein, putative [Medicago truncatula]	XP_003588355	3.15166e-49	94	174.096	89	84
Contig1146	probable carboxylesterase 12-like	1424	gi|470117373|ref|XP_004294833.1|PREDICTED: probable carboxylesterase 12-like [Fragaria vesca subsp. vesca]	XP_004294833	1.92368e-119	73	364.385	315	231
Contig1147	dynamin-related protein 1e-like	2334	gi|225453246|ref|XP_002265511.1|PREDICTED: dynamin-related protein 1E isoform 1 [Vitis vinifera] >gi|297734680|emb|CBI16731.3| unnamed protein product [Vitis vinifera]	XP_002265511	0	90	1060.83	644	586
Contig1148	probable udp-n-acetylglucosamine--peptide n-acetylglucosaminyltransferase sec-like	3828	gi|481048331|gb|AGJ98230.1|PIB17 secret agent protein, partial [Petunia x hybrida]	AGJ98230	0	92	1677.92	962	890
Contig1149	cinnamyl alcohol dehydrogenase	1525	gi|224106125|ref|XP_002314052.1|putative cinnamoyl-CoA reductase family protein [Populus trichocarpa] >gi|118486640|gb|ABK95157.1| unknown [Populus trichocarpa] >gi|222850460|gb|EEE88007.1| putative cinnamoyl-CoA reductase family protein [Populus trichocarpa]	XP_002314052	5.37874e-139	77	416.001	325	252
Contig1150	60s ribosomal protein l7-4	1045	gi|462420690|gb|EMJ24953.1|hypothetical protein PRUPE_ppa010542mg [Prunus persica]	EMJ24953	3.12542e-143	93	417.542	245	228
Contig1151	calcyclin-binding	939	gi|255557303|ref|XP_002519682.1|Calcyclin-binding protein, putative [Ricinus communis] >gi|223541099|gb|EEF42655.1| Calcyclin-binding protein, putative [Ricinus communis]	XP_002519682	2.0843e-109	84	328.946	217	184
Contig1152	mitochondrial outer membrane protein porin of 34 kda	1234	gi|659085470|ref|XP_008443436.1|PREDICTED: mitochondrial outer membrane protein porin of 34 kDa [Cucumis melo]	XP_008443436	1.11416e-171	93	493.812	276	258
Contig1153	protochlorophyllide chloroplastic-like	732	gi|224126713|ref|XP_002319908.1|Protochlorophyllide reductase C family protein [Populus trichocarpa] >gi|222858284|gb|EEE95831.1| Protochlorophyllide reductase C family protein [Populus trichocarpa]	XP_002319908	1.71072e-91	83	286.96	199	166
Contig1154	cytochrome-c carriers	611	gi|224115602|ref|XP_002317076.1|hypothetical protein POPTR_0011s15990g [Populus trichocarpa] >gi|118482848|gb|ABK93339.1| unknown [Populus trichocarpa] >gi|222860141|gb|EEE97688.1| hypothetical protein POPTR_0011s15990g [Populus trichocarpa]	XP_002317076	8.9475e-34	92	125.946	68	63
Contig1155	eukaryotic translation initiation factor 4g	3648	gi|567183163|ref|XP_006402605.1|hypothetical protein EUTSA_v10005736mg [Eutrema salsugineum] >gi|312283491|dbj|BAJ34611.1| unnamed protein product [Thellungiella halophila] >gi|557103704|gb|ESQ44058.1| hypothetical protein EUTSA_v10005736mg [Eutrema salsugineum]	XP_006402605	1.73998e-139	50	476.093	1245	624
Contig1157	cyclophilin	266	gi|332806715|gb|AEF01110.1|cyclophilin 2 [Tagetes patula]	AEF01110	1.85337e-44	98	152.14	88	87
Contig1158	pectin lyase-like superfamily	1752	gi|508701520|gb|EOX93416.1|Polygalacturonase [Theobroma cacao]	EOX93416	4.12939e-142	71	429.869	399	284
Contig1159	probable glutathione s-transferase	1274	gi|470116092|ref|XP_004294220.1|PREDICTED: probable glutathione S-transferase-like [Fragaria vesca subsp. vesca]	XP_004294220	5.76256e-100	81	308.916	217	177
Contig1160	plasma membrane intrinsic protein isoform 1	532	gi|170791079|gb|ACB38232.1|aquaporin [Gerbera hybrid cultivar]	ACB38232	9.51185e-121	98	354.755	176	174
Contig1161	linoleate 13s-lipoxygenase 2- chloroplastic-like	3458	gi|326418056|gb|ADZ73653.1|putative 13-lipoxygenase [Capsicum annuum]	ADZ73653	0	83	1229.93	823	686
Contig1162	casp-like protein rcom_0864260-like	1102	gi|226713184|sp|A7R385.1|CSPLC_VITVIRecName: Full=CASP-like protein GSVIVT00013502001	A7R385	1.16354e-72	86	236.113	190	165
Contig1163	casp-like protein rcom_0864260-like	1049	gi|226713184|sp|A7R385.1|CSPLC_VITVIRecName: Full=CASP-like protein GSVIVT00013502001	A7R385	1.10523e-73	87	238.424	189	165
Contig1164	ein3-binding f-box protein 1-like	2763	gi|566213701|ref|XP_002324298.2|hypothetical protein POPTR_0018s01710g [Populus trichocarpa] >gi|550317810|gb|EEF02863.2| hypothetical protein POPTR_0018s01710g [Populus trichocarpa]	XP_002324298	0	71	680.248	648	465
Contig1165	acyl carrier protein mitochondrial-like	784	gi|460381803|ref|XP_004236631.1|PREDICTED: acyl carrier protein 2, mitochondrial-like [Solanum lycopersicum]	XP_004236631	1.90159e-63	84	206.068	132	112
Contig1166	proline dehydrogenase	3551	gi|584478820|gb|AHJ08573.1|PDH2 [Helianthus tuberosus]	AHJ08573	0	85	639.032	426	363
Contig1167	receptor-kinase isolog	2552	gi|590697908|ref|XP_007045571.1|Leucine-rich repeat protein kinase family protein isoform 1 [Theobroma cacao] >gi|590697912|ref|XP_007045572.1| Leucine-rich repeat protein kinase family protein isoform 1 [Theobroma cacao] >gi|590697916|ref|XP_007045573.1| Leucine-rich repeat protein kinase family protein isoform 1 [Theobroma cacao] >gi|508709506|gb|EOY01403.1| Leucine-rich repeat protein kinase f…	XP_007045571	0	77	797.349	661	511
Contig1168	omega-hydroxypalmitate o-feruloyl transferase-like	1712	gi|255549026|ref|XP_002515569.1|Taxadien-5-alpha-ol O-acetyltransferase, putative [Ricinus communis] >gi|223545513|gb|EEF47018.1| Taxadien-5-alpha-ol O-acetyltransferase, putative [Ricinus communis]	XP_002515569	0	84	693.73	455	383
Contig1169	26s protease regulatory subunit	797	gi|595792241|ref|XP_007199869.1|hypothetical protein PRUPE_ppa006011mg [Prunus persica] >gi|462395269|gb|EMJ01068.1| hypothetical protein PRUPE_ppa006011mg [Prunus persica]	XP_007199869	4.7561e-145	96	425.631	224	217
Contig1170	triosephosphate chloroplastic-like	2662	gi|460370086|ref|XP_004230885.1|PREDICTED: triosephosphate isomerase, chloroplastic-like [Solanum lycopersicum]	XP_004230885	9.72459e-171	90	510.375	327	296
Contig1171	Uncharacterized protein TCM_038892	1179	gi|590580693|ref|XP_007014142.1|Uncharacterized protein TCM_038892 [Theobroma cacao] >gi|508784505|gb|EOY31761.1| Uncharacterized protein TCM_038892 [Theobroma cacao]	XP_007014142	4.43752e-09	63	63.929	73	46
Contig1172	alba dna rna-binding protein	867	gi|255566979|ref|XP_002524472.1|conserved hypothetical protein [Ricinus communis] >gi|223536260|gb|EEF37912.1| conserved hypothetical protein [Ricinus communis]	XP_002524472	3.44509e-73	93	232.261	134	125
Contig1173	e3 ubiquitin-protein ligase ring1-like	1459	gi|251829631|gb|ACT21194.1|zinc finger protein [Carica papaya]	ACT21194	1.37307e-107	67	335.109	352	236
Contig1174	nuclear transcription factor y subunit b-8-like	1113	gi|225449176|ref|XP_002278716.1|PREDICTED: nuclear transcription factor Y subunit B-8-like isoform 1 [Vitis vinifera] >gi|359486707|ref|XP_003633465.1| PREDICTED: nuclear transcription factor Y subunit B-8-like [Vitis vinifera]	XP_002278716	9.00614e-98	88	300.056	178	158
Contig1176	lactoylglutathione lyase-like isoform x2	1418	gi|359483362|ref|XP_002273346.2|PREDICTED: lactoylglutathione lyase [Vitis vinifera] >gi|302144130|emb|CBI23235.3| unnamed protein product [Vitis vinifera]	XP_002273346	0	94	539.265	292	277
Contig1177	ubiquitin-conjugating enzyme e2 28-like isoform 1	1224	gi|566175638|ref|XP_002309194.2|hypothetical protein POPTR_0006s11070g, partial [Populus trichocarpa] >gi|550335954|gb|EEE92717.2| hypothetical protein POPTR_0006s11070g, partial [Populus trichocarpa]	XP_002309194	4.9666e-101	100	311.227	151	151
Contig1178	beta-galactosidase 3-like	5507	gi|566037226|gb|AHC32021.1|beta-galactosidase 3 [Camellia sinensis]	AHC32021	0	85	1332.01	827	709
Contig1179	localized to the inner membrane of the chloroplast	871	gi|595807993|ref|XP_007202702.1|hypothetical protein PRUPE_ppa012721mg [Prunus persica] >gi|462398233|gb|EMJ03901.1| hypothetical protein PRUPE_ppa012721mg [Prunus persica]	XP_007202702	1.29137e-37	75	141.354	165	124
Contig1180	uncharacterized loc101216565	872	gi|565345640|ref|XP_006339900.1|PREDICTED: uncharacterized protein LOC102593621 [Solanum tuberosum]	XP_006339900	1.7677e-39	70	146.362	158	111
Contig1181	26s proteasome aaa-atpase subunit family protein	1693	gi|449435627|ref|XP_004135596.1|PREDICTED: 26S protease regulatory subunit 6A homolog A-like [Cucumis sativus] >gi|449525490|ref|XP_004169750.1| PREDICTED: LOW QUALITY PROTEIN: 26S protease regulatory subunit 6A homolog A-like [Cucumis sativus]	XP_004135596	0	99	811.987	423	419
Contig1182	s-adenosylmethionine partial	265	gi|111162645|gb|ABH07509.1|S-adenosylmethionine synthetase, partial [Nicotiana attenuata]	ABH07509	2.44834e-42	98	145.591	88	87
Contig1183	hypothetical protein VITISV_043533	1201	gi|147863203|emb|CAN78371.1|hypothetical protein VITISV_043533 [Vitis vinifera]	CAN78371	1.2223e-09	75	65.855	80	60
Contig1184	udp-glycosyltransferase 85a1-like	2036	gi|225449268|ref|XP_002276617.1|PREDICTED: UDP-glycosyltransferase 85A1-like [Vitis vinifera]	XP_002276617	0	77	562.762	431	332
Contig1185	uncharacterized membrane	2805	gi|595862243|ref|XP_007211358.1|hypothetical protein PRUPE_ppa002050mg [Prunus persica] >gi|462407223|gb|EMJ12557.1| hypothetical protein PRUPE_ppa002050mg [Prunus persica]	XP_007211358	0	83	1028.47	706	593
Contig1186	squamosa promoter-binding-like protein 14-like isoform x2	3432	gi|568883370|ref|XP_006494443.1|PREDICTED: squamosa promoter-binding-like protein 14-like isoform X1 [Citrus sinensis] >gi|568883372|ref|XP_006494444.1| PREDICTED: squamosa promoter-binding-like protein 14-like isoform X2 [Citrus sinensis]	XP_006494443	0	59	803.127	1110	664
Contig1187	quinone oxidoreductase-like protein chloroplastic-like	1368	gi|356526809|ref|XP_003532009.1|PREDICTED: quinone oxidoreductase-like protein At1g23740, chloroplastic-like [Glycine max]	XP_003532009	3.28304e-159	88	468.389	348	307
Contig1188	elongation factor 1-	2006	gi|157272139|gb|ABV26710.1|elongation factor 1 alpha [Gerbera hybrid cultivar]	ABV26710	0	99	890.952	434	433
Contig1189	abc transporter b family member 19-like	2780	gi|565342664|ref|XP_006338462.1|PREDICTED: ABC transporter B family member 19-like [Solanum tuberosum]	XP_006338462	0	95	1498.03	841	807
Contig1190	desiccation-related protein pcc13-62-like	1471	gi|502080335|ref|XP_004486531.1|PREDICTED: desiccation-related protein PCC13-62-like [Cicer arietinum]	XP_004486531	8.10702e-132	79	396.356	308	245
Contig1191	protein transport inhibitor response 1-like	2085	gi|359495481|ref|XP_002271412.2|PREDICTED: protein TRANSPORT INHIBITOR RESPONSE 1 [Vitis vinifera]	XP_002271412	0	85	931.013	579	497
Contig1192	adipocyte plasma membrane-associated	1409	gi|470102605|ref|XP_004287742.1|PREDICTED: adipocyte plasma membrane-associated protein-like [Fragaria vesca subsp. vesca]	XP_004287742	1.72302e-140	74	421.009	342	256
Contig1193	20 kda chaperonin family protein	591	gi|225455948|ref|XP_002277861.1|PREDICTED: 20 kDa chaperonin, chloroplastic [Vitis vinifera] >gi|297734211|emb|CBI15458.3| unnamed protein product [Vitis vinifera]	XP_002277861	1.579e-62	81	205.682	145	118
Contig1194	rdx type	961	gi|225439410|ref|XP_002264265.1|PREDICTED: selT-like protein [Vitis vinifera] >gi|296083168|emb|CBI22804.3| unnamed protein product [Vitis vinifera]	XP_002264265	1.30848e-96	84	296.975	225	189
Contig1195	blue copper	850	gi|351725837|ref|NP_001237874.1|uncharacterized protein LOC100305865 precursor [Glycine max] >gi|255626823|gb|ACU13756.1| unknown [Glycine max]	NP_001237874	1.59039e-54	87	185.267	105	92
Contig1196	protein iq-domain 31-like isoform x1	2055	gi|565342686|ref|XP_006338473.1|PREDICTED: protein IQ-DOMAIN 31-like isoform X1 [Solanum tuberosum] >gi|565342688|ref|XP_006338474.1| PREDICTED: protein IQ-DOMAIN 31-like isoform X2 [Solanum tuberosum]	XP_006338473	7.31553e-95	56	315.849	573	321
Contig1197	pentatricopeptide repeat-containing protein chloroplastic-like	3040	gi|225457182|ref|XP_002280557.1|PREDICTED: pentatricopeptide repeat-containing protein At1g74850, chloroplastic [Vitis vinifera]	XP_002280557	0	84	1246.49	832	705
Contig1199	rubber elongation factor family protein	1145	gi|449132227|gb|AGE89407.1|small rubber particle protein SRPP2 [Taraxacum brevicorniculatum]	AGE89407	2.83907e-114	86	343.584	212	184
Contig1200	t-complex protein 1 subunit beta-like	2095	gi|225459806|ref|XP_002285912.1|PREDICTED: T-complex protein 1 subunit beta [Vitis vinifera] >gi|302141688|emb|CBI18891.3| unnamed protein product [Vitis vinifera]	XP_002285912	0	97	999.579	520	509
Contig1201	chaperonin 20 isoform 1	1163	gi|225444649|ref|XP_002276749.1|PREDICTED: 20 kDa chaperonin, chloroplastic [Vitis vinifera] >gi|50660327|gb|AAT80888.1| chloroplast chaperonin 21 [Vitis vinifera] >gi|297738526|emb|CBI27771.3| unnamed protein product [Vitis vinifera]	XP_002276749	3.65143e-128	87	380.948	251	220
Contig1202	alkaline neutral invertase isoform 1	2361	gi|359479382|ref|XP_003632264.1|PREDICTED: uncharacterized protein LOC100854602 [Vitis vinifera]	XP_003632264	0	82	973.385	634	526
Contig1204	probable mitochondrial adenine nucleotide transporter btl1-like	1609	gi|224100481|ref|XP_002311894.1|mitochondrial substrate carrier family protein [Populus trichocarpa] >gi|222851714|gb|EEE89261.1| mitochondrial substrate carrier family protein [Populus trichocarpa]	XP_002311894	5.20106e-176	89	511.916	312	279
Contig1205	spermidine synthase	1471	gi|384503184|gb|AFH96952.1|spermidine synthase [Eleutherococcus senticosus]	AFH96952	0	91	552.362	335	306
Contig1206	ribosomal protein l35	874	gi|596198744|ref|XP_007223667.1|hypothetical protein PRUPE_ppa012843mg [Prunus persica] >gi|462420603|gb|EMJ24866.1| hypothetical protein PRUPE_ppa012843mg [Prunus persica]	XP_007223667	2.87262e-36	84	137.887	91	77
Contig1207	homeobox-leucine zipper protein hat5-like	676	gi|565381819|ref|XP_006357259.1|PREDICTED: homeobox-leucine zipper protein HAT5-like [Solanum tuberosum]	XP_006357259	3.51632e-36	63	139.813	188	120
Contig1208	adenine nucleotide alpha hydrolases-like superfamily protein isoform 1	1210	gi|460397244|ref|XP_004244178.1|PREDICTED: uncharacterized protein C167.05-like [Solanum lycopersicum]	XP_004244178	8.95033e-112	90	339.347	241	219
Contig1209	rna recognition motif-containing protein	1165	gi|118489133|gb|ABK96373.1|unknown [Populus trichocarpa x Populus deltoides]	ABK96373	2.44861e-105	87	322.783	207	182
Contig1210	restriction endonuclease	1545	gi|359473702|ref|XP_002266643.2|PREDICTED: uncharacterized protein LOC100254469 isoform 1 [Vitis vinifera] >gi|359473704|ref|XP_003631349.1| PREDICTED: uncharacterized protein LOC100254469 isoform 2 [Vitis vinifera]	XP_002266643	1.81738e-141	75	422.55	328	249
Contig1211	60s ribosomal protein l6	1089	gi|255544260|ref|XP_002513192.1|60S ribosomal protein L6, putative [Ricinus communis] >gi|223547690|gb|EEF49183.1| 60S ribosomal protein L6, putative [Ricinus communis]	XP_002513192	1.66781e-121	93	362.073	233	219
Contig1212	40s ribosomal protein s16	1159	gi|460366574|ref|XP_004229156.1|PREDICTED: 40S ribosomal protein S16-like [Solanum lycopersicum] >gi|565399824|ref|XP_006365442.1| PREDICTED: 40S ribosomal protein S16-like [Solanum tuberosum]	XP_004229156	2.7478e-88	97	275.018	144	140
Contig1213	dna-binding family protein	915	gi|255541538|ref|XP_002511833.1|Remorin, putative [Ricinus communis] >gi|223549013|gb|EEF50502.1| Remorin, putative [Ricinus communis]	XP_002511833	7.04464e-66	87	216.083	148	129
Contig1214	auxin response factor 9-like	2334	gi|297742361|emb|CBI34510.3|unnamed protein product [Vitis vinifera]	CBI34510	0	73	794.267	675	498
Contig1215	auxin response factor 9 isoform 2	1916	gi|566148323|ref|XP_006368789.1|hypothetical protein POPTR_0001s10900g [Populus trichocarpa] >gi|550346987|gb|ERP65358.1| hypothetical protein POPTR_0001s10900g [Populus trichocarpa]	XP_006368789	0	75	621.313	513	389
Contig1216	glutamine synthetase	1431	gi|1169931|sp|P23712.2|GLNA_LACSARecName: Full=Glutamine synthetase; AltName: Full=GS(1); AltName: Full=Glutamate--ammonia ligase >gi|19518|emb|CAA42689.1| glutamine synthetase [Lactuca sativa]	P23712	0	97	625.165	342	332
Contig1217	cbl-interacting serine threonine-protein kinase 6-like	1817	gi|449457907|ref|XP_004146689.1|PREDICTED: CBL-interacting serine/threonine-protein kinase 6-like isoform 1 [Cucumis sativus]	XP_004146689	0	90	652.899	432	390
Contig1218	isoflavone reductase homolog	1260	gi|356529761|ref|XP_003533456.1|PREDICTED: isoflavone reductase homolog [Glycine max]	XP_003533456	1.45114e-176	86	507.679	311	269
Contig1219	rwd domain-containing protein	1429	gi|297734619|emb|CBI16670.3|unnamed protein product [Vitis vinifera]	CBI16670	1.71935e-120	69	368.622	350	244
Contig1220	vacuolar atp synthase subunit a isoform 3	759	gi|1041768|gb|AAA79992.1|V-ATPase 66 kDa subunit, partial [Acer pseudoplatanus]	AAA79992	1.23042e-178	98	506.908	253	249
Contig1221	chlorophyll a-b binding protein chloroplastic-like	753	gi|242045970|ref|XP_002460856.1|hypothetical protein SORBIDRAFT_02g036380 [Sorghum bicolor] >gi|241924233|gb|EER97377.1| hypothetical protein SORBIDRAFT_02g036380 [Sorghum bicolor]	XP_002460856	1.68323e-115	92	343.584	206	190
Contig1222	3-ketoacyl- synthase	1760	gi|482679582|gb|AGK29999.1|3-ketoacyl-CoA synthase 13 [Gossypium raimondii]	AGK29999	0	81	553.132	408	332
Contig1223	nucleotide-diphospho-sugar transferases superfamily protein isoform 1	2416	gi|225461429|ref|XP_002284913.1|PREDICTED: 3-deoxy-manno-octulosonate cytidylyltransferase [Vitis vinifera] >gi|302143017|emb|CBI20312.3| unnamed protein product [Vitis vinifera]	XP_002284913	2.17765e-162	90	484.952	284	258
Contig1224	chaperonin 60 subunit beta chloroplastic-like	1784	gi|359473645|ref|XP_002269341.2|PREDICTED: chaperonin 60 subunit beta 4, chloroplastic-like [Vitis vinifera]	XP_002269341	0	90	842.417	548	497
Contig1225	40s ribosomal protein s12	815	gi|225465502|ref|XP_002272092.1|PREDICTED: 40S ribosomal protein S12-like isoform 2 [Vitis vinifera] >gi|225465504|ref|XP_002272051.1| PREDICTED: 40S ribosomal protein S12-like isoform 1 [Vitis vinifera]	XP_002272092	1.45622e-73	95	233.032	124	119
Contig1226	duf246 domain-containing protein	481	gi|561031785|gb|ESW30364.1|hypothetical protein PHAVU_002G147300g [Phaseolus vulgaris]	ESW30364	1.43804e-13	89	77.0258	39	35
Contig1227	methionine synthase	352	gi|166244561|gb|ABY86618.1|MetE [Quercus mongolica subsp. crispula]	ABY86618	2.96247e-45	96	156.377	84	81
Contig1228	histone h1 subtype 5	445	gi|350536329|ref|NP_001233985.1|histone H1 [Solanum lycopersicum] >gi|3021487|emb|CAA12232.1| histone H1 [Solanum lycopersicum]	NP_001233985	3.77252e-26	67	109.768	121	82
Contig1229	60s ribosomal protein l27-like	1002	gi|225423704|ref|XP_002277425.1|PREDICTED: 60S ribosomal protein L27-3 isoform 1 [Vitis vinifera]	XP_002277425	2.14323e-82	96	257.684	135	130
Contig1230	40s ribosomal protein s10-like	352	gi|460415407|ref|XP_004253050.1|PREDICTED: 40S ribosomal protein S10-like isoform 2 [Solanum lycopersicum]	XP_004253050	9.37038e-33	99	123.635	115	114
Contig1231	subunit isoform 2	1017	gi|460395336|ref|XP_004243240.1|PREDICTED: uncharacterized protein LOC101258385 [Solanum lycopersicum]	XP_004243240	2.02081e-98	86	305.449	202	174
Contig1232	staphylococcal nuclease domain-containing protein 1-like	3492	gi|225447723|ref|XP_002273150.1|PREDICTED: staphylococcal nuclease domain-containing protein 1 [Vitis vinifera] >gi|296088151|emb|CBI35621.3| unnamed protein product [Vitis vinifera]	XP_002273150	0	86	1487.24	989	856
Contig1233	polyadenylate-binding protein rbp45-like	2059	gi|225461001|ref|XP_002280601.1|PREDICTED: RNA-binding post-transcriptional regulator csx1-like [Vitis vinifera]	XP_002280601	7.09613e-159	85	476.863	325	277
Contig1234	calcium-dependent protein kinase 4-like	3441	gi|590688924|ref|XP_007043083.1|Calmodulin-domain protein kinase 5 isoform 1 [Theobroma cacao] >gi|590688928|ref|XP_007043084.1| Calmodulin-domain protein kinase 5 isoform 1 [Theobroma cacao] >gi|508707018|gb|EOX98914.1| Calmodulin-domain protein kinase 5 isoform 1 [Theobroma cacao] >gi|508707019|gb|EOX98915.1| Calmodulin-domain protein kinase 5 isoform 1 [Theobroma cacao]	XP_007043083	0	92	1025	562	519
Contig1235	pistil-specific extensin-like	1388	gi|11322245|emb|CAC16734.1|arabinogalactan protein [Daucus carota]	CAC16734	1.10043e-51	78	185.652	138	109
Contig1236	heterogeneous nuclear ribonucleoprotein 1-like isoform x1	2500	gi|561015640|gb|ESW14501.1|hypothetical protein PHAVU_008G286500g [Phaseolus vulgaris]	ESW14501	1.85447e-135	66	423.32	481	318
Contig1237	atpase plasma membrane-type-like	3655	gi|46430485|dbj|BAD16689.1|plasma membrane H+-ATPase [Daucus carota]	BAD16689	0	98	1691.4	955	937
Contig1238	photosystem ii 5 kd protein precursor	1019	gi|567196593|ref|XP_006406329.1|hypothetical protein EUTSA_v10021813mg [Eutrema salsugineum] >gi|557107475|gb|ESQ47782.1| hypothetical protein EUTSA_v10021813mg [Eutrema salsugineum]	XP_006406329	2.57126e-16	67	82.8037	110	74
Contig1239	peroxiredoxin- mitochondrial-like	894	gi|37783267|gb|AAP42502.1|peroxiredoxin [Ipomoea batatas]	AAP42502	9.64746e-107	86	320.472	197	170
Contig1240	protein notum homolog	1700	gi|470132919|ref|XP_004302322.1|PREDICTED: protein notum homolog [Fragaria vesca subsp. vesca]	XP_004302322	0	82	629.787	417	344
Contig1241	actin-binding lim protein	1329	gi|255569070|ref|XP_002525504.1|conserved hypothetical protein [Ricinus communis] >gi|223535183|gb|EEF36862.1| conserved hypothetical protein [Ricinus communis]	XP_002525504	5.75059e-81	63	264.618	328	208
Contig1242	erythroid differentiation-related factor 1	4742	gi|359493172|ref|XP_003634532.1|PREDICTED: uncharacterized protein LOC100252053 [Vitis vinifera]	XP_003634532	0	73	1506.12	1431	1047
Contig1243	histone h2a 12 isoform 1	441	gi|356550263|ref|XP_003543507.1|PREDICTED: histone H2A-like [Glycine max]	XP_003543507	6.50446e-33	100	124.405	81	81
Contig1244	protein	298	gi|474371976|gb|EMS63899.1|Protein H2A.6 [Triticum urartu]	EMS63899	3.37976e-15	100	76.2554	38	38
Contig1245	general substrate transporter-like protein	1865	gi|587934479|gb|EXC21397.1|hypothetical protein L484_011839 [Morus notabilis]	EXC21397	0	93	822.002	459	428
Contig1246	elongation factor chloroplastic-like	2673	gi|449459756|ref|XP_004147612.1|PREDICTED: elongation factor G, chloroplastic-like [Cucumis sativus]	XP_004147612	0	92	1343.95	770	714
Contig1247	nucleolin family protein	2454	gi|470123463|ref|XP_004297745.1|PREDICTED: uncharacterized protein LOC101292789 [Fragaria vesca subsp. vesca]	XP_004297745	6.38305e-75	75	266.544	212	160
Contig1248	alpha-xylosidase 1-like	4834	gi|255581663|ref|XP_002531635.1|alpha-glucosidase, putative [Ricinus communis] >gi|223528753|gb|EEF30763.1| alpha-glucosidase, putative [Ricinus communis]	XP_002531635	0	89	1485.32	896	804
Contig1249	probable inositol transporter 2-like	2089	gi|587834653|gb|EXB25440.1|putative inositol transporter 2 [Morus notabilis]	EXB25440	0	90	904.049	581	525
Contig1250	neutral alpha-glucosidase ab-like	3311	gi|225433575|ref|XP_002270200.1|PREDICTED: neutral alpha-glucosidase AB-like [Vitis vinifera]	XP_002270200	0	85	1479.54	912	784
Contig1251	magnesium-protoporphyrin ix monomethyl ester	5581	gi|225440242|ref|XP_002283892.1|PREDICTED: magnesium-protoporphyrin IX monomethyl ester [oxidative] cyclase, chloroplastic [Vitis vinifera] >gi|147844779|emb|CAN79041.1| hypothetical protein VITISV_043754 [Vitis vinifera]	XP_002283892	0	92	673.315	377	347
Contig1252	vacuolar invertase	2307	gi|378407620|gb|AFB83198.1|sucrose:sucrose 1-fructosyl transferase [Cichorium intybus]	AFB83198	0	89	1105.51	640	572
Contig1253	60s acidic ribosomal protein p1	1033	gi|462415095|gb|EMJ19832.1|hypothetical protein PRUPE_ppa013661mg [Prunus persica]	EMJ19832	5.06631e-25	80	107.457	111	89
Contig1254	tonoplast intrinsic protein	1305	gi|78173121|gb|ABB29477.1|tonoplast intrinsic protein [Panax ginseng]	ABB29477	9.42827e-120	86	361.303	257	223
Contig1255	probable inactive receptor kinase at5g58300-like isoform x2	2709	gi|567878987|ref|XP_006432052.1|hypothetical protein CICLE_v10000513mg [Citrus clementina] >gi|568820940|ref|XP_006464957.1| PREDICTED: probable inactive receptor kinase At5g58300-like isoform X2 [Citrus sinensis] >gi|568820942|ref|XP_006464958.1| PREDICTED: probable inactive receptor kinase At5g58300-like isoform X3 [Citrus sinensis] >gi|557534174|gb|ESR45292.1| hypothetical protein CICLE_v10000…	XP_006432052	0	82	709.523	615	509
Contig1256	udp-glucose pyrophosphorylase	2097	gi|567875643|ref|XP_006430411.1|hypothetical protein CICLE_v10011657mg [Citrus clementina] >gi|557532468|gb|ESR43651.1| hypothetical protein CICLE_v10011657mg [Citrus clementina]	XP_006430411	0	93	768.074	468	437
Contig1257	ctp synthase family protein	2618	gi|460373593|ref|XP_004232600.1|PREDICTED: CTP synthase 1-like [Solanum lycopersicum]	XP_004232600	0	89	909.827	576	517
Contig1258	transmembrane 9 superfamily member 4-like	2388	gi|462399758|gb|EMJ05426.1|hypothetical protein PRUPE_ppa002742mg [Prunus persica]	EMJ05426	0	90	827.009	508	460
Contig1259	soluble diacylglycerol acyltransferase	1542	gi|225432200|ref|XP_002269582.1|PREDICTED: uncharacterized protein LOC100242564 [Vitis vinifera] >gi|147865786|emb|CAN81152.1| hypothetical protein VITISV_020818 [Vitis vinifera]	XP_002269582	3.24756e-35	57	144.821	360	206
Contig1260	bah helical bundle-like domain isoform 1	4266	gi|359488862|ref|XP_003633834.1|PREDICTED: uncharacterized protein LOC100252575 [Vitis vinifera]	XP_003633834	0	69	821.231	870	605
Contig1261	60s ribosomal protein l18-3-like	820	gi|449454059|ref|XP_004144773.1|PREDICTED: 60S ribosomal protein L18-3-like [Cucumis sativus] >gi|449490874|ref|XP_004158733.1| PREDICTED: 60S ribosomal protein L18-3-like [Cucumis sativus]	XP_004144773	6.04419e-111	97	330.102	176	171
Contig1262	60s ribosomal protein l29-1-like	602	gi|567852509|ref|XP_006419418.1|hypothetical protein CICLE_v10006499mg, partial [Citrus clementina] >gi|557521291|gb|ESR32658.1| hypothetical protein CICLE_v10006499mg, partial [Citrus clementina]	XP_006419418	1.86066e-29	96	115.161	60	58
Contig1263	polygalacturonase qrt3-like	1779	gi|568828427|ref|XP_006468545.1|PREDICTED: polygalacturonase QRT3-like [Citrus sinensis]	XP_006468545	7.01619e-174	77	514.612	457	356
Contig1264	e3 ubiquitin-protein ligase march6-like	3622	gi|565359175|ref|XP_006346393.1|PREDICTED: probable E3 ubiquitin ligase SUD1-like [Solanum tuberosum]	XP_006346393	0	88	1564.67	1051	932
Contig1265	photosystem ii protein	1262	gi|188509922|gb|ACD56611.1|putative photosystem II protein [Gossypioides kirkii]	ACD56611	5.13743e-104	84	321.242	279	237
Contig1266	achain nmr solution structure of the partially disordered protein at2g23090 from arabidopsis thaliana	564	gi|256353448|dbj|BAH97744.1|hypothetical protein [Hypochaeris radicata]	BAH97744	1.94424e-36	100	132.494	65	65
Contig1267	succinyl- ligase	1835	gi|225438067|ref|XP_002275953.1|PREDICTED: succinyl-CoA ligase [ADP-forming] subunit beta, mitochondrial [Vitis vinifera] >gi|147782941|emb|CAN72294.1| hypothetical protein VITISV_037293 [Vitis vinifera] >gi|297744178|emb|CBI37148.3| unnamed protein product [Vitis vinifera]	XP_002275953	0	94	771.541	419	396
Contig1268	ribosomal protein s21 family protein isoform 1	833	gi|460375002|ref|XP_004233297.1|PREDICTED: uncharacterized protein LOC101248838 [Solanum lycopersicum]	XP_004233297	4.0123e-34	89	132.88	108	97
Contig1269	heat shock protein 70	460	gi|38488578|dbj|BAD02271.1|heat shock protein 70 [Nicotiana benthamiana]	BAD02271	1.0228e-29	77	115.931	105	81
Contig1270	beta-carotene hydroxylase 2	1365	gi|9971820|gb|AAG10430.1|beta hydroxylase [Tagetes erecta]	AAG10430	3.16396e-144	79	426.787	294	235
Contig1271	proteasome subunit alpha type-5-like	1174	gi|297742930|emb|CBI35797.3|unnamed protein product [Vitis vinifera]	CBI35797	3.91437e-170	97	489.189	245	240
Contig1272	proteasome subunit alpha type-5-like	1133	gi|359806124|ref|NP_001241191.1|uncharacterized protein LOC100799919 [Glycine max] >gi|571485007|ref|XP_006589718.1| PREDICTED: proteasome subunit alpha type-5-like [Glycine max] >gi|255641541|gb|ACU21044.1| unknown [Glycine max]	NP_001241191	6.61598e-170	100	486.108	237	237
Contig1273	peroxin 13	1456	gi|460389618|ref|XP_004240448.1|PREDICTED: uncharacterized protein LOC101254098 [Solanum lycopersicum]	XP_004240448	7.44079e-34	78	139.043	106	83
Contig1274	li-tolerant lipase 1 isoform 1	993	gi|255562023|ref|XP_002522020.1|zinc finger protein, putative [Ricinus communis] >gi|223538824|gb|EEF40424.1| zinc finger protein, putative [Ricinus communis]	XP_002522020	5.13605e-171	89	491.886	300	267
Contig1275	dead-box atp-dependent rna helicase 7-like	3109	gi|359490274|ref|XP_002269873.2|PREDICTED: DEAD-box ATP-dependent RNA helicase 7-like [Vitis vinifera]	XP_002269873	0	84	856.284	586	497
Contig1276	short-chain alcohol dehydrogenase family protein	1085	gi|84579420|dbj|BAE72097.1|Lactuca sativa short-chain dehydrogenase/reductase 2	BAE72097	5.19811e-157	88	453.751	269	239
Contig1277	flowering locus t	1136	gi|327397102|dbj|BAK14368.1|flowering locus T [Lactuca sativa] >gi|327397104|dbj|BAK14369.1| flowering locus T [Lactuca sativa] >gi|409905627|gb|AFV46423.1| flowering locus T [Lactuca sativa]	BAK14368	2.46952e-113	99	339.732	167	166
Contig1278	auxin-responsive family protein	2032	gi|462395318|gb|EMJ01117.1|hypothetical protein PRUPE_ppa006889mg [Prunus persica]	EMJ01117	2.96653e-168	79	499.59	359	287
Contig1279	ein3-binding f-box protein 1-like	2911	gi|566178356|ref|XP_002308665.2|grr1 family protein [Populus trichocarpa] >gi|550337168|gb|EEE92188.2| grr1 family protein [Populus trichocarpa]	XP_002308665	0	76	754.207	652	497
Contig1280	chalcone and stilbene synthase family protein	1534	gi|264688594|gb|ACY74337.1|putative chalcone synthase [Artemisia annua]	ACY74337	0	93	663.3	378	354
Contig1281	photosystem ii core complex proteins psby	1137	gi|224110818|ref|XP_002315645.1|Photosystem II core complex proteins psbY [Populus trichocarpa] >gi|118489255|gb|ABK96433.1| unknown [Populus trichocarpa x Populus deltoides] >gi|222864685|gb|EEF01816.1| Photosystem II core complex proteins psbY [Populus trichocarpa]	XP_002315645	7.82683e-47	75	169.474	199	150
Contig1282	cysteine protease	1945	gi|30141019|dbj|BAC75923.1|cysteine protease-1 [Helianthus annuus]	BAC75923	0	89	732.635	461	412
Contig1283	glyceraldehyde-3-phosphate dehydrogenase a	1763	gi|478686588|gb|AGJ50596.1|GAPDH [Pericallis cruenta]	AGJ50596	0	95	632.869	392	374
Contig1284	cell division cycle protein 48 homolog	1839	gi|502121999|ref|XP_004497529.1|PREDICTED: cell division cycle protein 48 homolog [Cicer arietinum]	XP_004497529	0	99	993.03	519	514
Contig1285	basic transcription factor 3	540	gi|567897808|ref|XP_006441392.1|hypothetical protein CICLE_v10022594mg [Citrus clementina] >gi|568823453|ref|XP_006466127.1| PREDICTED: transcription factor BTF3 homolog 4-like [Citrus sinensis] >gi|557543654|gb|ESR54632.1| hypothetical protein CICLE_v10022594mg [Citrus clementina]	XP_006441392	1.82071e-12	80	71.2478	56	45
Contig1286	26s proteasome regulatory subunit 4 homolog a-like	669	gi|568215290|ref|NP_001275024.1|26S proteasome subunit 4-like [Solanum tuberosum] >gi|77745479|gb|ABB02638.1| 26S proteasome subunit 4-like [Solanum tuberosum]	NP_001275024	2.17342e-100	98	310.071	174	171
Contig1287	glucan endo- -beta-glucosidase-like	673	gi|589912877|gb|AHL24654.1|Fra e 9.01 allergen [Fraxinus excelsior]	AHL24654	1.88978e-84	84	269.626	178	151
Contig1288	basic transcription factor 3 isoform 1	878	gi|590634600|ref|XP_007028419.1|Basic transcription factor 3 isoform 1 [Theobroma cacao] >gi|590634604|ref|XP_007028420.1| Basic transcription factor 3 isoform 1 [Theobroma cacao] >gi|508717024|gb|EOY08921.1| Basic transcription factor 3 isoform 1 [Theobroma cacao] >gi|508717025|gb|EOY08922.1| Basic transcription factor 3 isoform 1 [Theobroma cacao]	XP_007028419	4.65334e-91	93	279.256	160	150
Contig1289	selenium-binding protein 2-like	1750	gi|566152326|ref|XP_002298672.2|selenium binding family protein [Populus trichocarpa] >gi|550348739|gb|EEE83477.2| selenium binding family protein [Populus trichocarpa]	XP_002298672	0	93	863.988	471	440
Contig1290	gasa-like protein	890	gi|44889867|gb|AAS48461.1|GASA-like protein [Gerbera hybrid cultivar]	AAS48461	4.70112e-37	100	139.813	64	64
Contig1291	isocitrate dehydrogenase	1800	gi|82941453|dbj|BAE48792.1|NADP-isocitrate dehydrogenase [Codonopsis lanceolata]	BAE48792	0	97	808.905	416	404
Contig1292	60s ribosomal protein l11-like	1118	gi|255538652|ref|XP_002510391.1|60S ribosomal protein L11, putative [Ricinus communis] >gi|223551092|gb|EEF52578.1| 60S ribosomal protein L11, putative [Ricinus communis]	XP_002510391	3.98948e-107	98	323.939	182	180
Contig1293	60s ribosomal protein l11-like	1105	gi|255538652|ref|XP_002510391.1|60S ribosomal protein L11, putative [Ricinus communis] >gi|223551092|gb|EEF52578.1| 60S ribosomal protein L11, putative [Ricinus communis]	XP_002510391	3.5365e-107	98	323.939	182	180
Contig1294	60s ribosomal protein l11-like	1119	gi|255538652|ref|XP_002510391.1|60S ribosomal protein L11, putative [Ricinus communis] >gi|223551092|gb|EEF52578.1| 60S ribosomal protein L11, putative [Ricinus communis]	XP_002510391	3.98948e-107	98	323.939	182	180
Contig1295	sucrose synthase 1	3306	gi|541135563|gb|AGV22111.1|sucrose synthase 1 [Betula luminifera]	AGV22111	0	90	1399.42	810	737
Contig1296	cinnamyl alcohol dehydrogenase	1368	gi|171740839|gb|ACB54931.1|cinnamyl alcohol dehydrogenase [Artemisia annua]	ACB54931	0	96	564.688	360	349
Contig1297	glyoxal oxidase-related protein	2233	gi|225456846|ref|XP_002276473.1|PREDICTED: uncharacterized protein LOC100253501 [Vitis vinifera]	XP_002276473	0	75	667.922	541	411
Contig1298	global transcription factor group isoform 1	3792	gi|568215711|ref|NP_001275266.1|bromodomain-containing RNA-binding protein 1 [Solanum tuberosum] >gi|57282314|emb|CAD43283.1| bromodomain-containing RNA-binding protein 1 [Solanum tuberosum]	NP_001275266	1.20628e-152	67	484.567	513	347
Contig1299	histone h3	2055	gi|296083584|emb|CBI23573.3|unnamed protein product [Vitis vinifera]	CBI23573	1.82389e-85	100	276.559	137	137
Contig1300	gtp-binding nuclear protein ran-3-like	1277	gi|20149262|gb|AAM12880.1|AF495716_1GTP-binding protein [Helianthus annuus]	AAM12880	1.29648e-146	100	427.943	221	221
Contig1301	mads-box transcription factor	996	gi|22091481|emb|CAC81072.1|MADS box transcription factor [Daucus carota subsp. sativus]	CAC81072	1.2054e-116	81	348.977	247	201
Contig1302	mads-box protein	1395	gi|50470536|emb|CAH04878.1|MADS domain protein [Gerbera hybrid cultivar]	CAH04878	2.60929e-149	93	437.573	248	231
Contig1303	vinorine synthase-like	1722	gi|470116066|ref|XP_004294207.1|PREDICTED: vinorine synthase-like [Fragaria vesca subsp. vesca]	XP_004294207	6.15631e-83	53	277.33	460	246
Contig1304	l-3-cyanoalanine synthase mitochondrial-like	2356	gi|359476968|ref|XP_003631922.1|PREDICTED: LOW QUALITY PROTEIN: cysteine synthase, chloroplastic/chromoplastic-like [Vitis vinifera]	XP_003631922	0	93	609.372	361	339
Contig1305	beta- partial	728	gi|558850626|gb|AHA91826.1|beta-tubulin-3, partial [Rosa hybrid cultivar]	AHA91826	1.86147e-99	99	300.827	144	143
Contig1306	isoform 1	2878	gi|502129239|ref|XP_004500235.1|PREDICTED: phosphomethylpyrimidine synthase, chloroplastic-like [Cicer arietinum]	XP_004500235	0	94	1222.22	643	610
Contig1307	nucleosome assembly protein 1-like 1-like	1736	gi|225444889|ref|XP_002281573.1|PREDICTED: nucleosome assembly protein 1-like 1-like [Vitis vinifera]	XP_002281573	2.08053e-141	93	426.402	275	257
Contig1308	polyadenylate-binding family protein	240	gi|587930178|gb|EXC17307.1|Polyadenylate-binding protein 2 [Morus notabilis]	EXC17307	3.16375e-43	97	157.147	79	77
Contig1309	uridine diphosphate glucose dehydrogenase	1821	gi|225452968|ref|XP_002284346.1|PREDICTED: UDP-glucose 6-dehydrogenase [Vitis vinifera] >gi|147778657|emb|CAN62897.1| hypothetical protein VITISV_020300 [Vitis vinifera]	XP_002284346	0	96	929.472	479	462
Contig1310	galacturonosyltransferase 8-like	5120	gi|568851099|ref|XP_006479231.1|PREDICTED: galacturonosyltransferase 8-like [Citrus sinensis]	XP_006479231	0	95	914.835	508	487
Contig1311	retrotransposon unclassified	3378	gi|51854440|gb|AAU10819.1|putative polyprotein [Oryza sativa Japonica Group] >gi|53981353|gb|AAV24907.1| hypothetical protein [Oryza sativa Japonica Group]	AAU10819	2.76794e-60	63	173.711	209	133
Contig1312	nascent polypeptide-associated complex subunit alpha-like	973	gi|587920345|gb|EXC07786.1|Nascent polypeptide-associated complex subunit alpha-like protein [Morus notabilis]	EXC07786	2.70067e-84	95	264.618	203	193
Contig1313	tubulin alpha-6 chain	977	gi|296082889|emb|CBI22190.3|unnamed protein product [Vitis vinifera]	CBI22190	4.27066e-173	99	498.049	261	260
Contig1314	basic leucine zipper and w2 domain-containing protein 2-like	1897	gi|224128908|ref|XP_002328996.1|predicted protein [Populus trichocarpa] >gi|566200149|ref|XP_006376044.1| eIF4-gamma/eIF5/eIF2-epsilon domain-containing family protein [Populus trichocarpa] >gi|118485433|gb|ABK94573.1| unknown [Populus trichocarpa] >gi|550325272|gb|ERP53841.1| eIF4-gamma/eIF5/eIF2-epsilon domain-containing family protein [Populus trichocarpa]	XP_002328996	0	95	737.643	404	385
Contig1315	amino acid permease 3-like	2044	gi|350538583|ref|NP_001234606.1|amino acid transporter [Solanum lycopersicum] >gi|27447657|gb|AAO13689.1|AF013280_1 amino acid transporter [Solanum lycopersicum]	NP_001234606	0	90	793.882	478	431
Contig1316	26s proteasome non-atpase regulatory subunit 6	1556	gi|462404969|gb|EMJ10433.1|hypothetical protein PRUPE_ppa006999mg [Prunus persica]	EMJ10433	0	96	731.865	386	371
Contig1317	cdgsh iron-sulfur domain-containing protein 2-like	720	gi|356559911|ref|XP_003548239.1|PREDICTED: CDGSH iron-sulfur domain-containing protein NEET-like [Glycine max]	XP_003548239	5.46722e-40	76	144.821	113	87
Contig1318	chlorophyll a-b binding protein chloroplastic-like	947	gi|561006149|gb|ESW05143.1|hypothetical protein PHAVU_011G155700g [Phaseolus vulgaris]	ESW05143	1.62379e-158	100	455.677	225	225
Contig1319	probable pectinesterase pectinesterase inhibitor 34-like	2522	gi|225455386|ref|XP_002278061.1|PREDICTED: probable pectinesterase/pectinesterase inhibitor 34-like [Vitis vinifera]	XP_002278061	0	80	814.298	610	491
Contig1320	mediator-associated protein 1-like	1559	gi|449479419|ref|XP_004155594.1|PREDICTED: mediator-associated protein 1-like [Cucumis sativus]	XP_004155594	3.38923e-64	58	225.713	318	187
Contig1321	h-protein	789	gi|437993|emb|CAA81073.1|H-protein [Flaveria cronquistii] >gi|437999|emb|CAA81074.1| H-protein [Flaveria pringlei] >gi|3688299|emb|CAB16912.1| H-protein [Flaveria pringlei]	CAA81073	3.53483e-101	96	303.908	162	156
Contig1322	low quality protein: uncharacterized loc101214488	940	gi|590632371|ref|XP_007027821.1|Uncharacterized protein TCM_022663 [Theobroma cacao] >gi|508716426|gb|EOY08323.1| Uncharacterized protein TCM_022663 [Theobroma cacao]	XP_007027821	1.29949e-64	77	214.157	168	130
Contig1323	gip1-like protein	814	gi|501412908|gb|AGL92232.1|GASA-like protein GEG2 [Gerbera hybrid cultivar]	AGL92232	1.6876e-50	93	172.555	100	93
Contig1324	nadh dehydrogenase	2783	gi|595963871|ref|XP_007217033.1|hypothetical protein PRUPE_ppa001643mg [Prunus persica] >gi|462413183|gb|EMJ18232.1| hypothetical protein PRUPE_ppa001643mg [Prunus persica]	XP_007217033	0	92	1251.11	727	669
Contig1325	sbp family	1227	gi|566154467|ref|XP_006370471.1|hypothetical protein POPTR_0001s43020g [Populus trichocarpa] >gi|550349664|gb|ERP67040.1| hypothetical protein POPTR_0001s43020g [Populus trichocarpa]	XP_006370471	2.42001e-95	67	300.827	352	236
Contig1326	chlorophyllide a chloroplastic-like	2143	gi|566156914|ref|XP_002302233.2|hypothetical protein POPTR_0002s08380g [Populus trichocarpa] >gi|550344554|gb|EEE81506.2| hypothetical protein POPTR_0002s08380g [Populus trichocarpa]	XP_002302233	0	92	839.721	510	471
Contig1327	elongation factor 1-alpha	1192	gi|565494524|ref|XP_006304901.1|hypothetical protein CARUB_v100092941mg, partial [Capsella rubella] >gi|482573612|gb|EOA37799.1| hypothetical protein CARUB_v100092941mg, partial [Capsella rubella]	XP_006304901	0	99	597.045	294	292
Contig1328	outer arm dynein light chain 1 isoform 1	2789	gi|587873132|gb|EXB62334.1|Leucine-rich repeat-containing protein 48 [Morus notabilis]	EXB62334	6.10052e-172	61	528.48	704	432
Contig1329	protein transparent testa 12-like	223	gi|596154804|ref|XP_007222800.1|hypothetical protein PRUPE_ppa005018mg [Prunus persica] >gi|462419736|gb|EMJ23999.1| hypothetical protein PRUPE_ppa005018mg [Prunus persica]	XP_007222800	1.34551e-29	86	117.857	74	64
Contig1330	heavy metal transport detoxification domain-containing protein	1357	gi|334185123|ref|NP_001189822.1|heavy-metal-associated domain-containing protein [Arabidopsis thaliana] >gi|332640828|gb|AEE74349.1| heavy-metal-associated domain-containing protein [Arabidopsis thaliana]	NP_001189822	3.18771e-32	80	135.191	93	75
Contig1331	probable carboxylesterase 18-like	600	gi|565400832|ref|XP_006365923.1|PREDICTED: probable carboxylesterase 18-like [Solanum tuberosum]	XP_006365923	1.92684e-66	77	218.779	174	134
Contig1332	chalcone synthase	2968	gi|1345793|sp|P48392.1|CHS3_GERHYRecName: Full=Chalcone synthase 3; AltName: Full=Naringenin-chalcone synthase 3 >gi|853932|emb|CAA86220.1| chalcone synthase [Gerbera hybrid cultivar]	P48392	0	99	833.173	403	402
Contig1333	rna-binding family isoform 1	1538	gi|359479205|ref|XP_003632233.1|PREDICTED: uncharacterized protein LOC100258161 isoform 1 [Vitis vinifera] >gi|359479207|ref|XP_003632234.1| PREDICTED: uncharacterized protein LOC100258161 isoform 2 [Vitis vinifera] >gi|147853236|emb|CAN80681.1| hypothetical protein VITISV_037734 [Vitis vinifera]	XP_003632233	8.30929e-133	82	405.986	367	303
Contig1334	vacuolar proton atpase family protein	836	gi|590685342|ref|XP_007042075.1|Vacuolar proton ATPase A3 isoform 2 [Theobroma cacao] >gi|508706010|gb|EOX97906.1| Vacuolar proton ATPase A3 isoform 2 [Theobroma cacao]	XP_007042075	3.27211e-46	91	175.252	122	112
Contig1335	peroxisome biogenesis protein 1-like	4523	gi|225465133|ref|XP_002273767.1|PREDICTED: peroxisome biogenesis protein 1-like [Vitis vinifera]	XP_002273767	0	76	1359.74	1145	872
Contig1336	poly -specific endoribonuclease-b-like	1477	gi|225427364|ref|XP_002282850.1|PREDICTED: poly(U)-specific endoribonuclease-B [Vitis vinifera] >gi|297742189|emb|CBI33976.3| unnamed protein product [Vitis vinifera]	XP_002282850	0	82	575.859	412	338
Contig1337	thioredoxin-dependent peroxidase 1	600	gi|125620178|gb|ABN46981.1|thioredoxin-dependent peroxidase [Nelumbo nucifera]	ABN46981	7.48561e-71	94	223.787	127	120
Contig1338	prohibitin- mitochondrial-like	1584	gi|71370259|gb|AAZ30377.1|PHB2 [Nicotiana benthamiana]	AAZ30377	1.82131e-170	94	495.352	268	254
Contig1339	anthocyanidin 3-o-glucosyltransferase 5-like	1736	gi|567866221|ref|XP_006425733.1|hypothetical protein CICLE_v10025490mg [Citrus clementina] >gi|568824690|ref|XP_006466729.1| PREDICTED: anthocyanidin 3-O-glucosyltransferase 5-like [Citrus sinensis] >gi|557527723|gb|ESR38973.1| hypothetical protein CICLE_v10025490mg [Citrus clementina]	XP_006425733	1.83085e-179	71	528.094	474	339
Contig1340	fasciclin-like arabinogalactan protein 7-like	1236	gi|225446995|ref|XP_002266937.1|PREDICTED: fasciclin-like arabinogalactan protein 7 isoform 2 [Vitis vinifera] >gi|225446997|ref|XP_002266986.1| PREDICTED: fasciclin-like arabinogalactan protein 7 isoform 3 [Vitis vinifera] >gi|225446999|ref|XP_002266893.1| PREDICTED: fasciclin-like arabinogalactan protein 7 isoform 1 [Vitis vinifera] >gi|147823112|emb|CAN73020.1| hypothetical protein VITISV_0040…	XP_002266937	1.06487e-85	76	273.092	218	166
Contig1341	magnesium-protoporphyrin o-methyltransferase-like	1330	gi|460380199|ref|XP_004235845.1|PREDICTED: magnesium-protoporphyrin O-methyltransferase-like [Solanum lycopersicum]	XP_004235845	6.34346e-163	86	474.552	327	283
Contig1342	rac-like gtp binding protein rho1	1148	gi|26106075|dbj|BAC41518.1|Rac GTPase [Zinnia elegans]	BAC41518	7.11114e-118	98	352.443	197	194
Contig1343	hydroxymethylbilane synthase	1515	gi|255558669|ref|XP_002520359.1|porphobilinogen deaminase, putative [Ricinus communis] >gi|223540457|gb|EEF42025.1| porphobilinogen deaminase, putative [Ricinus communis]	XP_002520359	0	89	613.224	377	337
Contig1344	chlorophyll a-b binding protein cp24 chloroplastic-like	2476	gi|8954298|gb|AAD27882.2|AF139470_1chlorophyll a/b-binding protein CP24 precursor [Vigna radiata]	AAD27882	1.01066e-138	94	423.32	250	235
Contig1345	phenylalanine ammonia-lyase	3008	gi|169642803|emb|CAL91169.1|phenylalanine ammonia-lyase 3 [Cynara cardunculus var. scolymus]	CAL91169	0	96	1377.84	712	689
Contig1346	abc transporter g family member 11-like	2628	gi|255569405|ref|XP_002525670.1|ATP-binding cassette transporter, putative [Ricinus communis] >gi|223535106|gb|EEF36788.1| ATP-binding cassette transporter, putative [Ricinus communis]	XP_002525670	0	94	1274.61	703	666
Contig1347	cytochrome b-c1 complex subunit 9-like	568	gi|595808867|ref|XP_007202826.1|hypothetical protein PRUPE_ppa014374mg [Prunus persica] >gi|462398357|gb|EMJ04025.1| hypothetical protein PRUPE_ppa014374mg [Prunus persica]	XP_007202826	1.39768e-33	92	125.176	71	66
Contig1348	long-chain-alcohol oxidase fao2-like	2599	gi|587863743|gb|EXB53500.1|Long-chain-alcohol oxidase FAO2 [Morus notabilis]	EXB53500	0	77	908.672	739	575
Contig1349	aminomethyltransferase	3448	gi|1346121|sp|P49363.1|GCST_FLAPRRecName: Full=Aminomethyltransferase, mitochondrial; AltName: Full=Glycine cleavage system T protein; Short=GCVT; Flags: Precursor >gi|438005|emb|CAA81077.1| T protein [Flaveria pringlei]	P49363	0	97	767.689	406	394
Contig1350	monoglyceride lipase-like	1291	gi|449449352|ref|XP_004142429.1|PREDICTED: monoglyceride lipase-like [Cucumis sativus]	XP_004142429	9.95174e-167	86	483.797	323	280
Contig1351	polyadenylate-binding family protein	282	gi|255555393|ref|XP_002518733.1|polyadenylate-binding protein, putative [Ricinus communis] >gi|223542114|gb|EEF43658.1| polyadenylate-binding protein, putative [Ricinus communis]	XP_002518733	1.2119e-37	92	142.51	81	75
Contig1352	cysteine histidine-rich c1 domain-containing protein	776	gi|590638372|ref|XP_007029374.1|Cysteine/Histidine-rich C1 domain family protein, putative [Theobroma cacao] >gi|508717979|gb|EOY09876.1| Cysteine/Histidine-rich C1 domain family protein, putative [Theobroma cacao]	XP_007029374	9.76194e-20	45	98.2117	247	113
Contig1353	basic leucine zipper and w2 domain-containing protein 2-like	795	gi|460388076|ref|XP_004239697.1|PREDICTED: basic leucine zipper and W2 domain-containing protein 2-like [Solanum lycopersicum]	XP_004239697	5.30607e-92	94	289.271	179	169
Contig1354	gibberellin-regulated protein	334	gi|501412908|gb|AGL92232.1|GASA-like protein GEG2 [Gerbera hybrid cultivar]	AGL92232	3.12041e-59	100	188.348	91	91
Contig1355	protein thylakoid chloroplastic-like	2264	gi|255553917|ref|XP_002517999.1|Protein THYLAKOID FORMATION1, chloroplast precursor, putative [Ricinus communis] >gi|223542981|gb|EEF44517.1| Protein THYLAKOID FORMATION1, chloroplast precursor, putative [Ricinus communis]	XP_002517999	1.44339e-135	85	414.461	296	253
Contig1356	cellulose synthase	1849	gi|18875454|gb|AAK11588.2|cellulose synthase CesA-1 [Zinnia violacea]	AAK11588	0	98	1205.28	617	606
Contig1357	histone deacetylase 19-like	1878	gi|565389162|ref|XP_006360329.1|PREDICTED: histone deacetylase 19-like [Solanum tuberosum]	XP_006360329	0	89	804.668	494	443
Contig1358	1-aminocyclopropane-1-carboxylate oxidase	1409	gi|222051631|dbj|BAH15312.1|ACC oxidase 2 [Lactuca sativa]	BAH15312	0	95	592.808	311	296
Contig1359	aux iaa family protein	1313	gi|429326554|gb|AFZ78617.1|hypothetical protein [Populus tomentosa]	AFZ78617	4.25944e-104	80	321.242	241	193
Contig1360	ketoacyl-acp reductase	1467	gi|317373783|gb|ADV16374.1|ketoacyl-ACP reductase 1 [Helianthus annuus]	ADV16374	4.27015e-160	89	468.774	312	280
Contig1361	atp synthase delta chloroplastic-like	403	gi|416681|sp|P32980.1|ATPD_TOBACRecName: Full=ATP synthase delta chain, chloroplastic; AltName: Full=F-ATPase delta chain; Flags: Precursor >gi|19787|emb|CAA45153.1| chloroplast ATP synthase (delta subunit) [Nicotiana tabacum]	P32980	1.77771e-49	76	169.474	139	106
Contig1362	xylogen-like protein 11-like	1179	gi|223029867|gb|ACM78615.1|non-specific lipid-transfer protein-like protein [Tamarix hispida]	ACM78615	1.96356e-26	55	114.39	177	99
Contig1363	adipocyte plasma membrane-associated	342	gi|565346550|ref|XP_006340314.1|PREDICTED: adipocyte plasma membrane-associated protein-like [Solanum tuberosum]	XP_006340314	1.42219e-24	85	105.145	68	58
Contig1364	probable acyl-activating enzyme peroxisomal-like	2198	gi|225457528|ref|XP_002270022.1|PREDICTED: putative acyl-CoA synthetase YngI-like [Vitis vinifera]	XP_002270022	0	87	879.396	559	487
Contig1365	fiber protein fb34	1258	gi|567919848|ref|XP_006451930.1|hypothetical protein CICLE_v10009639mg [Citrus clementina] >gi|568820411|ref|XP_006464714.1| PREDICTED: uncharacterized protein LOC102614086 [Citrus sinensis] >gi|557555156|gb|ESR65170.1| hypothetical protein CICLE_v10009639mg [Citrus clementina]	XP_006451930	1.96835e-74	85	241.891	184	158
Contig1366	glucomannan 4-beta-mannosyltransferase 2-like	2424	gi|194045466|gb|ACF33171.1|mannan synthase [Coffea canephora]	ACF33171	0	91	923.694	534	489
Contig1368	rna-binding family protein isoform 2	2625	gi|462419878|gb|EMJ24141.1|hypothetical protein PRUPE_ppa005309mg [Prunus persica]	EMJ24141	7.41472e-100	84	330.872	240	203
Contig1369	phosphatidylcholine transfer	1734	gi|255555797|ref|XP_002518934.1|phosphatidylcholine transfer protein, putative [Ricinus communis] >gi|223541921|gb|EEF43467.1| phosphatidylcholine transfer protein, putative [Ricinus communis]	XP_002518934	0	74	530.02	437	324
Contig1370	24-methylenesterol c-methyltransferase 2	2098	gi|525554240|gb|AGR55393.1|sterol methyl-transferase-2 [Olea europaea subsp. europaea]	AGR55393	0	92	647.121	355	329
Contig1371	sequence-specific dna binding transcription factors	1437	gi|470142819|ref|XP_004307092.1|PREDICTED: uncharacterized protein LOC101300665 [Fragaria vesca subsp. vesca]	XP_004307092	1.16726e-110	67	342.813	365	245
Contig1372	gtp-binding family protein	1084	gi|224074217|ref|XP_002304305.1|GTP-binding family protein [Populus trichocarpa] >gi|118485751|gb|ABK94725.1| unknown [Populus trichocarpa] >gi|222841737|gb|EEE79284.1| GTP-binding family protein [Populus trichocarpa]	XP_002304305	1.64195e-137	97	401.749	203	198
Contig1373	lipid-transfer protein dir1-like	782	gi|255544298|ref|XP_002513211.1|lipid binding protein, putative [Ricinus communis] >gi|223547709|gb|EEF49202.1| lipid binding protein, putative [Ricinus communis]	XP_002513211	9.12506e-40	91	144.436	85	78
Contig1374	mitochondrial dicarboxylate partial	1768	gi|536460894|gb|AGU36471.1|mitochondrial dicarboxylate carrier, partial [Helianthus annuus]	AGU36471	4.68618e-165	91	484.952	312	286
Contig1375	abc transporter g family member 26-like	2286	gi|565358601|ref|XP_006346115.1|PREDICTED: ABC transporter G family member 26-like [Solanum tuberosum]	XP_006346115	0	87	1034.25	690	604
Contig1376	protochlorophyllide reductase b	907	gi|566154080|ref|XP_006370295.1|NADPH-protochlorophyllide oxidoreductase family protein [Populus trichocarpa] >gi|550349474|gb|ERP66864.1| NADPH-protochlorophyllide oxidoreductase family protein [Populus trichocarpa]	XP_006370295	6.29025e-115	98	349.362	207	203
Contig1377	beta- insoluble isoenzyme cwinv1-like	2161	gi|13940209|emb|CAC37922.1|fructan 1-exohydrolase IIa [Cichorium intybus] >gi|32492892|gb|AAP85536.1| fructan 1-exohydrolase IIa [Cichorium intybus]	CAC37922	0	84	932.939	602	508
Contig1378	pectin methylesterase	2374	gi|377824753|gb|AFB77929.1|pectin methylesterase [Gossypium hirsutum]	AFB77929	0	79	708.368	520	411
Contig1379	shaggy-like kinase 13 isoform 1	1220	gi|296087644|emb|CBI34900.3|unnamed protein product [Vitis vinifera]	CBI34900	1.73011e-97	92	308.916	169	157
Contig1380	nad -binding rossmann-fold superfamily protein isoform 1	1673	gi|460395975|ref|XP_004243555.1|PREDICTED: peroxisomal 2,4-dienoyl-CoA reductase SPS19-like isoform 1 [Solanum lycopersicum] >gi|460395977|ref|XP_004243556.1| PREDICTED: peroxisomal 2,4-dienoyl-CoA reductase SPS19-like isoform 2 [Solanum lycopersicum]	XP_004243555	4.91674e-139	86	415.616	262	227
Contig1381	pollen ole e 1 allergen and extensin family protein	1928	gi|566166087|ref|XP_006384278.1|hypothetical protein POPTR_0004s11300g [Populus trichocarpa] >gi|550340824|gb|ERP62075.1| hypothetical protein POPTR_0004s11300g [Populus trichocarpa]	XP_006384278	3.15267e-54	66	200.29	188	125
Contig1382	probable rhamnose biosynthetic enzyme 1-like	1291	gi|297840207|ref|XP_002887985.1|hypothetical protein ARALYDRAFT_893174 [Arabidopsis lyrata subsp. lyrata] >gi|297333826|gb|EFH64244.1| hypothetical protein ARALYDRAFT_893174 [Arabidopsis lyrata subsp. lyrata]	XP_002887985	0	94	550.051	292	275
Contig1383	gdp-mannose dehydratase 1-like	1546	gi|565348981|ref|XP_006341477.1|PREDICTED: GDP-mannose 4,6 dehydratase 1-like [Solanum tuberosum]	XP_006341477	0	94	696.427	365	344
Contig1384	probable glycerophosphoryl diester phosphodiesterase 2-like	3867	gi|567920968|ref|XP_006452490.1|hypothetical protein CICLE_v10007536mg [Citrus clementina] >gi|557555716|gb|ESR65730.1| hypothetical protein CICLE_v10007536mg [Citrus clementina]	XP_006452490	0	76	897.116	731	558
Contig1385	catalase family protein	416	gi|224065685|ref|XP_002301920.1|catalase family protein [Populus trichocarpa] >gi|118489349|gb|ABK96479.1| unknown [Populus trichocarpa x Populus deltoides] >gi|222843646|gb|EEE81193.1| catalase family protein [Populus trichocarpa]	XP_002301920	7.72614e-32	96	127.102	63	61
Contig1386	uncharacterized loc101214063	1596	gi|449441888|ref|XP_004138714.1|PREDICTED: uncharacterized protein LOC101214063 [Cucumis sativus] >gi|449493329|ref|XP_004159257.1| PREDICTED: uncharacterized LOC101214063 [Cucumis sativus]	XP_004138714	0	92	616.69	363	336
Contig1387	gb: -like protein	779	gi|590577285|ref|XP_007013193.1|Gb:AAD25142.1-like protein [Theobroma cacao] >gi|508783556|gb|EOY30812.1| Gb:AAD25142.1-like protein [Theobroma cacao]	XP_007013193	1.25183e-14	100	78.1814	35	35
Contig1388	enth vhs gat family protein	1527	gi|566173059|ref|XP_002307649.2|hypothetical protein POPTR_0005s24650g [Populus trichocarpa] >gi|550339674|gb|EEE94645.2| hypothetical protein POPTR_0005s24650g [Populus trichocarpa]	XP_002307649	3.36532e-107	78	337.806	312	244
Contig1389	gdp-mannose pyrophosphorylase	1576	gi|477541647|gb|AGI78460.1|GDP-D-mannose pyrophosphorylase [Camellia sinensis]	AGI78460	0	96	681.789	357	345
Contig1390	clathrin interactor epsin 1-like	2299	gi|296081602|emb|CBI20607.3|unnamed protein product [Vitis vinifera]	CBI20607	6.34868e-145	67	314.309	470	315
Contig1391	clathrin interactor epsin 1-like	2199	gi|296081602|emb|CBI20607.3|unnamed protein product [Vitis vinifera]	CBI20607	0	71	544.273	623	444
Contig1392	t-complex protein 1 subunit eta-like	2232	gi|359497202|ref|XP_002266000.2|PREDICTED: T-complex protein 1 subunit eta-like [Vitis vinifera] >gi|296088202|emb|CBI35717.3| unnamed protein product [Vitis vinifera]	XP_002266000	0	98	1011.91	540	531
Contig1393	small acidic protein 1-like	831	gi|565403741|ref|XP_006367314.1|PREDICTED: small acidic protein 1-like [Solanum tuberosum]	XP_006367314	3.37499e-09	78	61.2326	46	36
Contig1394	gdsl esterase lipase at5g33370-like	1455	gi|460393568|ref|XP_004242381.1|PREDICTED: GDSL esterase/lipase At5g33370-like [Solanum lycopersicum]	XP_004242381	0	92	584.719	342	315
Contig1395	uridine 5 -monophosphate synthase-like	1821	gi|565394418|ref|XP_006362855.1|PREDICTED: uridine 5'-monophosphate synthase-like [Solanum tuberosum]	XP_006362855	0	90	778.474	473	427
Contig1396	n-alpha-acetyltransferase 10-like	986	gi|502169251|ref|XP_004514569.1|PREDICTED: N-alpha-acetyltransferase 10-like [Cicer arietinum]	XP_004514569	2.68306e-107	92	323.168	183	170
Contig1397	chaperonin cpn60- mitochondrial-like	2166	gi|568878328|ref|XP_006492150.1|PREDICTED: chaperonin CPN60-2, mitochondrial-like [Citrus sinensis]	XP_006492150	0	97	1028.85	563	547
Contig1398	hva22-like protein a-like	1965	gi|225456735|ref|XP_002275428.1|PREDICTED: HVA22-like protein a [Vitis vinifera] >gi|147835139|emb|CAN76903.1| hypothetical protein VITISV_016346 [Vitis vinifera] >gi|297733995|emb|CBI15242.3| unnamed protein product [Vitis vinifera]	XP_002275428	2.85646e-39	87	151.754	93	81
Contig1399	zinc finger family protein	891	gi|225430224|ref|XP_002282524.1|PREDICTED: uncharacterized RNA-binding protein C17H9.04c [Vitis vinifera] >gi|296082008|emb|CBI21013.3| unnamed protein product [Vitis vinifera]	XP_002282524	5.03265e-49	74	171.4	158	118
Contig1400	g2 mitotic-specific cyclin-1-like	1629	gi|84579367|dbj|BAE72072.1|Cyclin B1-4 [Daucus carota]	BAE72072	5.82854e-168	70	496.123	448	316
Contig1401	omega-3 fatty acid desaturase	1445	gi|76803810|gb|ABA55806.1|omega-3 fatty acid desaturase [Crepis alpina]	ABA55806	0	91	691.804	389	357
Contig1402	heat shock protein with tetratricopeptide repeat isoform 1	1274	gi|460367078|ref|XP_004229402.1|PREDICTED: uncharacterized protein LOC101245693 [Solanum lycopersicum]	XP_004229402	0	87	538.88	376	328
Contig1403	PREDICTED: uncharacterized protein LOC102594987 isoform X2	686	gi|565361073|ref|XP_006347285.1|PREDICTED: uncharacterized protein LOC102594987 isoform X2 [Solanum tuberosum]	XP_006347285	4.43921e-30	76	118.242	93	71
Contig1404	tyramine n-feruloyltransferase 4 11-like	1125	gi|470143419|ref|XP_004307374.1|PREDICTED: tyramine N-feruloyltransferase 4/11-like [Fragaria vesca subsp. vesca]	XP_004307374	3.51693e-100	80	308.145	208	168
Contig1405	lrr receptor-like serine threonine-protein kinase fei 1-like	2495	gi|590680668|ref|XP_007040924.1|Leucine-rich repeat protein kinase family protein isoform 1 [Theobroma cacao] >gi|508778169|gb|EOY25425.1| Leucine-rich repeat protein kinase family protein isoform 1 [Theobroma cacao]	XP_007040924	0	87	957.592	596	522
Contig1406	protein longifolia 1-like	3227	gi|224066321|ref|XP_002302082.1|hypothetical protein POPTR_0002s04750g [Populus trichocarpa] >gi|222843808|gb|EEE81355.1| hypothetical protein POPTR_0002s04750g [Populus trichocarpa]	XP_002302082	0	66	646.736	826	549
Contig1407	protein longifolia 1-like	2900	gi|587835785|gb|EXB26554.1|hypothetical protein L484_012545 [Morus notabilis]	EXB26554	0	60	573.163	813	494
Contig1408	presequence protease chloroplastic mitochondrial-like	3581	gi|225428772|ref|XP_002282024.1|PREDICTED: presequence protease 2, chloroplastic/mitochondrial-like [Vitis vinifera]	XP_002282024	0	89	1754.96	1083	965
Contig1409	PREDICTED: uncharacterized protein LOC101505687	845	gi|502136562|ref|XP_004502730.1|PREDICTED: uncharacterized protein LOC101505687 [Cicer arietinum]	XP_004502730	1.48836e-09	83	62.7734	61	51
Contig1410	pumilio homolog 1-like	3262	gi|255566432|ref|XP_002524201.1|pumilio, putative [Ricinus communis] >gi|223536478|gb|EEF38125.1| pumilio, putative [Ricinus communis]	XP_002524201	0	66	934.48	1011	675
Contig1411	probable inactive poly	2183	gi|566197408|ref|XP_006376856.1|hypothetical protein POPTR_0012s08250g [Populus trichocarpa] >gi|550326648|gb|ERP54653.1| hypothetical protein POPTR_0012s08250g [Populus trichocarpa]	XP_006376856	1.30072e-91	72	301.212	276	200
Contig1412	50s ribosomal protein chloroplastic-like	1676	gi|460367599|ref|XP_004229660.1|PREDICTED: 50S ribosomal protein L1, chloroplastic-like [Solanum lycopersicum]	XP_004229660	6.19723e-157	85	464.151	330	281
Contig1413	fructokinase 3	1796	gi|384255902|gb|ADZ96381.2|fructokinase [Eriobotrya japonica]	ADZ96381	0	85	528.48	398	339
Contig1414	probable lrr receptor-like serine threonine-protein kinase at4g37250-like	2573	gi|460372122|ref|XP_004231881.1|PREDICTED: probable LRR receptor-like serine/threonine-protein kinase At4g37250-like [Solanum lycopersicum]	XP_004231881	0	77	783.867	719	558
Contig1415	small nuclear ribonucleoprotein	1897	gi|567892927|ref|XP_006438984.1|hypothetical protein CICLE_v10033061mg [Citrus clementina] >gi|557541180|gb|ESR52224.1| hypothetical protein CICLE_v10033061mg [Citrus clementina]	XP_006438984	1.15919e-55	96	196.052	103	99
Contig1416	probable e3 ubiquitin-protein ligase log2-like	1910	gi|462401095|gb|EMJ06652.1|hypothetical protein PRUPE_ppa007885mg [Prunus persica]	EMJ06652	1.28889e-143	86	433.335	269	232
Contig1417	subtilisin-like protease-like	427	gi|462396025|gb|EMJ01824.1|hypothetical protein PRUPE_ppa013400mg [Prunus persica]	EMJ01824	5.75513e-19	88	87.0409	53	47
Contig1419	protein sde2 homolog	1696	gi|225454520|ref|XP_002281690.1|PREDICTED: UPF0667 protein C1orf55 homolog [Vitis vinifera]	XP_002281690	3.40076e-87	65	288.5	463	301
Contig1420	nucleobase-ascorbate transporter 6-like isoform x2	1199	gi|590663141|ref|XP_007036127.1|Xanthine/uracil permease family protein isoform 1 [Theobroma cacao] >gi|590663144|ref|XP_007036128.1| Xanthine/uracil permease family protein isoform 1 [Theobroma cacao] >gi|590663148|ref|XP_007036129.1| Xanthine/uracil permease family protein isoform 1 [Theobroma cacao] >gi|508773372|gb|EOY20628.1| Xanthine/uracil permease family protein isoform 1 [Theobroma cacao…	XP_007036127	0	93	697.197	402	374
Contig1421	psbp-like protein chloroplastic-like	2374	gi|225449633|ref|XP_002284256.1|PREDICTED: putative oxygen evolving enhancer protein [Vitis vinifera] >gi|296086290|emb|CBI31731.3| unnamed protein product [Vitis vinifera]	XP_002284256	1.5086e-101	78	325.094	241	188
Contig1422	alcohol dehydrogenase 1	1466	gi|359477028|ref|XP_002281349.2|PREDICTED: alcohol dehydrogenase 1 [Vitis vinifera]	XP_002281349	0	91	660.218	387	355
Contig1423	alcohol dehydrogenase 1	522	gi|1401037|dbj|BAA07911.1|alcohol dehydrogenases homologous [Lactuca sativa]	BAA07911	1.13284e-102	97	311.612	171	167
Contig1424	geranylgeranyl diphosphate synthase	1588	gi|500864634|gb|AGL91648.1|geranylgeranyl diphosphate synthase [Catharanthus roseus]	AGL91648	2.72047e-160	81	473.011	372	305
Contig1426	tubulin beta-1 chain-like	1381	gi|590585139|ref|XP_007015370.1|Beta-6 tubulin isoform 2 [Theobroma cacao] >gi|508785733|gb|EOY32989.1| Beta-6 tubulin isoform 2 [Theobroma cacao]	XP_007015370	0	99	572.007	274	272
Contig1427	u-box domain-containing protein 40-like	2011	gi|460372923|ref|XP_004232272.1|PREDICTED: U-box domain-containing protein 40-like [Solanum lycopersicum]	XP_004232272	1.12351e-163	73	491.115	482	355
Contig1428	26s proteasome non-atpase regulatory subunit 13-like	1644	gi|225427065|ref|XP_002275168.1|PREDICTED: 26S proteasome non-ATPase regulatory subunit 13-like isoform 1 [Vitis vinifera]	XP_002275168	0	98	692.189	386	379
Contig1429	l-ascorbate oxidase homolog	2108	gi|595938204|ref|XP_007215641.1|hypothetical protein PRUPE_ppa003877mg [Prunus persica] >gi|462411791|gb|EMJ16840.1| hypothetical protein PRUPE_ppa003877mg [Prunus persica]	XP_007215641	0	92	892.108	532	492
Contig1430	phytosulfokine receptor 1-like	3223	gi|596295577|ref|XP_007227028.1|hypothetical protein PRUPE_ppa000729mg [Prunus persica] >gi|462423964|gb|EMJ28227.1| hypothetical protein PRUPE_ppa000729mg [Prunus persica]	XP_007227028	0	75	1088.95	1017	772
Contig1431	elongation factor 1-gamma	288	gi|502076697|ref|XP_004485430.1|PREDICTED: elongation factor 1-gamma-like isoform X1 [Cicer arietinum] >gi|502076700|ref|XP_004485431.1| PREDICTED: elongation factor 1-gamma-like isoform X2 [Cicer arietinum]	XP_004485430	1.96952e-58	97	195.667	96	94
Contig1432	beta-galactosidase 8 isoform 1	4269	gi|359478691|ref|XP_002285084.2|PREDICTED: beta-galactosidase 8-like [Vitis vinifera] >gi|297746241|emb|CBI16297.3| unnamed protein product [Vitis vinifera]	XP_002285084	0	85	1321.99	849	729
Contig1433	delta-1-pyrroline-5-carboxylate synthase-like	2356	gi|584478812|gb|AHJ08569.1|P5CS1 [Helianthus tuberosus]	AHJ08569	0	95	1215.29	717	685
Contig1434	tcp-1 cpn60 chaperonin family protein	2270	gi|147784740|emb|CAN74796.1|hypothetical protein VITISV_000290 [Vitis vinifera]	CAN74796	0	96	1063.91	557	538
Contig1435	protease inhibitor seed storage ltp family protein	1196	gi|567903262|ref|XP_006444119.1|hypothetical protein CICLE_v10024447mg [Citrus clementina] >gi|568852169|ref|XP_006479752.1| PREDICTED: uncharacterized protein LOC102623449 [Citrus sinensis] >gi|557546381|gb|ESR57359.1| hypothetical protein CICLE_v10024447mg [Citrus clementina]	XP_006444119	1.08725e-19	83	94.3597	56	47
Contig1436	pollen-specific protein sf21-like	1463	gi|565377741|ref|XP_006355328.1|PREDICTED: pollen-specific protein SF21-like [Solanum tuberosum]	XP_006355328	0	91	596.66	345	314
Contig1437	probable protein phosphatase 2c 33-like	2270	gi|297735253|emb|CBI17615.3|unnamed protein product [Vitis vinifera]	CBI17615	0	81	574.318	418	339
Contig1438	glycerol-3-phosphate 2-o-acyltransferase 6-like	1839	gi|336169756|gb|AEI25541.1|phospholipid/glycerol acyltransferase [Helianthus annuus]	AEI25541	0	91	807.749	485	442
Contig1439	subtilisin-like protease-like	517	gi|587957632|gb|EXC43184.1|hypothetical protein L484_000622 [Morus notabilis]	EXC43184	3.58957e-11	77	66.2402	59	46
Contig1440	plasma membrane h+-atpase	3866	gi|568845616|ref|XP_006476664.1|PREDICTED: ATPase 11, plasma membrane-type-like [Citrus sinensis]	XP_006476664	0	95	1570.83	955	912
Contig1441	cytochrome c	715	gi|255575890|ref|XP_002528842.1|Cytochrome c, putative [Ricinus communis] >gi|223531693|gb|EEF33516.1| Cytochrome c, putative [Ricinus communis]	XP_002528842	1.38419e-69	95	220.705	112	107
Contig1442	protein transport protein sec24-like at3g07100-like	3761	gi|225461570|ref|XP_002282857.1|PREDICTED: protein transport protein Sec24-like At3g07100-like [Vitis vinifera]	XP_002282857	0	81	1428.31	1056	857
Contig1443	vacuolar cation proton exchanger 3	711	gi|567873559|ref|XP_006429369.1|hypothetical protein CICLE_v10011720mg [Citrus clementina] >gi|568854843|ref|XP_006481027.1| PREDICTED: vacuolar cation/proton exchanger 3-like [Citrus sinensis] >gi|557531426|gb|ESR42609.1| hypothetical protein CICLE_v10011720mg [Citrus clementina]	XP_006429369	2.63357e-54	82	119.783	148	122
Contig1444	transcription factor bhlh135-like	706	gi|460375126|ref|XP_004233358.1|PREDICTED: transcription factor bHLH135-like [Solanum lycopersicum]	XP_004233358	1.43468e-20	97	92.8189	77	75
Contig1445	transmembrane emp24 domain-containing protein p24beta2-like	997	gi|449453614|ref|XP_004144551.1|PREDICTED: transmembrane emp24 domain-containing protein p24beta2-like [Cucumis sativus]	XP_004144551	5.2409e-117	88	348.977	209	185
Contig1446	bri1 suppressor 1 -like 2 isoform 1	1321	gi|566150341|ref|XP_006369377.1|hypothetical protein POPTR_0001s22320g [Populus trichocarpa] >gi|550347889|gb|ERP65946.1| hypothetical protein POPTR_0001s22320g [Populus trichocarpa]	XP_006369377	0	95	689.493	440	422
Contig1447	uncharacterized membrane protein at1g16860-like	2152	gi|225445951|ref|XP_002264547.1|PREDICTED: uncharacterized membrane protein At1g16860 [Vitis vinifera] >gi|147844463|emb|CAN82086.1| hypothetical protein VITISV_031055 [Vitis vinifera]	XP_002264547	0	87	667.537	485	422
Contig1448	PREDICTED: uncharacterized protein LOC102589571 isoform X1	543	gi|565376447|ref|XP_006354717.1|PREDICTED: uncharacterized protein LOC102589571 isoform X1 [Solanum tuberosum]	XP_006354717	6.40945e-14	61	75.0998	150	92
Contig1449	glycosyl hydrolases family 31 protein isoform 1	3062	gi|590614302|ref|XP_007022901.1|Glycosyl hydrolases family 31 protein isoform 1 [Theobroma cacao] >gi|590614309|ref|XP_007022903.1| Glycosyl hydrolases family 31 protein isoform 1 [Theobroma cacao] >gi|508778267|gb|EOY25523.1| Glycosyl hydrolases family 31 protein isoform 1 [Theobroma cacao] >gi|508778269|gb|EOY25525.1| Glycosyl hydrolases family 31 protein isoform 1 [Theobroma cacao]	XP_007022901	0	79	1127.46	841	667
Contig1450	gdsl esterase lipase at5g45950-like	1175	gi|225443543|ref|XP_002277279.1|PREDICTED: GDSL esterase/lipase At5g45950-like isoform 1 [Vitis vinifera]	XP_002277279	6.69686e-136	76	404.831	336	257
Contig1451	uncharacterized protein LOC100306077	364	gi|351727827|ref|NP_001237174.1|uncharacterized protein LOC100306077 [Glycine max] >gi|255627461|gb|ACU14075.1| unknown [Glycine max]	NP_001237174	1.41671e-13	80	72.4034	50	40
Contig1452	uncharacterized loc101217329	747	gi|595809266|ref|XP_007202886.1|hypothetical protein PRUPE_ppa015930mg [Prunus persica] >gi|462398417|gb|EMJ04085.1| hypothetical protein PRUPE_ppa015930mg [Prunus persica]	XP_007202886	9.78538e-08	90	58.5362	40	36
Contig1453	subtilisin-like protease-like isoform x1	1826	gi|225470678|ref|XP_002269786.1|PREDICTED: subtilisin-like protease [Vitis vinifera] >gi|296090288|emb|CBI40107.3| unnamed protein product [Vitis vinifera]	XP_002269786	0	92	672.159	391	362
Contig1454	abc transporter g family member 3-like	2933	gi|225436522|ref|XP_002273792.1|PREDICTED: ABC transporter G family member 3 [Vitis vinifera] >gi|297734935|emb|CBI17169.3| unnamed protein product [Vitis vinifera]	XP_002273792	0	92	1127.08	723	666
Contig1456	calcium-dependent protein kinase	2197	gi|267631890|gb|ACY78680.1|calcium-dependent protein kinase 1 [Panax ginseng]	ACY78680	0	85	867.84	547	467
Contig1457	mitochondrial pyruvate carrier 2-like	736	gi|255554729|ref|XP_002518402.1|Brain protein, putative [Ricinus communis] >gi|223542247|gb|EEF43789.1| Brain protein, putative [Ricinus communis]	XP_002518402	1.9183e-66	97	212.616	108	105
Contig1458	ankyrin repeat family protein isoform 1	994	gi|388516559|gb|AFK46341.1|unknown [Lotus japonicus]	AFK46341	3.30318e-69	89	228.024	149	133
Contig1459	tpx2 (targeting protein for xklp2) protein family	1862	gi|566178361|ref|XP_002309627.2|hypothetical protein POPTR_0006s27050g [Populus trichocarpa] >gi|550337170|gb|EEE93150.2| hypothetical protein POPTR_0006s27050g [Populus trichocarpa]	XP_002309627	8.17981e-76	60	259.996	379	230
Contig1460	plastidic atp adp-transporter-like	1641	gi|51243142|gb|AAT99359.1|chloroplast ATP/ADP transporter protein [Helianthus tuberosus]	AAT99359	0	98	763.451	441	435
Contig1461	40s ribosomal protein s19-1-like	700	gi|388508852|gb|AFK42492.1|unknown [Lotus japonicus]	AFK42492	1.04756e-88	94	270.396	144	136
Contig1462	lon protease homolog peroxisomal-like	2971	gi|225427356|ref|XP_002282657.1|PREDICTED: lon protease homolog 2, peroxisomal [Vitis vinifera] >gi|297742183|emb|CBI33970.3| unnamed protein product [Vitis vinifera]	XP_002282657	0	93	1475.3	877	819
Contig1463	protein dj-1 homolog d-like	1398	gi|567875533|ref|XP_006430356.1|hypothetical protein CICLE_v10011868mg [Citrus clementina] >gi|557532413|gb|ESR43596.1| hypothetical protein CICLE_v10011868mg [Citrus clementina]	XP_006430356	0	88	668.692	398	353
Contig1464	PREDICTED: uncharacterized protein LOC102591491	2122	gi|565384457|ref|XP_006358167.1|PREDICTED: uncharacterized protein LOC102591491 [Solanum tuberosum]	XP_006358167	0	94	890.182	478	451
Contig1465	PREDICTED: uncharacterized protein At5g01610-like	852	gi|460407248|ref|XP_004249066.1|PREDICTED: uncharacterized protein At5g01610-like [Solanum lycopersicum]	XP_004249066	6.70676e-98	92	296.59	170	157
Contig1466	cdk5rap1-like protein isoform 1	3210	gi|225431257|ref|XP_002274814.1|PREDICTED: CDK5RAP1-like protein-like [Vitis vinifera]	XP_002274814	0	86	907.516	583	502
Contig1467	glutathione s-transferase l3-like	1619	gi|284433794|gb|ADB85103.1|glutathione S-transferase omega [Jatropha curcas]	ADB85103	8.78793e-120	87	364.77	233	204
Contig1468	probable serine threonine-protein kinase at1g54610-like	2937	gi|587915386|gb|EXC03131.1|putative serine/threonine-protein kinase [Morus notabilis]	EXC03131	0	87	919.842	560	490
Contig1469	pyrophosphate-energized vacuolar membrane proton pump-like	2742	gi|224120498|ref|XP_002331062.1|vacuolar H+-translocating inorganic pyrophosphatase [Populus trichocarpa] >gi|566174770|ref|XP_006381091.1| Pyrophosphate-energized vacuolar membrane proton pump family protein [Populus trichocarpa] >gi|550335597|gb|ERP58888.1| Pyrophosphate-energized vacuolar membrane proton pump family protein [Populus trichocarpa]	XP_002331062	0	98	1132.47	608	600
Contig1470	vacuolar fusion protein ccz1 homolog b-like isoform x2	1970	gi|225424418|ref|XP_002285048.1|PREDICTED: vacuolar fusion protein CCZ1 homolog isoform 1 [Vitis vinifera]	XP_002285048	0	86	802.357	503	434
Contig1472	reticulon-like protein b22-like	1556	gi|565385447|ref|XP_006358617.1|PREDICTED: reticulon-like protein B22-like [Solanum tuberosum]	XP_006358617	1.43532e-75	85	247.669	159	136
Contig1473	dead-box atp-dependent rna helicase 37-like	2091	gi|225441549|ref|XP_002281113.1|PREDICTED: DEAD-box ATP-dependent RNA helicase 37-like [Vitis vinifera]	XP_002281113	0	95	847.04	448	426
Contig1474	dead-box atp-dependent rna helicase 37	1499	gi|460377965|ref|XP_004234756.1|PREDICTED: DEAD-box ATP-dependent RNA helicase 37-like [Solanum lycopersicum]	XP_004234756	0	82	554.673	400	328
Contig1475	stromal 70 kda heat shock-related chloroplastic-like	1590	gi|255570990|ref|XP_002526446.1|heat shock protein, putative [Ricinus communis] >gi|223534226|gb|EEF35941.1| heat shock protein, putative [Ricinus communis]	XP_002526446	0	97	705.286	391	380
Contig1476	chloride channel-like family protein	3182	gi|566174792|ref|XP_006381102.1|chloride channel-like family protein [Populus trichocarpa] >gi|550335608|gb|ERP58899.1| chloride channel-like family protein [Populus trichocarpa]	XP_006381102	0	86	1090.87	775	668
Contig1477	eukaryotic translation initiation factor 3 subunit b-like	2526	gi|590681559|ref|XP_007041116.1|Translation initiation factor 3B1 isoform 1 [Theobroma cacao] >gi|508705051|gb|EOX96947.1| Translation initiation factor 3B1 isoform 1 [Theobroma cacao]	XP_007041116	0	93	1197.19	684	642
Contig1478	elongation factor ts family protein	2592	gi|297738788|emb|CBI28033.3|unnamed protein product [Vitis vinifera]	CBI28033	0	60	605.134	803	483
Contig1479	rna-binding protein rnp1 precursor	1814	gi|296083731|emb|CBI23720.3|unnamed protein product [Vitis vinifera]	CBI23720	1.54446e-98	92	313.538	179	165
Contig1480	mterf-like protein isoform 2	1291	gi|147846790|emb|CAN80627.1|hypothetical protein VITISV_032619 [Vitis vinifera]	CAN80627	9.65269e-133	89	394.815	255	228
Contig1481	serine arginine repetitive matrix protein isoform partial	899	gi|595927933|ref|XP_007215105.1|hypothetical protein PRUPE_ppa012774mg [Prunus persica] >gi|595927943|ref|XP_007215106.1| hypothetical protein PRUPE_ppa012774mg [Prunus persica] >gi|462411255|gb|EMJ16304.1| hypothetical protein PRUPE_ppa012774mg [Prunus persica] >gi|462411256|gb|EMJ16305.1| hypothetical protein PRUPE_ppa012774mg [Prunus persica]	XP_007215105	1.4958e-31	80	125.561	102	82
Contig1482	zinc finger family protein	1444	gi|596127190|ref|XP_007222005.1|hypothetical protein PRUPE_ppa002901mg [Prunus persica] >gi|462418941|gb|EMJ23204.1| hypothetical protein PRUPE_ppa002901mg [Prunus persica]	XP_007222005	1.21817e-111	69	354.755	403	279
Contig1483	calcium atpase 2 isoform 1	4466	gi|565392747|ref|XP_006362053.1|PREDICTED: calcium-transporting ATPase 1, chloroplastic-like [Solanum tuberosum]	XP_006362053	0	89	1628.22	1016	909
Contig1484	probable boron transporter 2-like	2453	gi|470125930|ref|XP_004298950.1|PREDICTED: probable boron transporter 2-like [Fragaria vesca subsp. vesca]	XP_004298950	0	87	1098.58	742	648
Contig1485	probable glutamyl chloroplastic-like	3310	gi|297743980|emb|CBI36950.3|unnamed protein product [Vitis vinifera]	CBI36950	0	88	1463.36	904	802
Contig1486	proton-exporting atpase	643	gi|53828191|emb|CAG28306.1|proton-exporting ATPase [Cucumis sativus]	CAG28306	1.36084e-130	93	382.104	214	200
Contig1487	glucose-6-phosphate phosphate translocator chloroplastic-like	1760	gi|68137459|gb|AAY85658.1|plastid glucose-6-phosphate/phosphate translocator precursor [Helianthus annuus]	AAY85658	2.73732e-177	86	518.85	399	346
Contig1488	ribonucleoside-diphosphate reductase large subunit-like	2994	gi|356512785|ref|XP_003525096.1|PREDICTED: ribonucleoside-diphosphate reductase large subunit [Glycine max] >gi|27261142|gb|AAN87547.1|AF118784_1 ribonucleotide reductase large subunit A [Glycine max]	XP_003525096	0	95	1511.12	811	774
Contig1489	ripening-related protein	1481	gi|571433361|ref|XP_006572870.1|PREDICTED: uncharacterized protein LOC100796466 isoform X1 [Glycine max]	XP_006572870	8.61854e-161	84	469.929	304	258
Contig1490	probable protein phosphatase 2c 55-like isoform x1	2208	gi|565351292|ref|XP_006342592.1|PREDICTED: probable protein phosphatase 2C 55-like isoform X1 [Solanum tuberosum] >gi|565351294|ref|XP_006342593.1| PREDICTED: probable protein phosphatase 2C 55-like isoform X2 [Solanum tuberosum] >gi|565351296|ref|XP_006342594.1| PREDICTED: probable protein phosphatase 2C 55-like isoform X3 [Solanum tuberosum] >gi|565351298|ref|XP_006342595.1| PREDICTED: probable…	XP_006342592	0	75	633.254	506	383
Contig1491	dehydroascorbate reductase	1099	gi|82698815|gb|ABB89210.1|dehydroascorbate reductase [Sesamum indicum]	ABB89210	1.04878e-124	91	369.777	212	195
Contig1492	cell division protein homolog chloroplastic-like	1589	gi|8896066|gb|AAF81220.1|FtsZ1 [Tagetes erecta]	AAF81220	0	94	590.882	383	362
Contig1493	protein iq-domain 14-like	1990	gi|225434116|ref|XP_002276507.1|PREDICTED: protein IQ-DOMAIN 14-like [Vitis vinifera]	XP_002276507	1.09058e-119	60	379.407	546	333
Contig1494	nucleobase-ascorbate transporter 3-like	2084	gi|565376890|ref|XP_006354927.1|PREDICTED: nucleobase-ascorbate transporter 3-like [Solanum tuberosum]	XP_006354927	0	87	759.985	525	458
Contig1495	atp-dependent clp protease proteolytic subunit 4	1319	gi|590680694|ref|XP_007040931.1|ATP-dependent Clp protease proteolytic subunit 4 [Theobroma cacao] >gi|508778176|gb|EOY25432.1| ATP-dependent Clp protease proteolytic subunit 4 [Theobroma cacao]	XP_007040931	2.62314e-131	85	392.119	272	232
Contig1496	Uncharacterized protein isoform 1	1831	gi|590723127|ref|XP_007052097.1|Uncharacterized protein isoform 1 [Theobroma cacao] >gi|590723131|ref|XP_007052098.1| Uncharacterized protein isoform 1 [Theobroma cacao] >gi|590723135|ref|XP_007052099.1| Uncharacterized protein isoform 1 [Theobroma cacao] >gi|590723138|ref|XP_007052100.1| Uncharacterized protein isoform 1 [Theobroma cacao] >gi|508704358|gb|EOX96254.1| Uncharacterized protein isof…	XP_007052097	0	86	657.522	424	365
Contig1497	axial regulator yabby 5-like	807	gi|225445565|ref|XP_002285328.1|PREDICTED: axial regulator YABBY 5 [Vitis vinifera] >gi|297738980|emb|CBI28225.3| unnamed protein product [Vitis vinifera]	XP_002285328	8.33808e-71	72	227.254	198	143
Contig1498	pectate lyase	1218	gi|565372245|ref|XP_006352706.1|PREDICTED: probable pectate lyase 10-like [Solanum tuberosum]	XP_006352706	0	89	588.186	360	321
Contig1499	upf0426 protein chloroplastic-like	629	gi|470126963|ref|XP_004299449.1|PREDICTED: UPF0426 protein At1g28150, chloroplastic-like [Fragaria vesca subsp. vesca]	XP_004299449	7.16648e-32	73	122.865	98	72
Contig1500	succinate dehydrogenase assembly factor mitochondrial	807	gi|565348955|ref|XP_006341465.1|PREDICTED: uncharacterized protein LOC102604677 [Solanum tuberosum]	XP_006341465	2.5547e-79	75	249.595	190	144
Contig1501	succinate dehydrogenase assembly factor 2	659	gi|565348955|ref|XP_006341465.1|PREDICTED: uncharacterized protein LOC102604677 [Solanum tuberosum]	XP_006341465	7.62067e-77	83	240.736	151	126
Contig1502	phospholipid:diacylglycerol acyltransferase 1-like	2381	gi|566161131|ref|XP_002303252.2|lecithin:cholesterol acyltransferase family protein [Populus trichocarpa] >gi|550342526|gb|EEE78231.2| lecithin:cholesterol acyltransferase family protein [Populus trichocarpa]	XP_002303252	0	90	1095.11	621	561
Contig1503	dihydrolipoyl dehydrogenase	2439	gi|565355759|ref|XP_006344750.1|PREDICTED: dihydrolipoyl dehydrogenase 2, chloroplastic-like [Solanum tuberosum]	XP_006344750	0	90	913.294	563	507
Contig1504	40s ribosomal protein s29-like	470	gi|357480675|ref|XP_003610623.1|40S ribosomal protein S29 [Medicago truncatula] >gi|355511958|gb|AES93581.1| 40S ribosomal protein S29 [Medicago truncatula] >gi|388499804|gb|AFK37968.1| unknown [Medicago truncatula] >gi|388516451|gb|AFK46287.1| unknown [Medicago truncatula] >gi|388516531|gb|AFK46327.1| unknown [Medicago truncatula] >gi|388518599|gb|AFK47361.1| unknown [Medicago truncatula]	XP_003610623	1.33487e-24	100	100.523	47	47
Contig1505	30s ribosomal protein s10	873	gi|590605665|ref|XP_007020546.1|Ribosomal protein S10p/S20e family protein isoform 2, partial [Theobroma cacao] >gi|508720174|gb|EOY12071.1| Ribosomal protein S10p/S20e family protein isoform 2, partial [Theobroma cacao]	XP_007020546	3.05651e-79	91	249.595	141	129
Contig1506	major latex	745	gi|197725474|gb|ACH72969.1|major latex-like protein [Panax ginseng]	ACH72969	1.09071e-52	69	179.104	149	104
Contig1507	peroxisome biogenesis protein 5-like	2614	gi|460405667|ref|XP_004248297.1|PREDICTED: peroxisome biogenesis protein 5-like [Solanum lycopersicum]	XP_004248297	0	85	1148.65	748	638
Contig1508	o-fucosyltransferase family protein	2079	gi|225450232|ref|XP_002266606.1|PREDICTED: DUF246 domain-containing protein At1g04910 [Vitis vinifera] >gi|297736200|emb|CBI24838.3| unnamed protein product [Vitis vinifera]	XP_002266606	0	85	804.283	545	465
Contig1509	cc-nbs-lrr resistance protein	1392	gi|262752381|gb|ACY69609.1|CC-NBS-LRR resistance-like protein RGC203 [Helianthus annuus]	ACY69609	1.19831e-94	67	242.276	233	158
Contig1510	rna-binding protein luc7-like 2-like	1825	gi|225430908|ref|XP_002276691.1|PREDICTED: putative RNA-binding protein Luc7-like 2 [Vitis vinifera] >gi|297735244|emb|CBI17606.3| unnamed protein product [Vitis vinifera]	XP_002276691	0	92	530.406	343	316
Contig1511	probable leucine-rich repeat receptor-like serine threonine-protein kinase at3g14840-like	549	gi|590610846|ref|XP_007021935.1|Leucine-rich repeat transmembrane protein kinase [Theobroma cacao] >gi|508721563|gb|EOY13460.1| Leucine-rich repeat transmembrane protein kinase [Theobroma cacao]	XP_007021935	6.38982e-55	79	197.208	184	147
Contig1512	udp-glucuronate 4-epimerase 6-like	595	gi|225433491|ref|XP_002265088.1|PREDICTED: UDP-glucuronate 4-epimerase 6 [Vitis vinifera]	XP_002265088	7.66907e-74	87	241.121	158	138
Contig1513	outer envelope membrane protein 7	1031	gi|590717623|ref|XP_007050650.1|Outer envelope membrane protein 7 [Theobroma cacao] >gi|508702911|gb|EOX94807.1| Outer envelope membrane protein 7 [Theobroma cacao]	XP_007050650	2.10027e-16	75	82.8037	65	49
Contig1514	glutamyl-trna amidotransferase subunit chloroplastic mitochondrial-like	2398	gi|565388458|ref|XP_006359994.1|PREDICTED: glutamyl-tRNA(Gln) amidotransferase subunit A, chloroplastic/mitochondrial-like [Solanum tuberosum]	XP_006359994	0	85	784.637	544	467
Contig1515	protein suppressor of gene silencing 3-like isoform x2	2183	gi|595914178|ref|XP_007214663.1|hypothetical protein PRUPE_ppa003336mg [Prunus persica] >gi|462410528|gb|EMJ15862.1| hypothetical protein PRUPE_ppa003336mg [Prunus persica]	XP_007214663	0	72	566.614	612	444
Contig1516	uncharacterized wd repeat-containing	530	gi|590655811|ref|XP_007034092.1|Transducin/WD40 repeat-like superfamily protein isoform 1 [Theobroma cacao] >gi|508713121|gb|EOY05018.1| Transducin/WD40 repeat-like superfamily protein isoform 1 [Theobroma cacao]	XP_007034092	9.11243e-104	89	316.62	179	160
Contig1517	udp-glycosyltransferase superfamily	2137	gi|37993653|gb|AAR06912.1|UDP-glycosyltransferase 76G1 [Stevia rebaudiana]	AAR06912	3.71648e-169	69	505.753	485	339
Contig1518	protein-protein interaction regulator family protein	1720	gi|590683331|ref|XP_007041571.1|protein interaction regulator family protein isoform 1 [Theobroma cacao] >gi|508705506|gb|EOX97402.1| protein interaction regulator family protein isoform 1 [Theobroma cacao]	XP_007041571	9.41786e-105	82	333.954	281	231
Contig1519	pinin sdk mema protein	1521	gi|225447779|ref|XP_002265691.1|PREDICTED: uncharacterized protein LOC100245237 [Vitis vinifera]	XP_002265691	1.27718e-157	83	467.233	376	313
Contig1520	vacuolar-type h+-atpase subunit b3 (vha-b3)	268	gi|51968480|dbj|BAD42932.1|vacuolar-type H+-ATPase subunit B3 (VHA-B3) [Arabidopsis thaliana]	BAD42932	2.18259e-56	100	186.037	89	89
Contig1521	act domain-containing family protein	4269	gi|565396198|ref|XP_006363718.1|PREDICTED: uncharacterized protein LOC102603691 [Solanum tuberosum]	XP_006363718	0	86	646.736	444	382
Contig1522	polypyrimidine tract-binding protein homolog 3-like	1735	gi|296081200|emb|CBI18226.3|unnamed protein product [Vitis vinifera]	CBI18226	0	86	793.882	487	422
Contig1523	unnamed protein product	1605	gi|297738972|emb|CBI28217.3|unnamed protein product [Vitis vinifera]	CBI28217	7.05296e-76	65	253.447	266	173
Contig1524	phosphoglycerate mutase-like protein	1203	gi|590687787|ref|XP_007042763.1|Phosphoglycerate mutase family protein isoform 1 [Theobroma cacao] >gi|508706698|gb|EOX98594.1| Phosphoglycerate mutase family protein isoform 1 [Theobroma cacao]	XP_007042763	6.83819e-166	87	481.1	289	253
Contig1525	geranylgeranyl transferase type-2 subunit beta-like	6177	gi|587872097|gb|EXB61345.1|Geranylgeranyl transferase type-2 subunit beta [Morus notabilis]	EXB61345	1.68119e-176	88	553.518	341	303
Contig1526	serine threonine-protein phosphatase 2a 65 kda regulatory subunit a beta isoform-like	472	gi|567896918|ref|XP_006440947.1|hypothetical protein CICLE_v100194171mg, partial [Citrus clementina] >gi|557543209|gb|ESR54187.1| hypothetical protein CICLE_v100194171mg, partial [Citrus clementina]	XP_006440947	3.3192e-34	98	128.642	67	66
Contig1527	heat shock protein 83-like	2458	gi|225426164|ref|XP_002278894.1|PREDICTED: heat shock protein 83-like isoform 1 [Vitis vinifera]	XP_002278894	0	97	1105.12	659	644
Contig1528	bifunctional epoxide hydrolase 2-like	1186	gi|561027654|gb|ESW26294.1|hypothetical protein PHAVU_003G106900g [Phaseolus vulgaris]	ESW26294	1.34969e-39	90	154.066	110	99
Contig1529	eukaryotic translation initiation factor 3 subunit a	1437	gi|296089739|emb|CBI39558.3|unnamed protein product [Vitis vinifera]	CBI39558	0	91	734.176	475	434
Contig1530	zeaxanthin epoxidase	1037	gi|363807914|ref|NP_001242194.1|uncharacterized protein LOC100808269 [Glycine max] >gi|255640338|gb|ACU20457.1| unknown [Glycine max]	NP_001242194	1.15372e-60	72	205.297	188	137
Contig1531	peroxisomal -dienoyl- reductase-like	1415	gi|225462240|ref|XP_002262755.1|PREDICTED: peroxisomal 2,4-dienoyl-CoA reductase [Vitis vinifera] >gi|297736138|emb|CBI24176.3| unnamed protein product [Vitis vinifera]	XP_002262755	6.95181e-178	90	512.686	295	266
Contig1532	14-3-3 protein	393	gi|566165860|ref|XP_006384210.1|hypothetical protein POPTR_0004s10120g [Populus trichocarpa] >gi|550340718|gb|ERP62007.1| hypothetical protein POPTR_0004s10120g [Populus trichocarpa]	XP_006384210	7.92258e-85	100	259.61	131	131
Contig1533	cysteine protease inhibitor	469	gi|7595872|gb|AAF64480.1|AF241536_1cysteine protease inhibitor [Ipomoea batatas]	AAF64480	2.3982e-39	83	144.436	100	83
Contig1534	probable beta- -xylosyltransferase irx14h-like	2275	gi|225438805|ref|XP_002283249.1|PREDICTED: probable beta-1,4-xylosyltransferase IRX14H-like [Vitis vinifera]	XP_002283249	0	79	570.852	522	414
Contig1535	translationally-controlled tumor protein	392	gi|586680345|ref|XP_006840565.1|hypothetical protein AMTR_s00045p00225280 [Amborella trichopoda] >gi|548842283|gb|ERN02240.1| hypothetical protein AMTR_s00045p00225280 [Amborella trichopoda]	XP_006840565	1.63166e-15	94	78.5666	39	37
Contig1536	sdl-1 protein	2243	gi|225449919|ref|XP_002268366.1|PREDICTED: uncharacterized protein LOC100261913 [Vitis vinifera] >gi|296081306|emb|CBI17750.3| unnamed protein product [Vitis vinifera]	XP_002268366	0	87	800.431	493	433
Contig1537	no apical meristem family protein	1652	gi|21105736|gb|AAM34767.1|AF509867_1nam-like protein 4 [Petunia x hybrida]	AAM34767	0	82	573.163	381	315
Contig1538	guanine nucleotide-binding protein subunit beta-like protein	258	gi|217073300|gb|ACJ85009.1|unknown [Medicago truncatula]	ACJ85009	3.13685e-48	100	163.31	81	81
Contig1539	ubiquitin-conjugating enzyme e2 2-like	605	gi|460375118|ref|XP_004233354.1|PREDICTED: ubiquitin-conjugating enzyme E2 2-like isoform 1 [Solanum lycopersicum]	XP_004233354	1.04559e-55	82	186.422	117	97
Contig1540	rubredoxin family protein	826	gi|317106608|dbj|BAJ53115.1|JHL07K02.5 [Jatropha curcas]	BAJ53115	1.51763e-48	76	169.859	169	130
Contig1541	PREDICTED: uncharacterized protein LOC102592194	786	gi|565394594|ref|XP_006362942.1|PREDICTED: uncharacterized protein LOC102592194 [Solanum tuberosum]	XP_006362942	9.09598e-20	62	93.5893	126	79
Contig1542	nuclear transport factor 2b	430	gi|567147369|ref|XP_006415779.1|hypothetical protein EUTSA_v10008965mg [Eutrema salsugineum] >gi|557093550|gb|ESQ34132.1| hypothetical protein EUTSA_v10008965mg [Eutrema salsugineum]	XP_006415779	2.8113e-63	80	202.216	141	113
Contig1543	iaa-amino acid hydrolase	1712	gi|359482030|ref|XP_002275866.2|PREDICTED: IAA-amino acid hydrolase ILR1-like [Vitis vinifera]	XP_002275866	0	85	578.17	396	339
Contig1544	4-coumarate:coenzyme a ligase	590	gi|390516321|gb|AFL93685.1|4-coumarate: coenzyme A ligase [Cynara cardunculus var. scolymus]	AFL93685	1.27951e-123	95	371.703	196	187
Contig1545	intracellular protein transport protein uso1	2681	gi|359489673|ref|XP_003633963.1|PREDICTED: golgin candidate 4-like isoform 2 [Vitis vinifera]	XP_003633963	0	72	621.698	744	541
Contig1546	ubiquitin-conjugating enzyme e2 7-like	533	gi|388492610|gb|AFK34371.1|unknown [Lotus japonicus]	AFK34371	2.49426e-21	98	93.9745	73	72
Contig1547	probable calcium-binding protein cml18-like	923	gi|565382908|ref|XP_006357771.1|PREDICTED: calcium-binding protein CML24-like [Solanum tuberosum]	XP_006357771	1.52479e-59	79	198.749	159	126
Contig1548	PREDICTED: uncharacterized protein LOC100267366	2128	gi|731393395|ref|XP_010651456.1|PREDICTED: uncharacterized protein LOC100267366 [Vitis vinifera]	XP_010651456	4.99165e-160	70	484.567	461	324
Contig1549	tic62 family protein	1947	gi|566187476|ref|XP_002313068.2|Tic62 family protein [Populus trichocarpa] >gi|550331519|gb|EEE87023.2| Tic62 family protein [Populus trichocarpa]	XP_002313068	5.41437e-128	64	379.407	427	277
Contig1551	gpn-loop gtpase 3-like	2122	gi|565354901|ref|XP_006344346.1|PREDICTED: GPN-loop GTPase 3 homolog UM01243-like isoform X1 [Solanum tuberosum] >gi|565354903|ref|XP_006344347.1| PREDICTED: GPN-loop GTPase 3 homolog UM01243-like isoform X2 [Solanum tuberosum] >gi|565354905|ref|XP_006344348.1| PREDICTED: GPN-loop GTPase 3 homolog UM01243-like isoform X3 [Solanum tuberosum] >gi|565354907|ref|XP_006344349.1| PREDICTED: GPN-loop GT…	XP_006344346	3.22742e-152	97	454.521	252	245
Contig1552	pyruvate cytosolic isozyme-like	2041	gi|565380992|ref|XP_006356872.1|PREDICTED: pyruvate kinase, cytosolic isozyme-like [Solanum tuberosum]	XP_006356872	0	94	927.932	494	469
Contig1553	zinc finger family protein isoform 1	409	gi|297745931|emb|CBI15987.3|unnamed protein product [Vitis vinifera]	CBI15987	4.06951e-70	87	225.328	139	122
Contig1554	adaptin family protein	2911	gi|565380518|ref|XP_006356645.1|PREDICTED: beta-adaptin-like protein A-like [Solanum tuberosum]	XP_006356645	0	89	1342.79	827	742
Contig1555	aldo-keto reductase family 4 member c9-like	1413	gi|388520373|gb|AFK48248.1|unknown [Lotus japonicus]	AFK48248	2.14959e-179	87	516.924	315	277
Contig1556	60s ribosomal protein l35-like	367	gi|568215138|ref|NP_001275032.1|uncharacterized protein LOC102577759 [Solanum tuberosum] >gi|78191412|gb|ABB29927.1| unknown [Solanum tuberosum]	NP_001275032	1.00683e-32	97	122.094	86	84
Contig1557	mitogen-activated protein kinase 7	1658	gi|566178973|ref|XP_002310398.2|mitogen-activated protein kinase 7 [Populus trichocarpa] >gi|550333857|gb|EEE90848.2| mitogen-activated protein kinase 7 [Populus trichocarpa]	XP_002310398	0	98	739.184	363	357
Contig1558	kinase interacting family protein	690	gi|460400638|ref|XP_004245840.1|PREDICTED: uncharacterized protein LOC101252615 [Solanum lycopersicum]	XP_004245840	8.399e-42	79	159.458	147	117
Contig1559	mitochondrial import receptor subunit tom20-like	1024	gi|225451445|ref|XP_002269795.1|PREDICTED: mitochondrial import receptor subunit TOM20 [Vitis vinifera] >gi|296082346|emb|CBI21351.3| unnamed protein product [Vitis vinifera]	XP_002269795	4.65697e-96	84	295.434	205	174
Contig1560	stem-specific protein tsjt1-like	1140	gi|225461387|ref|XP_002284777.1|PREDICTED: stem-specific protein TSJT1 [Vitis vinifera] >gi|302143042|emb|CBI20337.3| unnamed protein product [Vitis vinifera]	XP_002284777	1.67519e-158	90	457.988	255	230
Contig1561	-like carbohydrate kinase family protein isoform 1	1594	gi|398363575|gb|AFO84082.1|fructokinase [Actinidia chinensis]	AFO84082	0	88	529.25	344	305
Contig1562	3-ketoacyl- synthase 11-like	1900	gi|186920382|gb|ACC95444.1|beta-ketoacyl-CoA synthase [Helianthus annuus]	ACC95444	0	97	926.776	482	468
Contig1563	phospholipase a1- chloroplastic-like	1479	gi|225437223|ref|XP_002281907.1|PREDICTED: phospholipase A1-Igamma2, chloroplastic-like [Vitis vinifera]	XP_002281907	1.15482e-160	76	477.633	387	295
Contig1564	proteasome subunit beta type-6-like	991	gi|590571151|ref|XP_007011513.1|N-terminal nucleophile aminohydrolases (Ntn hydrolases) superfamily protein isoform 1 [Theobroma cacao] >gi|508781876|gb|EOY29132.1| N-terminal nucleophile aminohydrolases (Ntn hydrolases) superfamily protein isoform 1 [Theobroma cacao]	XP_007011513	5.1923e-150	97	433.335	228	222
Contig1565	ru large subunit-binding protein subunit chloroplastic-like	347	gi|595822952|ref|XP_007204982.1|hypothetical protein PRUPE_ppa003328mg [Prunus persica] >gi|462400624|gb|EMJ06181.1| hypothetical protein PRUPE_ppa003328mg [Prunus persica]	XP_007204982	1.24105e-66	99	221.861	115	114
Contig1566	PREDICTED: uncharacterized protein LOC102628651 isoform X2	1013	gi|568862250|ref|XP_006484598.1|PREDICTED: uncharacterized protein LOC102628651 isoform X2 [Citrus sinensis] >gi|568884533|ref|XP_006494934.1| PREDICTED: uncharacterized protein LOC102622840 [Citrus sinensis]	XP_006484598	1.38309e-59	83	199.904	156	131
Contig1567	glycine-rich family protein	1744	gi|587874661|gb|EXB63796.1|hypothetical protein L484_021067 [Morus notabilis]	EXB63796	2.13159e-102	65	328.946	421	274
Contig1568	mitochondrial import inner membrane translocase subunit tim13	674	gi|225426508|ref|XP_002277915.1|PREDICTED: mitochondrial import inner membrane translocase subunit Tim13 [Vitis vinifera] >gi|297742475|emb|CBI34624.3| unnamed protein product [Vitis vinifera]	XP_002277915	4.68456e-24	96	101.679	66	64
Contig1569	otu-like cysteine protease family protein	2739	gi|255565701|ref|XP_002523840.1|expressed protein, putative [Ricinus communis] >gi|223536928|gb|EEF38566.1| expressed protein, putative [Ricinus communis]	XP_002523840	0	87	548.895	393	343
Contig1570	protein executer chloroplastic-like	2058	gi|225464089|ref|XP_002271011.1|PREDICTED: protein EXECUTER 1, chloroplastic [Vitis vinifera] >gi|296088775|emb|CBI38225.3| unnamed protein product [Vitis vinifera]	XP_002271011	0	69	576.63	638	444
Contig1571	gigantea protein isoform 1	5718	gi|422898329|dbj|BAM67030.1|gigantea-like [Chrysanthemum seticuspe f. boreale]	BAM67030	0	90	1865.12	1150	1035
Contig1572	aldolase-type tim barrel family protein	2473	gi|590625530|ref|XP_007025909.1|Aldolase-type TIM barrel family protein [Theobroma cacao] >gi|508781275|gb|EOY28531.1| Aldolase-type TIM barrel family protein [Theobroma cacao]	XP_007025909	3.41152e-159	89	478.789	283	252
Contig1573	aux iaa protein	1071	gi|313765825|gb|ADR80320.1|indole-3-acetic acid-induced protein 9 [Vitis vinifera]	ADR80320	6.48693e-105	67	324.324	324	220
Contig1574	hypothetical protein VITISV_007578	771	gi|147840314|emb|CAN70691.1|hypothetical protein VITISV_007578 [Vitis vinifera]	CAN70691	2.75871e-11	50	72.7886	142	71
Contig1575	rte1-like protein	1213	gi|449457506|ref|XP_004146489.1|PREDICTED: protein RTE1-HOMOLOG-like [Cucumis sativus] >gi|449500005|ref|XP_004160976.1| PREDICTED: protein RTE1-HOMOLOG-like [Cucumis sativus]	XP_004146489	1.11495e-96	81	300.056	233	189
Contig1576	signal recognition particle 54 kda chloroplastic-like	2068	gi|565348191|ref|XP_006341101.1|PREDICTED: signal recognition particle 54 kDa protein, chloroplastic-like [Solanum tuberosum]	XP_006341101	0	96	949.503	511	493
Contig1577	camp-regulated phosphoprotein 19-related protein	761	gi|449445951|ref|XP_004140735.1|PREDICTED: uncharacterized protein LOC101206373 isoform 1 [Cucumis sativus]	XP_004140735	8.36177e-48	96	165.236	86	83
Contig1578	60s ribosomal protein l11	382	gi|586747898|ref|XP_006850965.1|hypothetical protein AMTR_s00025p00203150 [Amborella trichopoda] >gi|548854636|gb|ERN12546.1| hypothetical protein AMTR_s00025p00203150 [Amborella trichopoda]	XP_006850965	5.63639e-14	98	74.3294	55	54
Contig1579	14-3-3 protein	370	gi|568837106|ref|XP_006472571.1|PREDICTED: 14-3-3-like protein-like [Citrus sinensis]	XP_006472571	2.31984e-75	95	235.728	123	117
Contig1580	cbl-interacting protein kinase 04	2223	gi|297740758|emb|CBI30940.3|unnamed protein product [Vitis vinifera]	CBI30940	0	93	817.765	450	420
Contig1581	oxysterol-binding protein	597	gi|573924554|ref|XP_006649839.1|PREDICTED: oxysterol-binding protein-related protein 3C-like [Oryza brachyantha]	XP_006649839	1.15956e-40	87	153.68	93	81
Contig1582	dna damage-inducible protein 1-like	1689	gi|566195924|ref|XP_006377978.1|ubiquitin family protein [Populus trichocarpa] >gi|550328584|gb|ERP55775.1| ubiquitin family protein [Populus trichocarpa]	XP_006377978	0	89	632.484	410	365
Contig1583	deoxyhypusine synthase	4674	gi|38503236|sp|Q9SC14.1|DHYS_SENVERecName: Full=Deoxyhypusine synthase; Short=DHS >gi|6689381|emb|CAB65461.1| deoxyhypusine synthase [Senecio vernalis]	Q9SC14	0	94	696.041	367	348
Contig1584	serine threonine-protein kinase vrk1-like	2722	gi|225435646|ref|XP_002283346.1|PREDICTED: uncharacterized protein LOC100263956 [Vitis vinifera]	XP_002283346	0	88	1167.14	724	644
Contig1585	rhodanese-like domain-containing protein chloroplastic-like	1390	gi|225456849|ref|XP_002276527.1|PREDICTED: uncharacterized protein LOC100243259 [Vitis vinifera] >gi|297733669|emb|CBI14916.3| unnamed protein product [Vitis vinifera]	XP_002276527	1.62247e-136	81	406.371	295	240
Contig1586	plasma membrane intrinsic protein	1140	gi|567894082|ref|XP_006439529.1|hypothetical protein CICLE_v10021502mg [Citrus clementina] >gi|557541791|gb|ESR52769.1| hypothetical protein CICLE_v10021502mg [Citrus clementina]	XP_006439529	5.49555e-167	94	480.715	258	245
Contig1587	60s ribosomal protein l26-1-like	919	gi|462401748|gb|EMJ07305.1|hypothetical protein PRUPE_ppa012990mg [Prunus persica]	EMJ07305	2.26257e-89	97	275.018	146	142
Contig1588	tcp-1 cpn60 chaperonin family protein	2173	gi|225442531|ref|XP_002284134.1|PREDICTED: ruBisCO large subunit-binding protein subunit beta, chloroplastic [Vitis vinifera] >gi|297743227|emb|CBI36094.3| unnamed protein product [Vitis vinifera]	XP_002284134	0	93	1021.15	607	569
Contig1589	act domain-containing protein	1248	gi|590567181|ref|XP_007010442.1|ACT domain-containing protein isoform 1 [Theobroma cacao] >gi|508727355|gb|EOY19252.1| ACT domain-containing protein isoform 1 [Theobroma cacao]	XP_007010442	1.39822e-126	81	379.407	282	231
Contig1590	probable galacturonosyltransferase-like 9-like	1504	gi|462419976|gb|EMJ24239.1|hypothetical protein PRUPE_ppa006911mg [Prunus persica]	EMJ24239	0	81	548.51	381	309
Contig1591	upf0133 protein synpcc7942_0464	1018	gi|566215314|ref|XP_002324535.2|hypothetical protein POPTR_0018s11460g [Populus trichocarpa] >gi|550318514|gb|EEF03100.2| hypothetical protein POPTR_0018s11460g [Populus trichocarpa]	XP_002324535	3.30497e-72	73	234.958	201	147
Contig1592	stromal 70 kda heat shock-related chloroplastic-like	957	gi|527190038|gb|EPS61445.1|chloroplast heat shock protein 70-2, partial [Genlisea aurea]	EPS61445	6.52719e-141	83	412.149	275	230
Contig1593	hmg-y-related protein a-like	713	gi|527208265|gb|EPS73298.1|hypothetical protein M569_01461 [Genlisea aurea]	EPS73298	2.61554e-13	91	75.0998	45	41
Contig1594	phospholipid-transporting atpase 1-like	4933	gi|590653739|ref|XP_007033506.1|Aminophospholipid ATPase isoform 2 [Theobroma cacao] >gi|590653745|ref|XP_007033508.1| Aminophospholipid ATPase isoform 2 [Theobroma cacao] >gi|590653749|ref|XP_007033509.1| Aminophospholipid ATPase isoform 2 [Theobroma cacao] >gi|508712535|gb|EOY04432.1| Aminophospholipid ATPase isoform 2 [Theobroma cacao] >gi|508712537|gb|EOY04434.1| Aminophospholipid ATPase isof…	XP_007033506	0	84	1209.51	816	689
Contig1595	PREDICTED: uncharacterized protein LOC102584218	849	gi|565388237|ref|XP_006359885.1|PREDICTED: uncharacterized protein LOC102584218 [Solanum tuberosum]	XP_006359885	5.17148e-20	65	93.5893	150	98
Contig1596	steroid 23-alpha-hydroxylase	1640	gi|86279652|gb|ABC94481.1|putative steroid 23-alpha-hydroxylase cytochrome P450 [Artemisia annua]	ABC94481	0	92	759.599	441	408
Contig1597	protein kinase g11a-like isoform x1	2269	gi|470114413|ref|XP_004293409.1|PREDICTED: protein kinase G11A-like [Fragaria vesca subsp. vesca]	XP_004293409	0	87	778.474	475	416
Contig1598	polyadenylate-binding protein 2-like	999	gi|224081120|ref|XP_002306300.1|hypothetical protein POPTR_0005s07440g [Populus trichocarpa] >gi|222855749|gb|EEE93296.1| hypothetical protein POPTR_0005s07440g [Populus trichocarpa]	XP_002306300	2.71471e-111	95	334.339	205	195
Contig1599	gamma-glutamyltranspeptidase 3-like	2355	gi|595821772|ref|XP_007204871.1|hypothetical protein PRUPE_ppa002923mg [Prunus persica] >gi|462400402|gb|EMJ06070.1| hypothetical protein PRUPE_ppa002923mg [Prunus persica]	XP_007204871	0	81	783.097	577	472
Contig1600	armadillo repeat-containing protein 6-like	1713	gi|225428709|ref|XP_002281840.1|PREDICTED: armadillo repeat-containing protein 6 [Vitis vinifera] >gi|297741329|emb|CBI32460.3| unnamed protein product [Vitis vinifera]	XP_002281840	0	82	637.491	463	384
Contig1601	histone deacetylase 6-like	2747	gi|565361377|ref|XP_006347433.1|PREDICTED: histone deacetylase 6-like [Solanum tuberosum]	XP_006347433	0	91	778.859	471	431
Contig1602	50s ribosomal protein chloroplastic-like	993	gi|224118434|ref|XP_002331481.1|predicted protein [Populus trichocarpa] >gi|566168081|ref|XP_006384967.1| hypothetical protein POPTR_0004s22660g [Populus trichocarpa] >gi|118488503|gb|ABK96065.1| unknown [Populus trichocarpa] >gi|550341735|gb|ERP62764.1| hypothetical protein POPTR_0004s22660g [Populus trichocarpa]	XP_002331481	1.49712e-77	86	247.284	183	159
Contig1603	aldolase-type tim barrel family protein isoform 1	453	gi|262068351|gb|ACY07928.1|glycolate oxidase [Panax ginseng]	ACY07928	2.94035e-29	98	115.931	57	56
Contig1604	zeatin o-glucosyltransferase-like	2070	gi|565367005|ref|XP_006350170.1|PREDICTED: zeatin O-glucosyltransferase-like [Solanum tuberosum]	XP_006350170	1.90438e-142	69	436.802	452	316
Contig1605	l-lactate dehydrogenase a-like	1453	gi|306450603|gb|ADM88555.1|lactate dehydrogenase [Camellia sinensis]	ADM88555	0	92	612.453	350	323
Contig1606	inducer of cbf expression 1	2044	gi|399145795|gb|AFP25102.1|ICE1 [Camellia sinensis]	AFP25102	8.05551e-152	73	462.225	518	381
Contig1607	uracil phosphoribosyltransferase-like	1144	gi|6647900|sp|P93394.1|UPP_TOBACRecName: Full=Uracil phosphoribosyltransferase; Short=UPRTase; AltName: Full=UMP pyrophosphorylase >gi|1848214|emb|CAA72093.1| uracil phosphoribosyltransferase [Nicotiana tabacum]	P93394	3.93875e-136	93	399.823	220	205
Contig1608	protein dgcr14 homolog	2104	gi|225447600|ref|XP_002272703.1|PREDICTED: protein DGCR14 [Vitis vinifera]	XP_002272703	0	83	702.205	491	410
Contig1609	phosphatidylinositol:ceramide inositolphosphotransferase 1-like	1632	gi|460401732|ref|XP_004246371.1|PREDICTED: phosphatidylinositol:ceramide inositolphosphotransferase 2-like [Solanum lycopersicum]	XP_004246371	6.89725e-175	89	508.449	308	277
Contig1610	cyanidin-3-o-glucoside 2-o-glucuronosyltransferase-like	1542	gi|460409136|ref|XP_004249996.1|PREDICTED: cyanidin-3-O-glucoside 2-O-glucuronosyltransferase-like [Solanum lycopersicum]	XP_004249996	2.49425e-169	72	498.049	448	324
Contig1611	bzip transcription factor family protein	1357	gi|255538740|ref|XP_002510435.1|Ocs element-binding factor, putative [Ricinus communis] >gi|223551136|gb|EEF52622.1| Ocs element-binding factor, putative [Ricinus communis]	XP_002510435	3.55386e-43	73	160.229	153	113
Contig1612	pyridoxal phosphate -dependent transferases superfamily protein isoform 1	1995	gi|590618353|ref|XP_007024022.1|Pyridoxal phosphate (PLP)-dependent transferases superfamily protein isoform 1 [Theobroma cacao] >gi|590618356|ref|XP_007024023.1| Pyridoxal phosphate (PLP)-dependent transferases superfamily protein isoform 1 [Theobroma cacao] >gi|590618360|ref|XP_007024024.1| Pyridoxal phosphate (PLP)-dependent transferases superfamily protein isoform 1 [Theobroma cacao] >gi|5906…	XP_007024022	0	92	679.478	393	363
Contig1613	phosphatase 2c family protein	3042	gi|225450661|ref|XP_002282985.1|PREDICTED: probable protein phosphatase 2C 5 [Vitis vinifera] >gi|296089741|emb|CBI39560.3| unnamed protein product [Vitis vinifera]	XP_002282985	0	90	712.605	431	390
Contig1614	e3 ubiquitin ligase big brother-related-like	1347	gi|565400140|ref|XP_006365590.1|PREDICTED: E3 ubiquitin ligase BIG BROTHER-related-like [Solanum tuberosum]	XP_006365590	2.23628e-112	78	345.125	276	216
Contig1615	lipid binding	2797	gi|255565087|ref|XP_002523536.1|lipid binding protein, putative [Ricinus communis] >gi|223537243|gb|EEF38875.1| lipid binding protein, putative [Ricinus communis]	XP_002523536	0	84	1080.47	732	615
Contig1616	cytochrome c oxidase subunit 6b-1-like	542	gi|351734496|ref|NP_001236320.1|uncharacterized protein LOC100306272 [Glycine max] >gi|255628065|gb|ACU14377.1| unknown [Glycine max]	NP_001236320	1.62524e-42	94	150.984	75	71
Contig1617	serine threonine protein kinase	894	gi|586679514|ref|XP_006840315.1|hypothetical protein AMTR_s00045p00078520 [Amborella trichopoda] >gi|548842033|gb|ERN01990.1| hypothetical protein AMTR_s00045p00078520 [Amborella trichopoda]	XP_006840315	4.69801e-94	96	294.278	177	171
Contig1618	uncharacterized loc101213573	2307	gi|590637639|ref|XP_007029170.1|Gb:AAF23201.1, putative [Theobroma cacao] >gi|508717775|gb|EOY09672.1| Gb:AAF23201.1, putative [Theobroma cacao]	XP_007029170	8.0469e-161	65	488.804	540	353
Contig1619	udp-glucose 4-epimerase	1618	gi|470125513|ref|XP_004298746.1|PREDICTED: UDP-glucose 4-epimerase-like [Fragaria vesca subsp. vesca]	XP_004298746	0	91	622.854	348	318
Contig1621	derlin-1	985	gi|357520809|ref|XP_003630693.1|Derlin-1 [Medicago truncatula] >gi|355524715|gb|AET05169.1| Derlin-1 [Medicago truncatula] >gi|388496922|gb|AFK36527.1| unknown [Medicago truncatula]	XP_003630693	1.25415e-107	83	325.865	227	190
Contig1622	atp-dependent clp protease proteolytic subunit 4	1144	gi|470115035|ref|XP_004293709.1|PREDICTED: ATP-dependent Clp protease proteolytic subunit 4, chloroplastic-like [Fragaria vesca subsp. vesca]	XP_004293709	7.80321e-134	83	396.741	280	233
Contig1624	copper methylamine oxidase-like	2858	gi|225456916|ref|XP_002277961.1|PREDICTED: copper methylamine oxidase-like [Vitis vinifera]	XP_002277961	0	93	1321.99	733	689
Contig1625	trihelix transcription factor gtl2-like	904	gi|568835723|ref|XP_006471910.1|PREDICTED: trihelix transcription factor GTL2-like [Citrus sinensis]	XP_006471910	3.07487e-38	70	152.14	135	95
Contig1626	u6 snrna-associated sm-like protein lsm6	750	gi|590654367|ref|XP_007033677.1|Small nuclear ribonucleoprotein family protein isoform 1 [Theobroma cacao] >gi|590654371|ref|XP_007033678.1| Small nuclear ribonucleoprotein family protein isoform 1 [Theobroma cacao] >gi|590654375|ref|XP_007033679.1| Small nuclear ribonucleoprotein family protein isoform 1 [Theobroma cacao] >gi|508712706|gb|EOY04603.1| Small nuclear ribonucleoprotein family protei…	XP_007033677	1.02152e-55	97	184.882	91	89
Contig1627	choline-phosphate cytidylyltransferase b-like	1328	gi|359473086|ref|XP_003631247.1|PREDICTED: choline-phosphate cytidylyltransferase B-like isoform 1 [Vitis vinifera] >gi|297738012|emb|CBI27213.3| unnamed protein product [Vitis vinifera]	XP_003631247	2.95089e-148	94	435.647	249	235
Contig1628	probable indole-3-acetic acid-amido synthetase -like	2251	gi|568876336|ref|XP_006491237.1|PREDICTED: probable indole-3-acetic acid-amido synthetase GH3.5-like isoform X1 [Citrus sinensis]	XP_006491237	0	87	935.636	585	514
Contig1629	lsd1-like protein	1087	gi|593793148|ref|XP_007159613.1|hypothetical protein PHAVU_002G252000g [Phaseolus vulgaris] >gi|561033028|gb|ESW31607.1| hypothetical protein PHAVU_002G252000g [Phaseolus vulgaris]	XP_007159613	5.30578e-82	85	259.225	166	142
Contig1630	probable aminotransferase acs12-like	2308	gi|225455586|ref|XP_002268932.1|PREDICTED: probable aminotransferase ACS12-like [Vitis vinifera]	XP_002268932	0	80	705.286	511	409
Contig1631	50s ribosomal protein chloroplastic-like	1167	gi|75223179|sp|O80362.1|RK10_TOBACRecName: Full=50S ribosomal protein L10, chloroplastic; AltName: Full=CL10; Flags: Precursor >gi|3298441|dbj|BAA31511.1| chloroplast ribosomal protein L10 [Nicotiana tabacum]	O80362	1.80049e-117	84	352.829	232	197
Contig1632	atp-dependent helicase nuclease subunit a isoform partial	451	gi|255541814|ref|XP_002511971.1|conserved hypothetical protein [Ricinus communis] >gi|223549151|gb|EEF50640.1| conserved hypothetical protein [Ricinus communis]	XP_002511971	9.09714e-11	71	63.929	60	43
Contig1633	valine--trna ligase-like	5192	gi|297741117|emb|CBI31848.3|unnamed protein product [Vitis vinifera]	CBI31848	0	89	1634.77	1000	895
Contig1634	mitochondrial outer membrane protein porin of 34 kda-like	444	gi|1724100|gb|AAB38498.1|porin [Mesembryanthemum crystallinum]	AAB38498	1.35191e-81	92	253.062	147	136
Contig1635	gdp-l-galactose phosphorylase	1038	gi|514054500|gb|AGO32052.1|GDP-L-galactose phosphorylase [Actinidia eriantha]	AGO32052	3.55407e-99	83	312.383	208	173
Contig1636	glycine-rich protein	2094	gi|595842370|ref|XP_007208405.1|hypothetical protein PRUPE_ppa001356mg [Prunus persica] >gi|462404047|gb|EMJ09604.1| hypothetical protein PRUPE_ppa001356mg [Prunus persica]	XP_007208405	9.76478e-151	65	471.085	466	305
Contig1637	ribosome-recycling chloroplastic-like	1300	gi|561017828|gb|ESW16632.1|hypothetical protein PHAVU_007G172400g [Phaseolus vulgaris]	ESW16632	3.22694e-110	82	337.421	274	225
Contig1638	homogentisate phytyltransferase chloroplastic-like	1400	gi|239918835|gb|ACS34774.1|homogentisate phytylprenyltransferase [Artemisia sphaerocephala]	ACS34774	0	89	592.038	361	323
Contig1639	abc transporter b family member 1-like	4342	gi|225441205|ref|XP_002266505.1|PREDICTED: ABC transporter B family member 1-like [Vitis vinifera]	XP_002266505	0	91	2180.99	1342	1234
Contig1640	protein-l-isoaspartate o-methyltransferase-like	1399	gi|566206828|ref|XP_002322210.2|hypothetical protein POPTR_0015s09820g [Populus trichocarpa] >gi|550322399|gb|EEF06337.2| hypothetical protein POPTR_0015s09820g [Populus trichocarpa]	XP_002322210	7.21577e-145	81	429.098	305	250
Contig1641	eg45-like domain containing	825	gi|154816297|gb|ABS87382.1|putative expansin [Lactuca sativa]	ABS87382	1.15102e-43	72	155.992	131	95
Contig1642	calcium-binding ef hand family protein	892	gi|565376158|ref|XP_006354579.1|PREDICTED: uncharacterized protein LOC102594590 [Solanum tuberosum]	XP_006354579	1.33381e-74	88	237.654	162	144
Contig1643	zinc finger ccch domain-containing protein 43-like	2116	gi|590669733|ref|XP_007037859.1|Zinc finger C-x8-C-x5-C-x3-H type family protein, putative [Theobroma cacao] >gi|508775104|gb|EOY22360.1| Zinc finger C-x8-C-x5-C-x3-H type family protein, putative [Theobroma cacao]	XP_007037859	3.01543e-143	76	440.269	325	249
Contig1644	tb1-like tcp family transcription factor	848	gi|328691847|gb|AEB37535.1|TB1-like TCP family transcription factor [Helianthus annuus]	AEB37535	2.01028e-44	95	162.155	84	80
Contig1645	upf0496 protein 4-like	1345	gi|225425073|ref|XP_002273185.1|PREDICTED: UPF0496 protein 4 [Vitis vinifera]	XP_002273185	3.51067e-45	55	171.014	317	175
Contig1646	eukaryotic translation initiation factor 3 subunit i-like	1467	gi|596146682|ref|XP_007222666.1|hypothetical protein PRUPE_ppa008567mg [Prunus persica] >gi|462419602|gb|EMJ23865.1| hypothetical protein PRUPE_ppa008567mg [Prunus persica]	XP_007222666	0	97	631.713	324	315
Contig1647	adenine nucleotide alpha hydrolases-like protein	1270	gi|460373955|ref|XP_004232777.1|PREDICTED: uncharacterized protein C167.05-like [Solanum lycopersicum]	XP_004232777	9.08387e-100	78	308.916	245	193
Contig1648	uncharacterized loc101204433	1504	gi|297738916|emb|CBI28161.3|unnamed protein product [Vitis vinifera]	CBI28161	2.91897e-91	76	292.738	234	180
Contig1649	eukaryotic peptide chain release factor gtp-binding subunit erf3a-like isoform x2	2712	gi|566200281|ref|XP_002319868.2|hypothetical protein POPTR_0013s09190g [Populus trichocarpa] >gi|550325336|gb|EEE95791.2| hypothetical protein POPTR_0013s09190g [Populus trichocarpa]	XP_002319868	0	85	823.928	531	454
Contig1651	udp-glucose flavonoid 3-o-glucosyltransferase 3-like	1758	gi|342306024|dbj|BAK55748.1|UDP-glucose glucosyltransferase [Gardenia jasminoides]	BAK55748	1.45691e-158	68	474.552	480	330
Contig1652	uncharacterized sugar kinase slr0537-like	1491	gi|590593481|ref|XP_007017578.1|PfkB-like carbohydrate kinase family protein isoform 1 [Theobroma cacao] >gi|508722906|gb|EOY14803.1| PfkB-like carbohydrate kinase family protein isoform 1 [Theobroma cacao]	XP_007017578	0	86	551.977	345	298
Contig1653	abc transporter f family member 5-like	3631	gi|225438549|ref|XP_002279804.1|PREDICTED: ABC transporter F family member 5 [Vitis vinifera]	XP_002279804	0	88	973.385	658	581
Contig1654	ice binding	2071	gi|225432774|ref|XP_002283288.1|PREDICTED: uncharacterized protein LOC100256307 [Vitis vinifera]	XP_002283288	3.79055e-161	80	484.567	453	363
Contig1655	amp-dependent synthetase and ligase family protein	2116	gi|225470747|ref|XP_002267459.1|PREDICTED: putative peroxisomal-coenzyme A synthetase-like [Vitis vinifera]	XP_002267459	0	90	867.84	519	470
Contig1656	trna-splicing endonuclease subunit sen54-like	1153	gi|225441894|ref|XP_002284389.1|PREDICTED: uncharacterized protein LOC100257347 [Vitis vinifera]	XP_002284389	1.74466e-94	72	295.049	244	178
Contig1657	random slug protein 5-like	509	gi|470102925|ref|XP_004287900.1|PREDICTED: random slug protein 5-like [Fragaria vesca subsp. vesca]	XP_004287900	6.21903e-07	78	56.6102	38	30
Contig1658	exportin 1a isoform 1	2031	gi|359489899|ref|XP_003633992.1|PREDICTED: exportin-1 isoform 3 [Vitis vinifera]	XP_003633992	0	97	1029.62	544	531
Contig1659	mavicyanin-like	907	gi|470124314|ref|XP_004298161.1|PREDICTED: mavicyanin-like [Fragaria vesca subsp. vesca]	XP_004298161	1.34723e-53	92	184.111	101	93
Contig1660	mosc domain-containing protein mitochondrial-like	1308	gi|460373645|ref|XP_004232625.1|PREDICTED: MOSC domain-containing protein 2, mitochondrial-like [Solanum lycopersicum]	XP_004232625	2.75506e-136	80	405.601	296	237
Contig1661	hypothetical protein PRUPE_ppa011847mg	838	gi|462398146|gb|EMJ03814.1|hypothetical protein PRUPE_ppa011847mg [Prunus persica]	EMJ03814	2.27921e-37	64	141.739	184	118
Contig1662	6-phosphogluconolactonase 1 isoform 1	1724	gi|561026851|gb|ESW25491.1|hypothetical protein PHAVU_003G040800g [Phaseolus vulgaris] >gi|561026852|gb|ESW25492.1| hypothetical protein PHAVU_003G040800g [Phaseolus vulgaris]	ESW25491	7.46253e-140	91	418.313	260	237
Contig1664	adp-ribosylation factor gtpase-activating protein agd6	1759	gi|590629762|ref|XP_007027081.1|ARF-GAP domain 7 isoform 2 [Theobroma cacao] >gi|508715686|gb|EOY07583.1| ARF-GAP domain 7 isoform 2 [Theobroma cacao]	XP_007027081	8.48446e-150	81	449.129	397	325
Contig1666	isocitrate dehydrogenase	1765	gi|565386846|ref|XP_006359219.1|PREDICTED: 3-isopropylmalate dehydrogenase, chloroplastic-like [Solanum tuberosum]	XP_006359219	0	88	661.759	381	339
Contig1667	gdp-l-galactose phosphorylase 1-like	365	gi|590606415|ref|XP_007020730.1|Galactose-1-phosphate guanylyltransferases,GDP-D-glucose phosphorylases,quercetin 4\'-O-glucosyltransferases [Theobroma cacao] >gi|508720358|gb|EOY12255.1| Galactose-1-phosphate guanylyltransferases,GDP-D-glucose phosphorylases,quercetin 4\'-O-glucosyltransferases [Theobroma cacao]	XP_007020730	3.42951e-74	96	238.424	121	117
Contig1668	leucine--trna cytoplasmic-like	3768	gi|460375250|ref|XP_004233420.1|PREDICTED: leucine--tRNA ligase, cytoplasmic-like [Solanum lycopersicum]	XP_004233420	0	87	1716.44	1079	940
Contig1669	protein wuschel-like	1117	gi|390124504|emb|CCE89082.1|transcription factor WUS [Helianthus annuus]	CCE89082	1.54335e-108	73	331.643	319	235
Contig1670	phosphatase 2c family protein isoform 1	1896	gi|359477168|ref|XP_002272978.2|PREDICTED: probable protein phosphatase 2C 73-like [Vitis vinifera]	XP_002272978	5.84855e-125	74	385.956	325	242
Contig1671	phosphatase 2c family protein isoform 1	1624	gi|359477168|ref|XP_002272978.2|PREDICTED: probable protein phosphatase 2C 73-like [Vitis vinifera]	XP_002272978	1.06097e-126	74	387.497	325	242
Contig1672	beta-6 tubulin	963	gi|462397511|gb|EMJ03179.1|hypothetical protein PRUPE_ppa004851mg [Prunus persica]	EMJ03179	6.8156e-168	97	488.419	257	250
Contig1673	u-box domain-containing protein 4-like	2016	gi|359497760|ref|XP_003635632.1|PREDICTED: U-box domain-containing protein 4-like [Vitis vinifera] >gi|147866196|emb|CAN79837.1| hypothetical protein VITISV_007520 [Vitis vinifera]	XP_003635632	0	78	590.112	479	376
Contig1674	s-phase-specific ribosomal protein	458	gi|298204890|emb|CBI34197.3|unnamed protein product [Vitis vinifera]	CBI34197	1.55219e-62	98	202.601	101	99
Contig1675	thioredoxin family protein	995	gi|225460644|ref|XP_002266350.1|PREDICTED: thioredoxin Y1, chloroplastic [Vitis vinifera] >gi|296081192|emb|CBI18218.3| unnamed protein product [Vitis vinifera]	XP_002266350	2.59674e-60	79	202.216	178	141
Contig1676	dnl-type zinc finger	1070	gi|356576237|ref|XP_003556240.1|PREDICTED: DNL-type zinc finger protein-like [Glycine max]	XP_003556240	1.28236e-48	65	173.326	177	116
Contig1677	auxine transporter-like protein partial	925	gi|126217792|gb|ABN81349.1|auxin influx transport protein [Casuarina glauca] >gi|126217794|gb|ABN81350.1| auxin influx transport protein [Casuarina glauca]	ABN81349	3.63213e-114	91	350.132	199	182
Contig1678	heteroglycan glucosidase 1 isoform 1	3725	gi|296088485|emb|CBI37476.3|unnamed protein product [Vitis vinifera]	CBI37476	0	86	1657.11	1022	888
Contig1679	patatin group a-3-like	1741	gi|225444211|ref|XP_002276337.1|PREDICTED: patatin group A-3 [Vitis vinifera]	XP_002276337	3.19936e-169	75	499.59	404	306
Contig1680	nitrate transporter -like	2138	gi|590578151|ref|XP_007013426.1|Major facilitator superfamily protein isoform 2 [Theobroma cacao] >gi|508783789|gb|EOY31045.1| Major facilitator superfamily protein isoform 2 [Theobroma cacao]	XP_007013426	0	90	793.112	561	506
Contig1681	zinc finger a20 and an1 domain-containing stress-associated protein 5-like	1088	gi|449436277|ref|XP_004135919.1|PREDICTED: zinc finger A20 and AN1 domain-containing stress-associated protein 5-like [Cucumis sativus] >gi|449489065|ref|XP_004158204.1| PREDICTED: zinc finger A20 and AN1 domain-containing stress-associated protein 5-like [Cucumis sativus]	XP_004135919	4.98198e-57	75	194.126	160	120
Contig1682	transmembrane protein 208 homolog isoform x1	3530	gi|565353317|ref|XP_006343579.1|PREDICTED: transmembrane protein 208 homolog isoform X1 [Solanum tuberosum]	XP_006343579	7.32259e-66	86	230.72	143	123
Contig1683	rwd domain-containing protein 1-like	1480	gi|567867697|ref|XP_006426471.1|hypothetical protein CICLE_v10026315mg [Citrus clementina] >gi|568823373|ref|XP_006466091.1| PREDICTED: RWD domain-containing protein 1-like [Citrus sinensis] >gi|557528461|gb|ESR39711.1| hypothetical protein CICLE_v10026315mg [Citrus clementina]	XP_006426471	5.58084e-68	88	222.631	189	168
Contig1684	axial regulator yabby 1-like	703	gi|27804377|gb|AAO22990.1|YABBY transcription factor CDM51 [Chrysanthemum x morifolium]	AAO22990	2.43797e-90	90	277.33	160	144
Contig1685	charged multivesicular body protein 5-like	1093	gi|224097586|ref|XP_002310998.1|SNF7 family protein [Populus trichocarpa] >gi|222850818|gb|EEE88365.1| SNF7 family protein [Populus trichocarpa]	XP_002310998	1.58017e-142	93	416.001	237	222
Contig1686	mitochondrial import inner membrane translocase subunit tim16-like	728	gi|225433756|ref|XP_002267730.1|PREDICTED: mitochondrial import inner membrane translocase subunit tim16-like [Vitis vinifera]	XP_002267730	3.0275e-60	88	197.208	117	103
Contig1687	photosystem i reaction center subunit chloroplastic-like	812	gi|502127398|ref|XP_004499692.1|PREDICTED: photosystem I reaction center subunit V, chloroplastic-like [Cicer arietinum]	XP_004499692	4.59667e-33	85	124.405	75	64
Contig1688	subtilisin-like protease-like	2739	gi|225457879|ref|XP_002269753.1|PREDICTED: subtilisin-like protease-like [Vitis vinifera]	XP_002269753	0	78	936.791	753	592
Contig1689	pyrophosphate-energized vacuolar membrane proton pump 1-like	744	gi|359482767|ref|XP_003632833.1|PREDICTED: pyrophosphate-energized vacuolar membrane proton pump 1-like [Vitis vinifera]	XP_003632833	5.96977e-115	99	347.436	174	173
Contig1690	thioredoxin family protein	1179	gi|460368877|ref|XP_004230291.1|PREDICTED: protein disulfide isomerase-like 2-1-like [Solanum lycopersicum]	XP_004230291	3.0867e-174	90	502.286	299	271
Contig1691	fas protein	1182	gi|225436100|ref|XP_002277937.1|PREDICTED: putative axial regulator YABBY 2 [Vitis vinifera] >gi|296084019|emb|CBI24407.3| unnamed protein product [Vitis vinifera]	XP_002277937	1.27245e-66	76	221.09	166	127
Contig1692	adp-ribosylation factor-like	1200	gi|58220034|gb|AAW67545.1|ADP-ribosylation factor [Daucus carota]	AAW67545	5.41469e-123	96	365.925	187	181
Contig1693	dna binding	1032	gi|297733857|emb|CBI15104.3|unnamed protein product [Vitis vinifera]	CBI15104	5.60669e-14	64	79.337	154	99
Contig1694	polygalacturonase qrt3-like	589	gi|587877961|gb|EXB66980.1|hypothetical protein L484_004905 [Morus notabilis]	EXB66980	7.36745e-22	78	101.679	75	59
Contig1695	cell division cycle 5-like protein	3380	gi|225453042|ref|XP_002265478.1|PREDICTED: cell division cycle 5-like protein [Vitis vinifera]	XP_002265478	0	92	1234.55	810	749
Contig1696	btb poz and math domain-containing protein 3-like	1652	gi|225449392|ref|XP_002282536.1|PREDICTED: BTB/POZ and MATH domain-containing protein 3-like [Vitis vinifera]	XP_002282536	0	91	623.624	354	325
Contig1697	calcium-transporting atpase endoplasmic reticulum-type-like	355	gi|590629996|ref|XP_007027146.1|Endomembrane-type CA-ATPase 4 isoform 1 [Theobroma cacao] >gi|508715751|gb|EOY07648.1| Endomembrane-type CA-ATPase 4 isoform 1 [Theobroma cacao]	XP_007027146	3.2032e-68	92	231.106	118	109
Contig1698	acyl-protein thioesterase 1-like	912	gi|359496970|ref|XP_003635387.1|PREDICTED: acyl-protein thioesterase 1-like [Vitis vinifera]	XP_003635387	1.10643e-126	91	373.629	215	196
Contig1701	protein aluminum sensitive 3-like	1256	gi|590630057|ref|XP_007027163.1|Aluminum sensitive 3 [Theobroma cacao] >gi|508715768|gb|EOY07665.1| Aluminum sensitive 3 [Theobroma cacao]	XP_007027163	1.04511e-154	93	450.284	264	248
Contig1702	probable carboxylesterase 12-like	1198	gi|460369933|ref|XP_004230811.1|PREDICTED: probable carboxylesterase 1-like [Solanum lycopersicum]	XP_004230811	1.03071e-95	67	300.442	295	199
Contig1703	camp-regulated phosphoprotein 19-related isoform 2	947	gi|225425644|ref|XP_002272133.1|PREDICTED: uncharacterized protein LOC100262011 isoform 1 [Vitis vinifera] >gi|359473296|ref|XP_003631285.1| PREDICTED: uncharacterized protein LOC100262011 isoform 2 [Vitis vinifera]	XP_002272133	4.10096e-46	79	164.466	117	93
Contig1704	golgin candidate 6-like	2363	gi|297742681|emb|CBI35134.3|unnamed protein product [Vitis vinifera]	CBI35134	0	87	1063.52	695	610
Contig1705	pre-rrna-processing protein tsr2 homolog	937	gi|566169539|ref|XP_006382739.1|hypothetical protein POPTR_0005s04940g [Populus trichocarpa] >gi|550338106|gb|ERP60536.1| hypothetical protein POPTR_0005s04940g [Populus trichocarpa]	XP_006382739	2.7602e-45	76	164.081	130	100
Contig1706	zinc transporter chloroplastic-like	1546	gi|353731076|ref|NP_001238802.1|ZIP5 [Solanum lycopersicum] >gi|311088597|gb|ADP68586.1| ZIP5 [Solanum lycopersicum]	NP_001238802	5.62876e-148	85	439.113	344	295
Contig1707	aspartate chloroplastic-like	1646	gi|590573222|ref|XP_007012061.1|Aspartate aminotransferase 3 [Theobroma cacao] >gi|508782424|gb|EOY29680.1| Aspartate aminotransferase 3 [Theobroma cacao]	XP_007012061	0	93	795.038	443	412
Contig1708	telomere repeat-binding protein 4-like	2330	gi|396197|emb|CAA48413.1|BPF-1 [Petroselinum crispum] >gi|441310|emb|CAA44518.1| BPF-1 [Petroselinum crispum]	CAA48413	1.30245e-167	61	512.301	688	423
Contig1709	soluble secretory phospholipase a2 receptor	2866	gi|565392788|ref|XP_006362073.1|PREDICTED: uncharacterized protein LOC102578171 [Solanum tuberosum]	XP_006362073	0	86	694.115	453	393
Contig1710	probable histone h2a variant 3-like	375	gi|590716623|ref|XP_007050449.1|Histone H2A 11 [Theobroma cacao] >gi|508702710|gb|EOX94606.1| Histone H2A 11 [Theobroma cacao]	XP_007050449	7.7984e-35	97	127.872	68	66
Contig1712	dihydrolipoamide s-acetyltransferase	1953	gi|587911553|gb|EXB99400.1|Dihydrolipoyllysine-residue acetyltransferase component of pyruvate dehydrogenase complex [Morus notabilis]	EXB99400	0	84	619.387	463	392
Contig1713	b3 domain-containing protein os01g0234100-like	1789	gi|590704694|ref|XP_007047230.1|AP2/B3-like transcriptional factor family protein isoform 4 [Theobroma cacao] >gi|508699491|gb|EOX91387.1| AP2/B3-like transcriptional factor family protein isoform 4 [Theobroma cacao]	XP_007047230	1.15422e-132	62	409.068	502	316
Contig1714	haloacid dehalogenase-like hydrolase superfamily protein	1459	gi|595847617|ref|XP_007209363.1|hypothetical protein PRUPE_ppa008755mg [Prunus persica] >gi|462405098|gb|EMJ10562.1| hypothetical protein PRUPE_ppa008755mg [Prunus persica]	XP_007209363	2.1546e-158	87	464.537	288	253
Contig1715	rna helicase drh1	1585	gi|224141279|ref|XP_002324002.1|hypothetical protein POPTR_0017s10760g [Populus trichocarpa] >gi|222867004|gb|EEF04135.1| hypothetical protein POPTR_0017s10760g [Populus trichocarpa]	XP_002324002	4.81715e-163	96	492.656	268	258
Contig1716	defective in exine formation protein isoform 1	3015	gi|568854697|ref|XP_006480957.1|PREDICTED: uncharacterized protein LOC102610496 [Citrus sinensis]	XP_006480957	0	84	1166.37	841	708
Contig1717	acyl- dehydrogenase family member 10-like	2875	gi|359477175|ref|XP_003631946.1|PREDICTED: acyl-CoA dehydrogenase family member 10 isoform 2 [Vitis vinifera] >gi|296083330|emb|CBI22966.3| unnamed protein product [Vitis vinifera]	XP_003631946	0	87	1306.58	825	723
Contig1718	udp-glycosyltransferase 91a1-like	703	gi|566196184|ref|XP_002318358.2|hypothetical protein POPTR_0012s01130g [Populus trichocarpa] >gi|550326121|gb|EEE96578.2| hypothetical protein POPTR_0012s01130g [Populus trichocarpa]	XP_002318358	1.92794e-37	76	146.362	111	85
Contig1719	trafficking protein particle complex subunit 10-like	1207	gi|595895576|ref|XP_007213727.1|hypothetical protein PRUPE_ppa000348mg [Prunus persica] >gi|462409592|gb|EMJ14926.1| hypothetical protein PRUPE_ppa000348mg [Prunus persica]	XP_007213727	1.81911e-167	83	514.227	343	285
Contig1720	protein phosphatase 2c and cyclic nucleotide-binding kinase domain-containing	4265	gi|297738781|emb|CBI28026.3|unnamed protein product [Vitis vinifera]	CBI28026	0	86	1695.63	1087	935
Contig1721	uncharacterized membrane protein at4g09580-like	1308	gi|358248492|ref|NP_001239635.1|uncharacterized protein LOC100793859 [Glycine max] >gi|255645945|gb|ACU23461.1| unknown [Glycine max]	NP_001239635	4.29069e-134	86	397.897	253	220
Contig1722	pre-mrna branch site p14-like	635	gi|388498942|gb|AFK37537.1|unknown [Lotus japonicus] >gi|388512157|gb|AFK44140.1| unknown [Lotus japonicus]	AFK37537	2.92328e-69	97	219.164	125	122
Contig1723	uba and ubx domain-containing protein at4g15410-like	1688	gi|224115898|ref|XP_002317152.1|phosphatase-like protein Psc923 [Populus trichocarpa] >gi|222860217|gb|EEE97764.1| phosphatase-like protein Psc923 [Populus trichocarpa]	XP_002317152	2.27288e-132	81	400.208	307	249
Contig1724	phytochelatin synthase	2141	gi|255964729|gb|ACU44656.1|phytochelatin synthase [Sonchus arvensis]	ACU44656	0	89	845.884	501	446
Contig1725	cytochrome p450 reductase	263	gi|93211213|gb|ABB88839.2|NADPH cytochrome P450 reductase [Stevia rebaudiana]	ABB88839	1.52169e-36	90	139.813	90	81
Contig1726	adp-ribosylation factor gtpase-activating protein agd3-like	3509	gi|296085519|emb|CBI29251.3|unnamed protein product [Vitis vinifera]	CBI29251	0	89	1323.15	831	741
Contig1727	kinase superfamily protein with octicosapeptide phox bem1p isoform 1	4633	gi|565387489|ref|XP_006359531.1|PREDICTED: uncharacterized protein LOC102591396 [Solanum tuberosum]	XP_006359531	0	59	1144.41	1436	861
Contig1728	ist1 homolog	1109	gi|460382510|ref|XP_004236982.1|PREDICTED: IST1 homolog [Solanum lycopersicum]	XP_004236982	2.38883e-129	77	385.956	328	254
Contig1729	actin-related protein 8-like	1887	gi|460396888|ref|XP_004244002.1|PREDICTED: actin-related protein 8-like [Solanum lycopersicum]	XP_004244002	0	89	723.005	445	397
Contig1730	act domain-containing protein	1743	gi|357503149|ref|XP_003621863.1|hypothetical protein MTR_7g024320 [Medicago truncatula] >gi|355496878|gb|AES78081.1| hypothetical protein MTR_7g024320 [Medicago truncatula]	XP_003621863	2.03251e-143	71	331.643	288	205
Contig1731	mitochondrial-processing peptidase subunit alpha-like	217	gi|225442426|ref|XP_002283426.1|PREDICTED: mitochondrial-processing peptidase subunit alpha [Vitis vinifera] >gi|297743169|emb|CBI36036.3| unnamed protein product [Vitis vinifera]	XP_002283426	2.1582e-38	94	142.51	72	68
Contig1732	dual specificity phosphatase cdc25	700	gi|255552529|ref|XP_002517308.1|Dual specificity phosphatase Cdc25, putative [Ricinus communis] >gi|223543571|gb|EEF45101.1| Dual specificity phosphatase Cdc25, putative [Ricinus communis]	XP_002517308	1.70859e-72	90	228.409	128	116
Contig1733	auxin efflux carrier family protein	1757	gi|296088501|emb|CBI37492.3|unnamed protein product [Vitis vinifera]	CBI37492	4.05253e-167	77	494.197	426	329
Contig1734	nucleic acid binding related	1177	gi|462409702|gb|EMJ15036.1|hypothetical protein PRUPE_ppa010736mg [Prunus persica]	EMJ15036	2.60318e-97	83	301.597	200	167
Contig1735	wpp domain-associated	2941	gi|225444055|ref|XP_002264075.1|PREDICTED: WPP domain-associated protein-like [Vitis vinifera]	XP_002264075	2.40618e-168	61	528.094	902	558
Contig1736	huntingtin-interacting protein k	1559	gi|257480327|gb|ACV60362.1|putative one-helix protein [Camellia sinensis]	ACV60362	2.0489e-55	77	194.512	143	111
Contig1737	n-alpha-acetyltransferase 20-like	1041	gi|567903134|ref|XP_006444055.1|hypothetical protein CICLE_v10022184mg [Citrus clementina] >gi|567903136|ref|XP_006444056.1| hypothetical protein CICLE_v10022184mg [Citrus clementina] >gi|568852083|ref|XP_006479710.1| PREDICTED: N-alpha-acetyltransferase 20-like [Citrus sinensis] >gi|557546317|gb|ESR57295.1| hypothetical protein CICLE_v10022184mg [Citrus clementina] >gi|557546318|gb|ESR57296.1| h…	XP_006444055	2.82204e-120	98	357.836	178	175
Contig1738	pentatricopeptide repeat-containing protein at4g21190-like	1122	gi|225464623|ref|XP_002274318.1|PREDICTED: pentatricopeptide repeat-containing protein At4g21190 [Vitis vinifera] >gi|302143769|emb|CBI22630.3| unnamed protein product [Vitis vinifera]	XP_002274318	1.5274e-127	88	380.563	251	222
Contig1739	transketolase	2826	gi|470142472|ref|XP_004306931.1|PREDICTED: transketolase, chloroplastic-like [Fragaria vesca subsp. vesca]	XP_004306931	0	90	1228.39	725	654
Contig1740	pheromone receptor-like protein	874	gi|567903932|ref|XP_006444454.1|hypothetical protein CICLE_v10020563mg [Citrus clementina] >gi|557546716|gb|ESR57694.1| hypothetical protein CICLE_v10020563mg [Citrus clementina]	XP_006444454	4.81727e-37	55	145.976	310	171
Contig1741	la-related protein 6-like	1852	gi|470112462|ref|XP_004292453.1|PREDICTED: uncharacterized protein LOC101311941 [Fragaria vesca subsp. vesca]	XP_004292453	9.59348e-126	81	388.652	282	230
Contig1742	paladin-like isoform x1	4288	gi|359480247|ref|XP_002282028.2|PREDICTED: paladin [Vitis vinifera]	XP_002282028	0	87	2046.55	1257	1104
Contig1743	probable receptor protein kinase tmk1-like	845	gi|147839965|emb|CAN77178.1|hypothetical protein VITISV_021790 [Vitis vinifera]	CAN77178	1.59782e-119	85	356.681	234	201
Contig1744	glyceraldehyde 3-phosphate dehydrogenase	958	gi|460387376|ref|XP_004239353.1|PREDICTED: glyceraldehyde-3-phosphate dehydrogenase, cytosolic-like [Solanum lycopersicum]	XP_004239353	0	97	575.859	319	311
Contig1745	malate glyoxysomal-like	810	gi|359496625|ref|XP_002263670.2|PREDICTED: malate dehydrogenase, glyoxysomal [Vitis vinifera] >gi|297739396|emb|CBI29427.3| unnamed protein product [Vitis vinifera]	XP_002263670	1.71244e-107	89	327.405	193	173
Contig1746	uncharacterized loc101217379	1857	gi|567912189|ref|XP_006448408.1|hypothetical protein CICLE_v10016804mg [Citrus clementina] >gi|557551019|gb|ESR61648.1| hypothetical protein CICLE_v10016804mg [Citrus clementina]	XP_006448408	6.54766e-29	91	122.865	69	63
Contig1747	hypothetical protein CICLE_v10013261mg	775	gi|567874273|ref|XP_006429726.1|hypothetical protein CICLE_v10013261mg [Citrus clementina] >gi|568855455|ref|XP_006481320.1| PREDICTED: uncharacterized protein LOC102612073 [Citrus sinensis] >gi|557531783|gb|ESR42966.1| hypothetical protein CICLE_v10013261mg [Citrus clementina]	XP_006429726	1.30954e-11	78	67.781	70	55
Contig1748	diacylglycerol kinase 5 isoform 1	2002	gi|590690269|ref|XP_007043463.1|Diacylglycerol kinase 5 isoform 1 [Theobroma cacao] >gi|590690272|ref|XP_007043464.1| Diacylglycerol kinase 5 isoform 1 [Theobroma cacao] >gi|508707398|gb|EOX99294.1| Diacylglycerol kinase 5 isoform 1 [Theobroma cacao] >gi|508707399|gb|EOX99295.1| Diacylglycerol kinase 5 isoform 1 [Theobroma cacao]	XP_007043463	0	84	754.977	490	412
Contig1749	post-illumination chlorophyll fluorescence increase isoform 1	1236	gi|225442943|ref|XP_002266165.1|PREDICTED: uncharacterized protein LOC100264489 isoform 1 [Vitis vinifera] >gi|225442945|ref|XP_002266207.1| PREDICTED: uncharacterized protein LOC100264489 isoform 2 [Vitis vinifera] >gi|297743467|emb|CBI36334.3| unnamed protein product [Vitis vinifera]	XP_002266165	2.37014e-135	80	401.364	283	228
Contig1750	atp binding	1775	gi|587846895|gb|EXB37335.1|Mitogen-activated protein kinase kinase kinase 2 [Morus notabilis]	EXB37335	0	78	618.616	481	378
Contig1751	protein decapping 5-like	1042	gi|255566811|ref|XP_002524389.1|protein binding protein, putative [Ricinus communis] >gi|223536350|gb|EEF38000.1| protein binding protein, putative [Ricinus communis]	XP_002524389	4.76015e-30	62	130.568	165	103
Contig1752	gata-4 5 6 transcription partial	553	gi|255586039|ref|XP_002533687.1|zinc finger protein, putative [Ricinus communis] >gi|223526413|gb|EEF28695.1| zinc finger protein, putative [Ricinus communis]	XP_002533687	5.27688e-18	73	89.3521	119	87
Contig1753	lysosomal beta glucosidase-like	2263	gi|225434674|ref|XP_002279757.1|PREDICTED: periplasmic beta-glucosidase-like [Vitis vinifera]	XP_002279757	0	86	925.62	599	521
Contig1754	cysteine desulfurase chloroplastic-like	1784	gi|225435925|ref|XP_002267920.1|PREDICTED: cysteine desulfurase 2, chloroplastic [Vitis vinifera] >gi|296083920|emb|CBI24308.3| unnamed protein product [Vitis vinifera]	XP_002267920	0	87	688.723	465	409
Contig1755	trafficking protein particle complex subunit 2-like	1158	gi|565379587|ref|XP_006356202.1|PREDICTED: trafficking protein particle complex subunit 2-like isoform X1 [Solanum tuberosum]	XP_006356202	1.64254e-87	99	274.633	137	136
Contig1756	probable catabolite repression protein crec-like	2418	gi|460402327|ref|XP_004246664.1|PREDICTED: probable catabolite repression protein creC-like [Solanum lycopersicum]	XP_004246664	0	88	839.721	523	465
Contig1757	probable serine threonine-protein kinase chloroplastic-like	1201	gi|590595438|ref|XP_007018056.1|Kinase superfamily protein [Theobroma cacao] >gi|508723384|gb|EOY15281.1| Kinase superfamily protein [Theobroma cacao]	XP_007018056	2.00065e-45	55	172.94	350	195
Contig1758	probable wrky transcription factor 20-like	2001	gi|332656176|gb|AEE81757.1|WRKY protein [Hevea brasiliensis]	AEE81757	9.01069e-86	59	288.886	389	231
Contig1759	dcn1-like protein 4-like isoform x1	2511	gi|590616017|ref|XP_007023386.1|Domain of Uncharacterized protein function (DUF298) isoform 1 [Theobroma cacao] >gi|590616020|ref|XP_007023387.1| Domain of Uncharacterized protein function (DUF298) isoform 1 [Theobroma cacao] >gi|508778752|gb|EOY26008.1| Domain of Uncharacterized protein function (DUF298) isoform 1 [Theobroma cacao] >gi|508778753|gb|EOY26009.1| Domain of Uncharacterized protein f…	XP_007023386	1.31339e-113	88	357.451	221	196
Contig1760	probable ubiquitin-conjugating enzyme e2 26-like	3330	gi|566201141|ref|XP_006376486.1|hypothetical protein POPTR_0013s13440g [Populus trichocarpa] >gi|566201143|ref|XP_006376487.1| hypothetical protein POPTR_0013s13440g [Populus trichocarpa] >gi|118487743|gb|ABK95695.1| unknown [Populus trichocarpa] >gi|550325762|gb|ERP54283.1| hypothetical protein POPTR_0013s13440g [Populus trichocarpa] >gi|550325763|gb|ERP54284.1| hypothetical protein POPTR_0013s1…	XP_006376486	8.20706e-130	71	417.927	429	307
Contig1761	e3 ubiquitin-protein ligase rglg2-like	1836	gi|462404880|gb|EMJ10344.1|hypothetical protein PRUPE_ppa005852mg [Prunus persica]	EMJ10344	0	94	669.848	377	355
Contig1762	br-signaling kinase 1	1115	gi|567217004|ref|XP_006412131.1|hypothetical protein EUTSA_v10024929mg [Eutrema salsugineum] >gi|557113301|gb|ESQ53584.1| hypothetical protein EUTSA_v10024929mg [Eutrema salsugineum]	XP_006412131	0	94	536.184	287	272
Contig1763	probable lrr receptor-like serine threonine-protein kinase at5g10290-like isoform x1	2451	gi|356512695|ref|XP_003525052.1|PREDICTED: probable LRR receptor-like serine/threonine-protein kinase At5g10290-like isoform X1 [Glycine max] >gi|571456045|ref|XP_006580268.1| PREDICTED: probable LRR receptor-like serine/threonine-protein kinase At5g10290-like isoform X2 [Glycine max] >gi|571456047|ref|XP_006580269.1| PREDICTED: probable LRR receptor-like serine/threonine-protein kinase At5g10290…	XP_003525052	0	88	896.345	591	523
Contig1764	ubiquitin family protein	1462	gi|225452017|ref|XP_002283656.1|PREDICTED: putative DNA repair protein RAD23-3 isoform 1 [Vitis vinifera] >gi|296087286|emb|CBI33660.3| unnamed protein product [Vitis vinifera]	XP_002283656	8.82274e-178	82	516.153	385	319
Contig1765	prefoldin subunit 6-like	633	gi|357488567|ref|XP_003614571.1|Prefoldin subunit [Medicago truncatula] >gi|355515906|gb|AES97529.1| Prefoldin subunit [Medicago truncatula]	XP_003614571	2.92307e-72	95	226.868	129	123
Contig1766	ap-1 complex subunit gamma-2-like	1662	gi|225424713|ref|XP_002265190.1|PREDICTED: AP-1 complex subunit gamma-2 [Vitis vinifera] >gi|296086533|emb|CBI32122.3| unnamed protein product [Vitis vinifera]	XP_002265190	0	82	602.053	427	353
Contig1767	serine threonine-protein kinase pbs1-like	2659	gi|537845392|gb|AGU91423.1|serine/threonine-protein kinase PBS1, partial [Chrysanthemum boreale]	AGU91423	0	96	676.011	361	347
Contig1768	uncharacterized membrane protein at1g16860-like	1852	gi|225445951|ref|XP_002264547.1|PREDICTED: uncharacterized membrane protein At1g16860 [Vitis vinifera] >gi|147844463|emb|CAN82086.1| hypothetical protein VITISV_031055 [Vitis vinifera]	XP_002264547	0	82	691.804	486	402
Contig1769	movement protein binding protein isoform 1	1708	gi|561028557|gb|ESW27197.1|hypothetical protein PHAVU_003G182200g [Phaseolus vulgaris]	ESW27197	3.92037e-81	74	268.855	274	205
Contig1770	protein phosphatase 2c	348	gi|255548654|ref|XP_002515383.1|protein phosphatase 2c, putative [Ricinus communis] >gi|223545327|gb|EEF46832.1| protein phosphatase 2c, putative [Ricinus communis]	XP_002515383	5.2743e-63	92	204.912	111	103
Contig1772	probable phosphoribosylformylglycinamidine chloroplastic mitochondrial-like	4825	gi|595793173|ref|XP_007200335.1|hypothetical protein PRUPE_ppa000243mg [Prunus persica] >gi|462395735|gb|EMJ01534.1| hypothetical protein PRUPE_ppa000243mg [Prunus persica]	XP_007200335	0	89	2314.65	1418	1263
Contig1773	peptide-n -(n-acetyl-beta-glucosaminyl)asparagine amidase	2422	gi|587905051|gb|EXB93247.1|Peptide-N(4)-(N-acetyl-beta-glucosaminyl)asparagine amidase [Morus notabilis]	EXB93247	0	81	999.194	719	583
Contig1774	peroxisomal nicotinamide adenine dinucleotide carrier-like	1479	gi|118486261|gb|ABK94972.1|unknown [Populus trichocarpa]	ABK94972	4.38198e-172	84	501.516	343	289
Contig1775	bis(5 -adenosyl)-triphosphatase-like	844	gi|571541318|ref|XP_006601732.1|PREDICTED: uncharacterized protein LOC100305764 isoform X1 [Glycine max]	XP_006601732	1.5651e-75	89	240.35	165	148
Contig1776	monocopper oxidase-like protein sku5-like	645	gi|567895770|ref|XP_006440373.1|hypothetical protein CICLE_v10019410mg [Citrus clementina] >gi|568846833|ref|XP_006477247.1| PREDICTED: monocopper oxidase-like protein SKU5-like [Citrus sinensis] >gi|557542635|gb|ESR53613.1| hypothetical protein CICLE_v10019410mg [Citrus clementina]	XP_006440373	2.1456e-79	87	259.996	155	136
Contig1777	forked1 isoform 1	1797	gi|460403433|ref|XP_004247195.1|PREDICTED: uncharacterized protein LOC101264972 [Solanum lycopersicum]	XP_004247195	8.75509e-158	79	473.396	493	392
Contig1778	probable lrr receptor-like serine threonine-protein kinase at1g56130-like	3550	gi|359485959|ref|XP_002267672.2|PREDICTED: probable LRR receptor-like serine/threonine-protein kinase At1g56130-like [Vitis vinifera]	XP_002267672	0	81	1357.43	1005	816
Contig1779	transmembrane 9 superfamily member 3-like	209	gi|356528817|ref|XP_003532994.1|PREDICTED: transmembrane 9 superfamily member 3-like [Glycine max]	XP_003532994	3.50476e-24	89	103.99	69	62
Contig1780	nadh dehydrogenase	801	gi|567906040|ref|XP_006445508.1|hypothetical protein CICLE_v10022551mg [Citrus clementina] >gi|567906042|ref|XP_006445509.1| hypothetical protein CICLE_v10022551mg [Citrus clementina] >gi|568819618|ref|XP_006464345.1| PREDICTED: NADH dehydrogenase [ubiquinone] 1 alpha subcomplex assembly factor 3-like isoform X3 [Citrus sinensis] >gi|557547770|gb|ESR58748.1| hypothetical protein CICLE_v10022551mg…	XP_006445508	1.67335e-96	91	292.352	171	156
Contig1781	dihydroxy-acid dehydratase-like	2316	gi|460413934|ref|XP_004252330.1|PREDICTED: dihydroxy-acid dehydratase-like [Solanum lycopersicum]	XP_004252330	0	91	1036.94	619	569
Contig1782	alpha-l-fucosidase 2-like	2807	gi|566187178|ref|XP_002313154.2|hypothetical protein POPTR_0009s09690g [Populus trichocarpa] >gi|550331394|gb|EEE87109.2| hypothetical protein POPTR_0009s09690g [Populus trichocarpa]	XP_002313154	0	83	1172.92	799	670
Contig1783	tbc1 domain family member 15-like	2130	gi|225445585|ref|XP_002285365.1|PREDICTED: GTPase-activating protein gyp7-like [Vitis vinifera]	XP_002285365	0	87	992.26	657	575
Contig1784	pseudo response regulator isoform 3	803	gi|147858527|emb|CAN81386.1|hypothetical protein VITISV_012325 [Vitis vinifera]	CAN81386	5.08028e-25	62	109.383	113	71
Contig1785	mo25-like protein at5g47540-like	1598	gi|462407395|gb|EMJ12729.1|hypothetical protein PRUPE_ppa008240mg [Prunus persica]	EMJ12729	0	95	631.713	338	322
Contig1786	PREDICTED: uncharacterized protein LOC100241214	857	gi|225429027|ref|XP_002267686.1|PREDICTED: uncharacterized protein LOC100241214 [Vitis vinifera] >gi|296083030|emb|CBI22434.3| unnamed protein product [Vitis vinifera]	XP_002267686	2.9284e-18	53	89.7373	162	86
Contig1787	40s ribosomal protein s16	238	gi|159138763|gb|ABW89384.1|40S ribosomal protein S16 [Helianthus annuus] >gi|159138765|gb|ABW89385.1| 40S ribosomal protein S16 [Helianthus annuus] >gi|159138767|gb|ABW89386.1| 40S ribosomal protein S16 [Helianthus annuus] >gi|159138769|gb|ABW89387.1| 40S ribosomal protein S16 [Helianthus annuus] >gi|159138771|gb|ABW89388.1| 40S ribosomal protein S16 [Helianthus annuus] >gi|159138773|gb|ABW89389.…	ABW89384	5.63975e-45	97	151.754	79	77
Contig1788	probable serine threonine-protein kinase ddb_g0291350-like	1047	gi|147842217|emb|CAN66918.1|hypothetical protein VITISV_043041 [Vitis vinifera]	CAN66918	1.76688e-137	92	406.371	218	201
Contig1789	exocyst complex component 7-like	1408	gi|225464400|ref|XP_002268110.1|PREDICTED: exocyst complex component 7 [Vitis vinifera]	XP_002268110	0	88	668.692	427	380
Contig1790	vacuolar h+-pyrophosphatase	301	gi|151413570|gb|ABS11239.1|vacuolar H+-pyrophosphatase [Eriobotrya japonica]	ABS11239	1.91457e-49	99	168.318	100	99
Contig1791	gpi transamidase component pig-t-like	2337	gi|225436886|ref|XP_002273696.1|PREDICTED: GPI transamidase component PIG-T-like isoform 1 [Vitis vinifera]	XP_002273696	0	81	856.67	631	512
Contig1792	l-type lectin-domain containing receptor kinase -like	1353	gi|590562578|ref|XP_007009125.1|Concanavalin A-like lectin family protein, putative [Theobroma cacao] >gi|508726038|gb|EOY17935.1| Concanavalin A-like lectin family protein, putative [Theobroma cacao]	XP_007009125	1.09232e-36	53	148.288	329	175
Contig1793	lactation elevated protein 1-like	1257	gi|224143875|ref|XP_002325105.1|hypothetical protein POPTR_0018s10990g [Populus trichocarpa] >gi|566215242|ref|XP_006372109.1| hypothetical protein POPTR_0018s10990g [Populus trichocarpa] >gi|118487180|gb|ABK95418.1| unknown [Populus trichocarpa] >gi|222866539|gb|EEF03670.1| hypothetical protein POPTR_0018s10990g [Populus trichocarpa] >gi|550318487|gb|ERP49906.1| hypothetical protein POPTR_0018s1…	XP_002325105	1.93002e-170	81	499.59	337	273
Contig1794	anthranilate phosphoribosyltransferase	1239	gi|460391803|ref|XP_004241508.1|PREDICTED: anthranilate phosphoribosyltransferase, chloroplastic-like isoform 1 [Solanum lycopersicum]	XP_004241508	1.87436e-122	92	355.525	232	215
Contig1795	anthranilate phosphoribosyltransferase	1148	gi|460391803|ref|XP_004241508.1|PREDICTED: anthranilate phosphoribosyltransferase, chloroplastic-like isoform 1 [Solanum lycopersicum]	XP_004241508	6.5191e-165	94	479.945	300	282
Contig1796	nucleotide-binding site leucine-rich repeat partial	993	gi|408905031|gb|AFU97063.1|NB-LRR resistance-like protein RGC4, partial [Gerbera hybrid cultivar]	AFU97063	4.94719e-39	72	146.362	127	92
Contig1797	e3 ubiquitin-protein ligase at3g02290-like	933	gi|255537531|ref|XP_002509832.1|protein binding protein, putative [Ricinus communis] >gi|223549731|gb|EEF51219.1| protein binding protein, putative [Ricinus communis]	XP_002509832	7.25179e-64	68	212.231	214	146
Contig1798	asparagine synthetase	2370	gi|6049843|gb|AAF02776.1|AF190729_1asparagine synthetase [Helianthus annuus]	AAF02776	0	97	1067.76	558	542
Contig1799	ring u-box superfamily isoform 1	1654	gi|565376650|ref|XP_006354813.1|PREDICTED: mediator of RNA polymerase II transcription subunit 1-like [Solanum tuberosum]	XP_006354813	2.6488e-82	63	272.322	357	227
Contig1800	anti-virus transcriptional factor	1492	gi|296087760|emb|CBI35016.3|unnamed protein product [Vitis vinifera]	CBI35016	9.38353e-56	60	199.519	322	195
Contig1801	lactoylglutathione lyase-like	375	gi|162461576|ref|NP_001105217.1|glyoxylase1 [Zea mays] >gi|37932483|gb|AAP76396.1| glyoxalase I [Zea mays]	NP_001105217	1.11889e-73	93	232.646	125	117
Contig1802	probable galacturonosyltransferase 3-like	2686	gi|565397555|ref|XP_006364356.1|PREDICTED: probable galacturonosyltransferase 3-like [Solanum tuberosum]	XP_006364356	0	82	884.019	652	540
Contig1803	udp-glucose pyrophosphorylase	349	gi|148910204|gb|ABR18183.1|unknown [Picea sitchensis]	ABR18183	4.57787e-56	93	185.267	104	97
Contig1804	kinase superfamily protein isoform 1	1233	gi|357495947|ref|XP_003618262.1|Serine/threonine protein kinase [Medicago truncatula] >gi|355493277|gb|AES74480.1| Serine/threonine protein kinase [Medicago truncatula]	XP_003618262	7.25306e-175	97	516.153	258	251
Contig1805	alpha-aminoadipic semialdehyde synthase-like	3663	gi|590574766|ref|XP_007012499.1|Lysine-ketoglutarate reductase/saccharopine dehydrogenase bifunctional enzyme [Theobroma cacao] >gi|508782862|gb|EOY30118.1| Lysine-ketoglutarate reductase/saccharopine dehydrogenase bifunctional enzyme [Theobroma cacao]	XP_007012499	0	84	1518.44	1053	885
Contig1807	f-box wd-40 repeat-containing protein at5g21040-like	2729	gi|568831912|ref|XP_006470191.1|PREDICTED: F-box/WD-40 repeat-containing protein At5g21040-like [Citrus sinensis]	XP_006470191	0	75	731.095	572	430
Contig1808	scarecrow-like protein 14-like	3264	gi|460391218|ref|XP_004241220.1|PREDICTED: scarecrow-like protein 14-like [Solanum lycopersicum]	XP_004241220	0	69	705.286	762	531
Contig1809	atp citrate lyase a-subunit	697	gi|255556390|ref|XP_002519229.1|ATP-citrate synthase, putative [Ricinus communis] >gi|223541544|gb|EEF43093.1| ATP-citrate synthase, putative [Ricinus communis]	XP_002519229	1.56036e-153	96	451.44	232	223
Contig1810	phosphoserine chloroplastic-like	1269	gi|567896538|ref|XP_006440757.1|hypothetical protein CICLE_v10021430mg [Citrus clementina] >gi|557543019|gb|ESR53997.1| hypothetical protein CICLE_v10021430mg [Citrus clementina]	XP_006440757	1.46053e-151	82	443.351	295	243
Contig1811	ubiquitin-conjugating enzyme e2 22-like	1373	gi|410994610|gb|AFV96171.1|ubiquitin conjugating enzyme S [Camellia oleifera]	AFV96171	1.00632e-139	87	413.69	271	236
Contig1812	probably inactive leucine-rich repeat receptor-like protein kinase at5g48380-like	2282	gi|590713045|ref|XP_007049531.1|Probably inactive leucine-rich repeat receptor-like protein kinase [Theobroma cacao] >gi|508701792|gb|EOX93688.1| Probably inactive leucine-rich repeat receptor-like protein kinase [Theobroma cacao]	XP_007049531	0	82	807.749	612	503
Contig1813	u5 small nuclear ribonucleoprotein 40 kda	1569	gi|225434135|ref|XP_002277631.1|PREDICTED: U5 small nuclear ribonucleoprotein 40 kDa protein-like [Vitis vinifera]	XP_002277631	0	93	629.402	340	319
Contig1814	mediator of rna polymerase ii transcription subunit 21-like	968	gi|587900073|gb|EXB88420.1|hypothetical protein L484_012859 [Morus notabilis]	EXB88420	1.72372e-65	81	214.157	155	126
Contig1815	uba and ubx domain-containing protein at4g15410-like	915	gi|225444462|ref|XP_002272066.1|PREDICTED: UBA and UBX domain-containing protein At4g15410 [Vitis vinifera] >gi|147798327|emb|CAN74529.1| hypothetical protein VITISV_031346 [Vitis vinifera] >gi|297741768|emb|CBI32997.3| unnamed protein product [Vitis vinifera]	XP_002272066	6.72773e-120	82	358.221	240	198
Contig1816	ring fyve phd zinc finger superfamily protein isoform 1	1665	gi|565354626|ref|XP_006344211.1|PREDICTED: uncharacterized protein LOC102602348 [Solanum tuberosum]	XP_006344211	1.19428e-100	81	315.849	238	193
Contig1817	expansin a1	666	gi|255562904|ref|XP_002522457.1|Alpha-expansin 1 precursor, putative [Ricinus communis] >gi|223538342|gb|EEF39949.1| Alpha-expansin 1 precursor, putative [Ricinus communis]	XP_002522457	6.02669e-109	91	325.094	203	185
Contig1818	triacylglycerol lipase sdp1-like	3262	gi|460407536|ref|XP_004249208.1|PREDICTED: triacylglycerol lipase SDP1-like [Solanum lycopersicum]	XP_004249208	0	87	1211.05	837	730
Contig1819	serine threonine-protein phosphatase pp-x isozyme 2-like	1543	gi|590606245|ref|XP_007020689.1|Phosphatase X 2 isoform 1 [Theobroma cacao] >gi|508720317|gb|EOY12214.1| Phosphatase X 2 isoform 1 [Theobroma cacao]	XP_007020689	0	98	626.32	305	301
Contig1820	lactoylglutathione lyase-like	744	gi|565390101|ref|XP_006360785.1|PREDICTED: lactoylglutathione lyase-like [Solanum tuberosum]	XP_006360785	5.36327e-71	87	225.713	136	119
Contig1821	membrane-anchored ubiquitin-fold protein 3-like	990	gi|225459396|ref|XP_002285815.1|PREDICTED: membrane-anchored ubiquitin-fold protein 3 [Vitis vinifera] >gi|302141907|emb|CBI19110.3| unnamed protein product [Vitis vinifera]	XP_002285815	4.10558e-60	93	199.519	118	110
Contig1822	kh domain-containing protein at4g18375-like	1717	gi|460403737|ref|XP_004247344.1|PREDICTED: KH domain-containing protein At4g18375-like [Solanum lycopersicum]	XP_004247344	1.31201e-164	82	493.812	357	294
Contig1823	hypothetical protein L484_011546	732	gi|587894736|gb|EXB83252.1|hypothetical protein L484_011546 [Morus notabilis]	EXB83252	4.64073e-07	77	56.225	72	56
Contig1824	isocitrate dehydrogenase	2022	gi|359488679|ref|XP_002276200.2|PREDICTED: isocitrate dehydrogenase [NADP]-like [Vitis vinifera]	XP_002276200	0	78	762.296	531	419
Contig1825	kinase superfamily protein isoform 2	2614	gi|568821755|ref|XP_006465314.1|PREDICTED: E3 ubiquitin-protein ligase KEG-like isoform X1 [Citrus sinensis] >gi|568821757|ref|XP_006465315.1| PREDICTED: E3 ubiquitin-protein ligase KEG-like isoform X2 [Citrus sinensis]	XP_006465314	0	77	781.171	631	489
Contig1826	atp-dependent clp protease atp-binding subunit -like	2248	gi|567897202|ref|XP_006441089.1|hypothetical protein CICLE_v10019480mg [Citrus clementina] >gi|568880844|ref|XP_006493316.1| PREDICTED: ATP-dependent Clp protease ATP-binding subunit clpX-like, mitochondrial-like isoform X2 [Citrus sinensis] >gi|557543351|gb|ESR54329.1| hypothetical protein CICLE_v10019480mg [Citrus clementina]	XP_006441089	0	93	598.971	356	333
Contig1827	2-oxoglutarate-fe -dependent oxygenase domain-containing protein	1426	gi|225438799|ref|XP_002283192.1|PREDICTED: probable iron/ascorbate oxidoreductase DDB_G0283291 [Vitis vinifera] >gi|296082373|emb|CBI21378.3| unnamed protein product [Vitis vinifera]	XP_002283192	0	87	540.806	329	288
Contig1828	glutamate malate translocator	2066	gi|22121978|gb|AAM89395.1|glutamate/malate translocator [Flaveria bidentis]	AAM89395	0	96	726.472	476	458
Contig1829	protein lunapark	1618	gi|255574191|ref|XP_002528011.1|conserved hypothetical protein [Ricinus communis] >gi|223532637|gb|EEF34423.1| conserved hypothetical protein [Ricinus communis]	XP_002528011	4.66333e-148	81	442.965	329	267
Contig1830	exosome complex component rrp40-like	954	gi|225457023|ref|XP_002282635.1|PREDICTED: putative exosome complex component rrp40 [Vitis vinifera] >gi|297733775|emb|CBI15022.3| unnamed protein product [Vitis vinifera]	XP_002282635	8.55736e-120	88	356.295	226	200
Contig1831	polygalacturonase qrt3-like	1125	gi|590681143|ref|XP_007041026.1|Pectin lyase-like superfamily protein isoform 2 [Theobroma cacao] >gi|508704961|gb|EOX96857.1| Pectin lyase-like superfamily protein isoform 2 [Theobroma cacao]	XP_007041026	2.76156e-153	78	448.358	348	274
Contig1832	polyphosphoinositide phosphatase	3916	gi|359482963|ref|XP_003632867.1|PREDICTED: polyphosphoinositide phosphatase-like isoform 1 [Vitis vinifera]	XP_003632867	0	80	1162.13	816	655
Contig1833	phosphoinositide phosphatase family protein	3894	gi|359482963|ref|XP_003632867.1|PREDICTED: polyphosphoinositide phosphatase-like isoform 1 [Vitis vinifera]	XP_003632867	0	79	1152.89	823	657
Contig1834	probable serine threonine-protein kinase at1g01540-like	3845	gi|567911175|ref|XP_006447901.1|hypothetical protein CICLE_v10018190mg, partial [Citrus clementina] >gi|557550512|gb|ESR61141.1| hypothetical protein CICLE_v10018190mg, partial [Citrus clementina]	XP_006447901	8.69694e-131	57	440.269	719	413
Contig1835	zinc finger with ufm1-specific peptidase domain	499	gi|587939827|gb|EXC26461.1|hypothetical protein L484_001862 [Morus notabilis]	EXC26461	8.53395e-30	82	120.168	81	67
Contig1836	tip41-like family protein	1127	gi|478686596|gb|AGJ50600.1|TIP41 [Pericallis cruenta]	AGJ50600	6.22526e-171	93	490.345	283	264
Contig1837	heme-binding protein 2-like	919	gi|565355077|ref|XP_006344430.1|PREDICTED: heme-binding protein 2-like [Solanum tuberosum]	XP_006344430	8.45202e-92	79	283.878	223	178
Contig1838	f-box protein	2156	gi|224104250|ref|XP_002313372.1|hypothetical protein POPTR_0009s05230g [Populus trichocarpa] >gi|222849780|gb|EEE87327.1| hypothetical protein POPTR_0009s05230g [Populus trichocarpa]	XP_002313372	4.48901e-26	50	120.168	351	176
Contig1839	wus-interacting protein 2 isoform 3	1148	gi|357478183|ref|XP_003609377.1|WD repeat-containing protein [Medicago truncatula] >gi|355510432|gb|AES91574.1| WD repeat-containing protein [Medicago truncatula]	XP_003609377	9.72738e-28	100	125.561	59	59
Contig1840	wd-40 repeat family protein	994	gi|567917736|ref|XP_006450874.1|hypothetical protein CICLE_v10007287mg [Citrus clementina] >gi|568844013|ref|XP_006475891.1| PREDICTED: topless-related protein 4-like [Citrus sinensis] >gi|557554100|gb|ESR64114.1| hypothetical protein CICLE_v10007287mg [Citrus clementina]	XP_006450874	2.2176e-68	100	241.506	119	119
Contig1841	salt tolerance-like family protein	1322	gi|225433924|ref|XP_002268700.1|PREDICTED: salt tolerance-like protein [Vitis vinifera] >gi|297743809|emb|CBI36692.3| unnamed protein product [Vitis vinifera]	XP_002268700	2.29949e-101	78	313.923	251	197
Contig1842	hypothetical protein PRUPE_ppa013557mg	810	gi|595849698|ref|XP_007209778.1|hypothetical protein PRUPE_ppa013557mg [Prunus persica] >gi|462405513|gb|EMJ10977.1| hypothetical protein PRUPE_ppa013557mg [Prunus persica]	XP_007209778	6.79983e-07	54	56.225	93	51
Contig1843	zinc finger family protein	2029	gi|225461582|ref|XP_002282878.1|PREDICTED: uncharacterized protein LOC100264059 [Vitis vinifera]	XP_002282878	9.83183e-120	56	380.178	548	311
Contig1844	uncharacterized wd repeat-containing	5029	gi|225459348|ref|XP_002285804.1|PREDICTED: uncharacterized WD repeat-containing protein C2A9.03 [Vitis vinifera]	XP_002285804	3.65085e-167	89	525.783	315	281
Contig1845	low quality protein: uncharacterized loc101216066	1836	gi|595847229|ref|XP_007209281.1|hypothetical protein PRUPE_ppa007601mg [Prunus persica] >gi|462405016|gb|EMJ10480.1| hypothetical protein PRUPE_ppa007601mg [Prunus persica]	XP_007209281	4.28552e-60	69	215.312	236	165
Contig1846	minor allergen alt	921	gi|255587934|ref|XP_002534445.1|Minor allergen Alt a, putative [Ricinus communis] >gi|223525276|gb|EEF27937.1| Minor allergen Alt a, putative [Ricinus communis]	XP_002534445	1.0377e-118	96	351.673	198	192
Contig1847	microtubule-associated protein map65-1a	439	gi|359494079|ref|XP_002277391.2|PREDICTED: LOW QUALITY PROTEIN: 65-kDa microtubule-associated protein 1-like [Vitis vinifera]	XP_002277391	7.58332e-72	84	236.884	156	132
Contig1848	at5g21070 t10f18_100	1029	gi|587865097|gb|EXB54676.1|hypothetical protein L484_022538 [Morus notabilis]	EXB54676	4.96004e-119	94	354.755	222	209
Contig1849	protein neuralized	3286	gi|567888060|ref|XP_006436552.1|hypothetical protein CICLE_v10030689mg [Citrus clementina] >gi|568863756|ref|XP_006485297.1| PREDICTED: trichohyalin-like [Citrus sinensis] >gi|557538748|gb|ESR49792.1| hypothetical protein CICLE_v10030689mg [Citrus clementina]	XP_006436552	0	73	780.785	887	651
Contig1850	kelch repeat-containing family protein	1688	gi|462411577|gb|EMJ16626.1|hypothetical protein PRUPE_ppa006105mg [Prunus persica]	EMJ16626	0	86	642.884	428	371
Contig1851	flowering time control protein fpa-like isoform x1	2099	gi|590655125|ref|XP_007033897.1|RNA recognition motif-containing protein, putative isoform 2 [Theobroma cacao] >gi|508712926|gb|EOY04823.1| RNA recognition motif-containing protein, putative isoform 2 [Theobroma cacao]	XP_007033897	2.03248e-96	55	330.102	539	298
Contig1852	endosomal targeting bro1-like domain-containing protein isoform 2	1898	gi|460377092|ref|XP_004234329.1|PREDICTED: uncharacterized protein LOC101254569 [Solanum lycopersicum]	XP_004234329	0	95	732.25	411	392
Contig1853	galactinol synthase	1339	gi|565347264|ref|XP_006340652.1|PREDICTED: galactinol synthase 2-like [Solanum tuberosum]	XP_006340652	0	84	522.316	340	288
Contig1854	quinone-oxidoreductase chloroplastic-like	1414	gi|460403131|ref|XP_004247053.1|PREDICTED: putative quinone-oxidoreductase homolog, chloroplastic-like isoform 1 [Solanum lycopersicum]	XP_004247053	1.8594e-158	82	464.151	329	273
Contig1855	xylosyltransferase 1-like	1821	gi|225445480|ref|XP_002285159.1|PREDICTED: xylosyltransferase 1-like [Vitis vinifera]	XP_002285159	0	84	613.609	413	350
Contig1856	probable serine threonine-protein kinase bud32 homolog	1235	gi|224062379|ref|XP_002300825.1|hypothetical protein POPTR_0002s05080g [Populus trichocarpa] >gi|566156325|ref|XP_006386262.1| hypothetical protein POPTR_0002s05080g [Populus trichocarpa] >gi|222842551|gb|EEE80098.1| hypothetical protein POPTR_0002s05080g [Populus trichocarpa] >gi|550344318|gb|ERP64059.1| hypothetical protein POPTR_0002s05080g [Populus trichocarpa]	XP_002300825	4.03545e-141	94	413.69	226	214
Contig1857	probable serine threonine-protein kinase at4g35230-like	2208	gi|565376227|ref|XP_006354609.1|PREDICTED: probable serine/threonine-protein kinase At4g35230-like [Solanum tuberosum]	XP_006354609	0	92	907.901	494	457
Contig1859	basic 7s globulin	1683	gi|225436984|ref|XP_002272235.1|PREDICTED: basic 7S globulin [Vitis vinifera]	XP_002272235	0	87	650.203	413	361
Contig1860	golgi snap receptor complex member 1-1-like	1098	gi|225430378|ref|XP_002285330.1|PREDICTED: Golgi SNARE 11 protein [Vitis vinifera] >gi|296082080|emb|CBI21085.3| unnamed protein product [Vitis vinifera]	XP_002285330	4.47035e-121	91	360.918	215	196
Contig1861	probable importin-7 homolog	2471	gi|567901340|ref|XP_006443158.1|hypothetical protein CICLE_v100187402mg, partial [Citrus clementina] >gi|557545420|gb|ESR56398.1| hypothetical protein CICLE_v100187402mg, partial [Citrus clementina]	XP_006443158	0	95	764.992	419	401
Contig1862	zinc finger mynd domain-containing protein 15 isoform 2	352	gi|590693993|ref|XP_007044485.1|Zinc finger MYND domain-containing protein 15 isoform 2 [Theobroma cacao] >gi|508708420|gb|EOY00317.1| Zinc finger MYND domain-containing protein 15 isoform 2 [Theobroma cacao]	XP_007044485	6.46128e-69	94	223.402	117	110
Contig1863	bes1 bzr1 homolog protein 2-like	1618	gi|565360345|ref|XP_006346930.1|PREDICTED: BES1/BZR1 homolog protein 2-like [Solanum tuberosum]	XP_006346930	4.97691e-62	65	217.624	308	202
Contig1864	e3 ubiquitin-protein ligase at4g11680-like	1853	gi|565357356|ref|XP_006345510.1|PREDICTED: E3 ubiquitin-protein ligase At1g12760-like [Solanum tuberosum]	XP_006345510	6.91284e-140	80	424.861	398	319
Contig1865	hypersensitive-induced response protein	250	gi|590667397|ref|XP_007037221.1|SPFH/Band 7/PHB domain-containing membrane-associated protein family isoform 2 [Theobroma cacao] >gi|508774466|gb|EOY21722.1| SPFH/Band 7/PHB domain-containing membrane-associated protein family isoform 2 [Theobroma cacao]	XP_007037221	1.90562e-49	97	166.392	83	81
Contig1866	heat shock protein 101	3326	gi|526117643|ref|NP_001267822.1|heat shock protein 101 [Vitis vinifera] >gi|59805048|gb|AAX08108.1| heat shock protein 101 [Vitis vinifera]	NP_001267822	0	95	1611.66	900	858
Contig1867	2-isopropylmalate synthase	2123	gi|460390765|ref|XP_004240995.1|PREDICTED: 2-isopropylmalate synthase B-like [Solanum lycopersicum]	XP_004240995	0	89	939.102	580	518
Contig1868	knox elk homeobox transcription factor isoform 1	1522	gi|270610244|gb|ACZ92179.1|shootmeristemless [Cichorium intybus x Cichorium endivia]	ACZ92179	0	92	543.502	361	333
Contig1869	late embryogenesis abundant hydroxyproline-rich glycofamily protein isoform 3	1034	gi|590618768|ref|XP_007024135.1|Late embryogenesis abundant hydroxyproline-rich glycofamily protein isoform 3 [Theobroma cacao] >gi|508779501|gb|EOY26757.1| Late embryogenesis abundant hydroxyproline-rich glycofamily protein isoform 3 [Theobroma cacao]	XP_007024135	2.78576e-66	74	219.935	204	151
Contig1870	nuclear factor 1 a-type isoform 2	2619	gi|147781020|emb|CAN65847.1|hypothetical protein VITISV_014976 [Vitis vinifera]	CAN65847	0	87	614.764	419	367
Contig1871	differentiation and greening-like 1	454	gi|527198743|gb|EPS66780.1|hypothetical protein M569_07993 [Genlisea aurea]	EPS66780	1.28824e-09	65	63.1586	93	61
Contig1873	integral membrane yip1 family protein	1192	gi|566169265|ref|XP_006382606.1|integral membrane Yip1 family protein [Populus trichocarpa] >gi|550337969|gb|ERP60403.1| integral membrane Yip1 family protein [Populus trichocarpa]	XP_006382606	2.79345e-152	88	443.736	286	254
Contig1874	sequence-specific dna binding transcription factors isoform 2	1584	gi|359483740|ref|XP_002273017.2|PREDICTED: uncharacterized protein LOC100260025 [Vitis vinifera]	XP_002273017	8.70868e-100	76	314.309	280	214
Contig1875	hypothetical protein, partial	927	gi|536460609|gb|AGU36353.1|hypothetical protein, partial [Helianthus annuus] >gi|536460613|gb|AGU36355.1| hypothetical protein, partial [Helianthus annuus] >gi|536460615|gb|AGU36356.1| hypothetical protein, partial [Helianthus annuus] >gi|536460619|gb|AGU36358.1| hypothetical protein, partial [Helianthus annuus] >gi|536460623|gb|AGU36360.1| hypothetical protein, partial [Helianthus annuus] >gi|53…	AGU36353	1.31671e-52	93	179.489	100	93
Contig1876	omega-amidase nit2-like	1519	gi|296081697|emb|CBI20702.3|unnamed protein product [Vitis vinifera]	CBI20702	0	93	544.658	298	280
[truncated: 27,407 more rows]
