# Supplementary material for: Transcriptome Analysis of Gerbera hybrida Including in silico Confirmation of Defense Genes Found
Source: Front Plant Sci. 2016 Mar 1;7:247. doi: 10.3389/fpls.2016.00247 (PMC4771743; doi:10.3389/fpls.2016.00247)
Supplement: Supplementary file 2 [file Table2.XLSX]

## Sheet: Table S2
Table S2 Transcriptomes annotation process results
GO-id	GO-term	Score
Biological Process
GO:0006950	response to stress	3186	0.091
GO:0006464	cellular protein modification process	2824	0.0807
GO:0005975	carbohydrate metabolic process	2442	0.0698
GO:0006520	cellular amino acid metabolic process	2185	0.0624
GO:0006629	lipid metabolic process	1849	0.0528
GO:0007165	signal transduction	1757	0.0502
GO:0006259	DNA metabolic process	1114	0.0318
GO:0055085	transmembrane transport	1075	0.0307
GO:0006091	generation of precursor metabolites and energy	933	0.0267
GO:0051186	cofactor metabolic process	874	0.025
GO:0040007	growth	867	0.0248
GO:0030154	cell differentiation	842	0.0241
GO:0071554	cell wall organization or biogenesis	836	0.0239
GO:0006412	translation	794	0.0227
GO:0006461	protein complex assembly	777	0.0222
GO:0034655	nucleobase-containing compound catabolic process	763	0.0218
GO:0016192	vesicle-mediated transport	753	0.0215
GO:0051276	chromosome organization	746	0.0213
GO:0006605	protein targeting	733	0.0209
GO:0006790	sulfur compound metabolic process	726	0.0207
Molecular Function
GO:0043167	ion binding	6190	0.2854
GO:0016301	kinase activity	2121	0.0978
GO:0016491	oxidoreductase activity	2114	0.0975
GO:0003677	DNA binding	1267	0.0584
GO:0022857	transmembrane transporter activity	1192	0.055
GO:0016887	ATPase activity	758	0.0349
GO:0016757	transferase activity, transferring glycosyl groups	729	0.0336
GO:0008233	peptidase activity	608	0.028
GO:0001071	nucleic acid binding transcription factor activity	487	0.0225
GO:0016829	lyase activity	467	0.0215
GO:0016791	phosphatase activity	459	0.0212
GO:0016798	hydrolase activity, acting on glycosyl bonds	456	0.021
GO:0003735	structural constituent of ribosome	417	0.0192
GO:0016746	transferase activity, transferring acyl groups	387	0.0178
GO:0016874	ligase activity	377	0.0174
GO:0004871	signal transducer activity	338	0.0156
GO:0008168	methyltransferase activity	321	0.0148
GO:0016853	isomerase activity	315	0.0145
GO:0016779	nucleotidyltransferase activity	270	0.0124
GO:0008092	cytoskeletal protein binding	266	0.0123
GO:0004386	helicase activity	258	0.0119
Cellular component
GO:0009536	plastid	3314	0.1729
GO:0043234	protein complex	2986	0.1558
GO:0005886	plasma membrane	2769	0.1445
GO:0005739	mitochondrion	1839	0.0959
GO:0005829	cytosol	1831	0.0955
GO:0005794	Golgi apparatus	1064	0.0555
GO:0005773	vacuole	950	0.0496
GO:0005840	ribosome	740	0.0386
GO:0005783	endoplasmic reticulum	679	0.0354
GO:0005618	cell wall	630	0.0329
GO:0009579	thylakoid	565	0.0295
GO:0005730	nucleolus	517	0.027
GO:0005768	endosome	342	0.0178
GO:0016023	cytoplasmic membrane-bounded vesicle	303	0.0158
GO:0005777	peroxisome	230	0.012
GO:0005654	nucleoplasm	212	0.0111
GO:0005635	nuclear envelope	85	0.0044
GO:0000228	nuclear chromosome	64	0.0033
GO:0000229	cytoplasmic chromosome	22	0.0011
GO:0005815	microtubule organizing center	18	0.0009
GO:0044421	extracellular region part	7.8	0.0004
