# Supplementary material for: Transcriptome Analysis of Gerbera hybrida Including in silico Confirmation of Defense Genes Found
Source: Front Plant Sci. 2016 Mar 1;7:247. doi: 10.3389/fpls.2016.00247 (PMC4771743; doi:10.3389/fpls.2016.00247)
Supplement: Supplementary file 3 [file Table3.XLSX]

## Sheet: Table S3
Table S3 Annotated contigs involved in top 30 metabolic pathway
Pathway	#Seqs in Pathway	#Enzyme
Biosynthesis of antibiotics	668	175
Starch and sucrose metabolism	478	40
Purine metabolism	435	52
T cell receptor signaling pathway	198	2
Glycolysis / Gluconeogenesis	196	25
Amino sugar and nucleotide sugar metabolism	195	42
Phenylalanine metabolism	182	22
Pyrimidine metabolism	171	28
Glycerophospholipid metabolism	168	29
Glycerolipid metabolism	151	21
Galactose metabolism	146	19
Pyruvate metabolism	146	26
Drug metabolism - other enzymes	137	14
Phenylpropanoid biosynthesis	137	14
Oxidative phosphorylation	135	17
Phosphatidylinositol signaling system	135	7
Pentose and glucuronate interconversions	133	16
Carbon fixation in photosynthetic organisms	126	21
Arginine and proline metabolism	121	34
Aminobenzoate degradation	119	34
Cysteine and methionine metabolism	119	11
Glycine, serine and threonine metabolism	117	32
Pentose phosphate pathway	113	18
Methane metabolism	106	19
Carbon fixation pathways in prokaryotes	104	18
Glyoxylate and dicarboxylate metabolism	104	27
Citrate cycle (TCA cycle)	101	16
Inositol phosphate metabolism	95	22
Thiamine metabolism	94	8
Ascorbate and aldarate metabolism	93	14
