# Supplementary material for: Transcriptome Analysis of Gerbera hybrida Including in silico Confirmation of Defense Genes Found
Source: Front Plant Sci. 2016 Mar 1;7:247. doi: 10.3389/fpls.2016.00247 (PMC4771743; doi:10.3389/fpls.2016.00247)
Supplement: Supplementary file 4 [file Table4.XLSX]

## Sheet: Table S4
Table S4 Details of contigs involved in secondary metabolic biosynthesis pathways
Pathway	#Seqs in Pathway	Enzyme	Ezyme ID	#Seqs of Enzyme	Seqs involved	Pathway ID
Steroid hormone biosynthesis	43	O-methyltransferase	ec:2.1.1.6	2	Contig27880, Contig27881	map00140
Steroid hormone biosynthesis	43	5beta-reductase	ec:1.3.1.3	2	Contig23923, Contig25515	map00140
Steroid hormone biosynthesis	43	dehydrogenase	ec:1.1.1.149	1	Contig15861	map00140
Steroid hormone biosynthesis	43	dehydrogenase	ec:1.1.1.145	9	Contig4658, Contig6532, Contig6865, Contig11024, Contig20432, Contig23923, Contig25515, Contig34037, Contig34145	map00140
Steroid hormone biosynthesis	43	17-dehydrogenase	ec:1.1.1.62	5	Contig4866, Contig5424, Contig13099, Contig23008, Contig24044	map00140
Steroid hormone biosynthesis	43	20beta)-hydroxysteroid dehydrogenase	ec:1.1.1.53	1	Contig19083	map00140
Steroid hormone biosynthesis	43	1-naphthol glucuronyltransferase	ec:2.4.1.17	4	Contig2607, Contig12837, Contig12925, Contig15080	map00140
Steroid hormone biosynthesis	43	monooxygenase	ec:1.14.14.1	19	Contig388, Contig2578, Contig10619, Contig12431, Contig12622, Contig12776, Contig13139, Contig13472, Contig20904, Contig21024, Contig25029, Contig25469, Contig25661, Contig28904, Contig29046, Contig30557, Contig30930, Contig31046, Contig34695	map00140
Steroid hormone biosynthesis	43	sulfotransferase	ec:2.8.2.4	1	Contig6053	map00140
Steroid hormone biosynthesis	43	4-dehydrogenase (NADP+)	ec:1.3.1.22	1	Contig11232	map00140
Caprolactam degradation	26	hydratase	ec:4.2.1.17	23	Contig440, Contig2746, Contig2936, Contig2953, Contig5767, Contig12793, Contig12794, Contig12879, Contig14422, Contig16800, Contig18154, Contig20252, Contig22527, Contig23316, Contig24371, Contig25784, Contig27275, Contig28552, Contig28889, Contig28890, Contig29433, Contig29676, Contig31102	map00930
Caprolactam degradation	26	dehydrogenase (NADP+)	ec:1.1.1.2	2	Contig1555, Contig8457	map00930
Caprolactam degradation	26	dehydrogenase	ec:1.1.1.35	11	Contig2746, Contig2936, Contig12793, Contig12794, Contig16800, Contig18154, Contig20252, Contig27275, Contig28552, Contig28703, Contig29676	map00930
Thiamine metabolism	94	diphosphokinase	ec:2.7.6.2	2	Contig4851, Contig4852	map00730
Thiamine metabolism	94	kinase	ec:2.7.4.7	2	Contig5840, Contig21356	map00730
Thiamine metabolism	94	synthase	ec:2.2.1.7	6	Contig5602, Contig5670, Contig12428, Contig13581, Contig19682, Contig21452	map00730
Thiamine metabolism	94	diphosphorylase	ec:2.5.1.3	4	Contig5771, Contig5840, Contig21356, Contig26429	map00730
Thiamine metabolism	94	desulfurase	ec:2.8.1.7	4	Contig1754, Contig5236, Contig5237, Contig7344	map00730
Thiamine metabolism	94	phosphatase	ec:3.6.1.15	77	Contig561, Contig753, Contig1286, Contig2794, Contig3813, Contig4215, Contig5008, Contig5173, Contig5190, Contig6272, Contig6916, Contig7068, Contig7462, Contig9092, Contig9098, Contig9153, Contig10765, Contig10776, Contig10966, Contig11027, Contig11898, Contig11935, Contig11936, Contig12468, Contig12747, Contig12814, Contig12875, Contig14219, Contig15241, Contig15954, Contig16003, Contig16496, C…	map00730
Thiamine metabolism	94	kinase	ec:2.7.1.50	1	Contig28590	map00730
Thiamine metabolism	94	kinase	ec:2.7.1.49	2	Contig5840, Contig21356	map00730
Glycosaminoglycan biosynthesis - heparan sulfate / heparin	45	xylosyltransferase	ec:2.4.2.26	10	Contig2083, Contig4968, Contig6078, Contig6880, Contig13708, Contig18268, Contig30171, Contig30739, Contig32254, Contig32974	map00534
Glycosaminoglycan biosynthesis - heparan sulfate / heparin	45	3-beta-glucuronosyltransferase	ec:2.4.1.135	4	Contig1534, Contig3130, Contig5531, Contig6654	map00534
Glycosaminoglycan biosynthesis - heparan sulfate / heparin	45	3-beta-galactosyltransferase	ec:2.4.1.134	14	Contig2517, Contig10476, Contig11031, Contig11159, Contig11168, Contig19551, Contig21765, Contig21893, Contig26922, Contig26923, Contig26924, Contig28406, Contig30327, Contig30648	map00534
Glycosaminoglycan biosynthesis - heparan sulfate / heparin	45	4-alpha-N-acetylglucosaminyltransferase	ec:2.4.1.224	10	Contig2588, Contig5850, Contig9395, Contig11371, Contig18981, Contig20055, Contig23411, Contig24734, Contig32151, Contig32745	map00534
Glycosaminoglycan biosynthesis - heparan sulfate / heparin	45	4-alpha-N-acetylglucosaminyltransferase	ec:2.4.1.223	7	Contig3817, Contig5869, Contig15150, Contig21360, Contig27136, Contig27137, Contig31401	map00534
Glycosaminoglycan biosynthesis - chondroitin sulfate / dermatan sulfate	28	xylosyltransferase	ec:2.4.2.26	10	Contig2083, Contig4968, Contig6078, Contig6880, Contig13708, Contig18268, Contig30171, Contig30739, Contig32254, Contig32974	map00532
Glycosaminoglycan biosynthesis - chondroitin sulfate / dermatan sulfate	28	3-beta-glucuronosyltransferase	ec:2.4.1.135	4	Contig1534, Contig3130, Contig5531, Contig6654	map00532
Glycosaminoglycan biosynthesis - chondroitin sulfate / dermatan sulfate	28	3-beta-galactosyltransferase	ec:2.4.1.134	14	Contig2517, Contig10476, Contig11031, Contig11159, Contig11168, Contig19551, Contig21765, Contig21893, Contig26922, Contig26923, Contig26924, Contig28406, Contig30327, Contig30648	map00532
Glycosaminoglycan degradation	32	hexosaminidase	ec:3.2.1.52	3	Contig20287, Contig30110, Contig34002	map00531
Glycosaminoglycan degradation	32	alpha-acetylglucosaminidase	ec:3.2.1.50	3	Contig15636, Contig24556, Contig24557	map00531
Glycosaminoglycan degradation	32	beta-glucuronide glucuronohydrolase glucuronidase	ec:3.2.1.31	1	Contig29348	map00531
Glycosaminoglycan degradation	32	lactase (ambiguous)	ec:3.2.1.23	25	Contig3, Contig1178, Contig1432, Contig2272, Contig2450, Contig6386, Contig6617, Contig7180, Contig7991, Contig8947, Contig9433, Contig9839, Contig11680, Contig12076, Contig14262, Contig14825, Contig14906, Contig17557, Contig20204, Contig21936, Contig22393, Contig23143, Contig23265, Contig27360, Contig33229	map00531
Carbapenem biosynthesis	9	5-kinase	ec:2.7.2.11	9	Contig1433, Contig5426, Contig9768, Contig12624, Contig22914, Contig22915, Contig24272, Contig25528, Contig26019	map00332
Carbapenem biosynthesis	9	dehydrogenase	ec:1.2.1.41	8	Contig1433, Contig5426, Contig9768, Contig12624, Contig22914, Contig22915, Contig24272, Contig26019	map00332
Arginine and proline metabolism	121	synthase	ec:6.3.4.5	4	Contig5473, Contig12994, Contig26205, Contig29844	map00330
Arginine and proline metabolism	121	decarboxylase	ec:4.1.1.50	8	Contig340, Contig12223, Contig12224, Contig13422, Contig17272, Contig19087, Contig25806, Contig33362	map00330
Arginine and proline metabolism	121	N-methyltransferase	ec:2.1.1.2	1	Contig7223	map00330
Arginine and proline metabolism	121	arginine amidinase	ec:3.5.3.1	1	Contig14578	map00330
Arginine and proline metabolism	121	decarboxylase	ec:4.1.1.19	7	Contig340, Contig12352, Contig12353, Contig12354, Contig17123, Contig19087, Contig30143	map00330
Arginine and proline metabolism	121	ec:3.5.1.5 urease	ec:3.5.1.5	1	Contig5917	map00330
Arginine and proline metabolism	121	acylamidase	ec:3.5.1.4	7	Contig803, Contig4999, Contig6947, Contig8376, Contig13900, Contig18695, Contig23027	map00330
Arginine and proline metabolism	121	glutaminase I	ec:3.5.1.2	1	Contig13962	map00330
Arginine and proline metabolism	121	dehydrogenase (NADP+)	ec:1.4.1.4	6	Contig3451, Contig9434, Contig13333, Contig25552, Contig26335, Contig28410	map00330
Arginine and proline metabolism	121	dehydrogenase [NAD(P)+]	ec:1.4.1.3	4	Contig10650, Contig14504, Contig25583, Contig29718	map00330
Arginine and proline metabolism	121	dehydrogenase	ec:1.4.1.2	2	Contig10650, Contig25583	map00330
Arginine and proline metabolism	121	kinase	ec:2.7.2.8	2	Contig25528, Contig25529	map00330
Arginine and proline metabolism	121	amidase	ec:3.5.1.53	1	Contig30851	map00330
Arginine and proline metabolism	121	5-kinase	ec:2.7.2.11	9	Contig1433, Contig5426, Contig9768, Contig12624, Contig22914, Contig22915, Contig24272, Contig25528, Contig26019	map00330
Arginine and proline metabolism	121	N-acetyltransferase	ec:2.3.1.35	1	Contig6626	map00330
Arginine and proline metabolism	121	acid amidohydrolase	ec:3.5.1.14	2	Contig26292, Contig36323	map00330
Arginine and proline metabolism	121	lyase	ec:4.3.2.1	1	Contig30159	map00330
Arginine and proline metabolism	121	dehydrogenase (NAD+)	ec:1.2.1.3	9	Contig4644, Contig5813, Contig12514, Contig12539, Contig13265, Contig21165, Contig29249, Contig29419, Contig31520	map00330
Arginine and proline metabolism	121	synthase (ammonia)	ec:6.3.4.16	6	Contig6493, Contig21315, Contig21316, Contig30884, Contig30885, Contig30886	map00330
Arginine and proline metabolism	121	dioxygenase	ec:1.14.11.2	7	Contig2559, Contig12798, Contig12799, Contig13127, Contig13617, Contig14955, Contig28618	map00330
Arginine and proline metabolism	121	N-acetyltransferase	ec:2.3.1.1	3	Contig2175, Contig2176, Contig6626	map00330
Arginine and proline metabolism	121	reductase	ec:1.5.1.2	1	Contig13672	map00330
Arginine and proline metabolism	121	synthase (NADPH dependent)	ec:1.14.13.39	2	Contig310, Contig21658	map00330
Arginine and proline metabolism	121	carbamoyltransferase	ec:2.1.3.3	1	Contig12748	map00330
Arginine and proline metabolism	121	synthase	ec:2.5.1.22	4	Contig1006, Contig4288, Contig12485, Contig30904	map00330
Arginine and proline metabolism	121	synthase	ec:2.5.1.16	8	Contig1006, Contig1205, Contig4288, Contig7613, Contig9704, Contig11991, Contig12485, Contig30904	map00330
Arginine and proline metabolism	121	dehydrogenase	ec:1.2.1.41	8	Contig1433, Contig5426, Contig9768, Contig12624, Contig22914, Contig22915, Contig24272, Contig26019	map00330
Arginine and proline metabolism	121	agmatine ureohydrolase	ec:3.5.3.11	1	Contig14578	map00330
Arginine and proline metabolism	121	transaminase	ec:2.6.1.1	17	Contig1612, Contig1630, Contig1707, Contig2457, Contig5102, Contig5742, Contig7632, Contig8433, Contig12019, Contig12021, Contig12422, Contig12964, Contig22581, Contig25768, Contig25954, Contig29851, Contig34031	map00330
Arginine and proline metabolism	121	reductase	ec:1.2.1.38	5	Contig228, Contig6765, Contig8644, Contig31686, Contig34113	map00330
Arginine and proline metabolism	121	ligase	ec:6.3.1.2	5	Contig1216, Contig4714, Contig10665, Contig10699, Contig33768	map00330
Arginine and proline metabolism	121	transaminase	ec:2.6.1.21	2	Contig2173, Contig6050	map00330
Arginine and proline metabolism	121	aminotransferase	ec:2.6.1.13	1	Contig1931	map00330
Arginine and proline metabolism	121	transaminase	ec:2.6.1.11	2	Contig13667, Contig29843	map00330
Ubiquinone and other terpenoid-quinone biosynthesis	56	methyltransferase	ec:2.1.1.114	1	Contig33122	map00130
Ubiquinone and other terpenoid-quinone biosynthesis	56	O-methyltransferase	ec:2.1.1.95	3	Contig27513, Contig29849, Contig35656	map00130
Ubiquinone and other terpenoid-quinone biosynthesis	56	dehydrogenase (quinone)	ec:1.6.5.2	3	Contig6308, Contig13504, Contig32005	map00130
Ubiquinone and other terpenoid-quinone biosynthesis	56	dioxygenase	ec:1.13.11.27	1	Contig12546	map00130
Ubiquinone and other terpenoid-quinone biosynthesis	56	reductase	ec:1.1.1.237	2	Contig18500, Contig26683	map00130
Ubiquinone and other terpenoid-quinone biosynthesis	56	polyprenyltransferase	ec:2.5.1.39	1	Contig7684	map00130
Ubiquinone and other terpenoid-quinone biosynthesis	56	ligase	ec:6.2.1.26	16	Contig1364, Contig1655, Contig3144, Contig5150, Contig9165, Contig10279, Contig10280, Contig14756, Contig17394, Contig18353, Contig21555, Contig24170, Contig24560, Contig27003, Contig28670, Contig28696	map00130
Ubiquinone and other terpenoid-quinone biosynthesis	56	transaminase	ec:2.6.1.5	15	Contig1612, Contig1707, Contig2457, Contig5102, Contig5742, Contig7632, Contig8433, Contig12019, Contig12021, Contig12422, Contig12964, Contig22581, Contig25768, Contig25954, Contig29851	map00130
Ubiquinone and other terpenoid-quinone biosynthesis	56	4-monooxygenase	ec:1.14.13.11	2	Contig11964, Contig25635	map00130
Ubiquinone and other terpenoid-quinone biosynthesis	56	ligase	ec:6.2.1.12	12	Contig190, Contig1544, Contig4359, Contig4859, Contig8781, Contig10733, Contig12133, Contig12526, Contig13709, Contig14680, Contig28563, Contig29407	map00130
Valine, leucine and isoleucine biosynthesis	20	dehydratase	ec:4.2.1.33	2	Contig98, Contig11664	map00290
Valine, leucine and isoleucine biosynthesis	20	ammonia-lyase	ec:4.3.1.19	3	Contig12789, Contig16169, Contig28479	map00290
Valine, leucine and isoleucine biosynthesis	20	synthase	ec:2.2.1.6	5	Contig145, Contig5088, Contig7255, Contig30763, Contig32439	map00290
Valine, leucine and isoleucine biosynthesis	20	reductoisomerase	ec:1.1.1.86	1	Contig12358	map00290
Valine, leucine and isoleucine biosynthesis	20	dehydrogenase	ec:1.1.1.85	2	Contig5618, Contig26158	map00290
Valine, leucine and isoleucine biosynthesis	20	synthase	ec:2.3.3.13	1	Contig1867	map00290
Valine, leucine and isoleucine biosynthesis	20	transaminase	ec:2.6.1.42	5	Contig7530, Contig15157, Contig29613, Contig32624, Contig36438	map00290
Valine, leucine and isoleucine biosynthesis	20	dehydratase	ec:4.2.1.9	1	Contig1781	map00290
Sulfur metabolism	43	adenosine 5-phosphosulfate sulfohydrolase	ec:3.6.2.1	5	Contig1775, Contig6025, Contig8284, Contig12078, Contig12922	map00920
Sulfur metabolism	43	reductase (ferredoxin)	ec:1.8.7.1	1	Contig4822	map00920
Sulfur metabolism	43	reductase	ec:1.8.99.2	1	Contig13366	map00920
Sulfur metabolism	43	reductase	ec:1.8.99.1	1	Contig4822	map00920
Sulfur metabolism	43	adenylyltransferase (ADP)	ec:2.7.7.5	1	Contig8284	map00920
Sulfur metabolism	43	adenylyltransferase	ec:2.7.7.4	7	Contig1649, Contig6556, Contig12192, Contig13866, Contig17486, Contig22225, Contig31142	map00920
Sulfur metabolism	43	sulfurtransferase	ec:2.8.1.1	1	Contig28964	map00920
Sulfur metabolism	43	oxidase	ec:1.8.3.1	1	Contig5226	map00920
Sulfur metabolism	43	O-acetyltransferase	ec:2.3.1.30	6	Contig14537, Contig18057, Contig30150, Contig32199, Contig34359, Contig34360	map00920
Sulfur metabolism	43	nucleotidase	ec:3.1.3.7	8	Contig13032, Contig14895, Contig16135, Contig20336, Contig21249, Contig22672, Contig30881, Contig34326	map00920
Sulfur metabolism	43	gamma-synthase	ec:2.5.1.48	1	Contig28586	map00920
Sulfur metabolism	43	synthase	ec:2.5.1.47	5	Contig1304, Contig3261, Contig10907, Contig12027, Contig29070	map00920
Sulfur metabolism	43	dioxygenase	ec:1.13.11.18	1	Contig14452	map00920
Sulfur metabolism	43	ATPase	ec:3.6.3.25	3	Contig2271, Contig24288, Contig31346	map00920
Sulfur metabolism	43	reductase (glutathione)	ec:1.8.4.9	1	Contig13366	map00920
Sulfur metabolism	43	reductase (thioredoxin)	ec:1.8.4.8	1	Contig13366	map00920
Sulfur metabolism	43	kinase	ec:2.7.1.25	3	Contig3444, Contig7397, Contig10996	map00920
Carbon fixation pathways in prokaryotes	104	ligase	ec:6.3.4.3	4	Contig4201, Contig4489, Contig5275, Contig8780	map00720
Carbon fixation pathways in prokaryotes	104	carboxylase	ec:4.1.1.31	9	Contig3120, Contig12246, Contig16131, Contig16132, Contig18262, Contig28810, Contig30190, Contig31303, Contig31304	map00720
Carbon fixation pathways in prokaryotes	104	reductase [NAD(P)H]	ec:1.5.1.20	1	Contig28389	map00720
Carbon fixation pathways in prokaryotes	104	phosphate dikinase	ec:2.7.9.1	1	Contig7534	map00720
Carbon fixation pathways in prokaryotes	104	hydratase	ec:4.2.1.17	23	Contig440, Contig2746, Contig2936, Contig2953, Contig5767, Contig12793, Contig12794, Contig12879, Contig14422, Contig16800, Contig18154, Contig20252, Contig22527, Contig23316, Contig24371, Contig25784, Contig27275, Contig28552, Contig28889, Contig28890, Contig29433, Contig29676, Contig31102	map00720
Carbon fixation pathways in prokaryotes	104	carboxylase	ec:6.4.1.2	5	Contig4726, Contig6165, Contig16695, Contig20303, Contig28645	map00720
Carbon fixation pathways in prokaryotes	104	cyclohydrolase	ec:3.5.4.9	5	Contig10986, Contig13697, Contig17155, Contig32170, Contig32171	map00720
Carbon fixation pathways in prokaryotes	104	citrate synthase	ec:2.3.3.8	10	Contig1809, Contig3232, Contig3358, Contig3412, Contig5766, Contig11971, Contig23034, Contig23873, Contig28723, Contig30206	map00720
Carbon fixation pathways in prokaryotes	104	ligase (ADP-forming)	ec:6.2.1.5	12	Contig1809, Contig3232, Contig3412, Contig5766, Contig11971, Contig23034, Contig23873, Contig24003, Contig25774, Contig28513, Contig28723, Contig30206	map00720
Carbon fixation pathways in prokaryotes	104	ligase	ec:6.2.1.1	9	Contig5150, Contig9349, Contig22227, Contig24170, Contig24363, Contig28696, Contig30321, Contig30322, Contig30323	map00720
Carbon fixation pathways in prokaryotes	104	dehydrogenase	ec:1.3.5.1	8	Contig1501, Contig2001, Contig2502, Contig4674, Contig12045, Contig22838, Contig26086, Contig29293	map00720
Carbon fixation pathways in prokaryotes	104	dehydrogenase (NADP+)	ec:1.1.1.42	5	Contig1291, Contig1824, Contig9879, Contig12275, Contig28523	map00720
Carbon fixation pathways in prokaryotes	104	C-acetyltransferase	ec:2.3.1.9	2	Contig19084, Contig20992	map00720
Carbon fixation pathways in prokaryotes	104	dehydrogenase	ec:1.1.1.37	10	Contig1745, Contig4936, Contig5748, Contig12029, Contig12315, Contig18050, Contig26543, Contig32211, Contig32905, Contig34349	map00720
Carbon fixation pathways in prokaryotes	104	dehydrogenase	ec:1.1.1.35	11	Contig2746, Contig2936, Contig12793, Contig12794, Contig16800, Contig18154, Contig20252, Contig27275, Contig28552, Contig28703, Contig29676	map00720
Carbon fixation pathways in prokaryotes	104	dehydrogenase (NADP+)	ec:1.5.1.5	6	Contig10986, Contig13697, Contig17155, Contig32169, Contig32170, Contig32171	map00720
Carbon fixation pathways in prokaryotes	104	hydratase	ec:4.2.1.3	6	Contig69, Contig9737, Contig12823, Contig12824, Contig12825, Contig29207	map00720
Carbon fixation pathways in prokaryotes	104	hydratase	ec:4.2.1.2	1	Contig10787	map00720
Butirosin and neomycin biosynthesis	8	glucokinase (phosphorylating)	ec:2.7.1.2	6	Contig3180, Contig10839, Contig12175, Contig15905, Contig30962, Contig34078	map00524
Butirosin and neomycin biosynthesis	8	hexokinase type IV glucokinase	ec:2.7.1.1	2	Contig16174, Contig21673	map00524
Polyketide sugar unit biosynthesis	9	3,5-epimerase	ec:5.1.3.13	3	Contig1382, Contig20235, Contig25798	map00523
Polyketide sugar unit biosynthesis	9	4,6-dehydratase	ec:4.2.1.46	4	Contig24208, Contig29014, Contig29015, Contig30918	map00523
Polyketide sugar unit biosynthesis	9	reductase	ec:1.1.1.133	9	Contig1382, Contig3082, Contig20235, Contig21820, Contig24208, Contig25798, Contig29014, Contig29015, Contig30918	map00523
Streptomycin biosynthesis	29	3,5-epimerase	ec:5.1.3.13	3	Contig1382, Contig20235, Contig25798	map00521
Streptomycin biosynthesis	29	4,6-dehydratase	ec:4.2.1.46	4	Contig24208, Contig29014, Contig29015, Contig30918	map00521
Streptomycin biosynthesis	29	glucokinase (phosphorylating)	ec:2.7.1.2	6	Contig3180, Contig10839, Contig12175, Contig15905, Contig30962, Contig34078	map00521
Streptomycin biosynthesis	29	hexokinase type IV glucokinase	ec:2.7.1.1	2	Contig16174, Contig21673	map00521
Streptomycin biosynthesis	29	reductase	ec:1.1.1.133	9	Contig1382, Contig3082, Contig20235, Contig21820, Contig24208, Contig25798, Contig29014, Contig29015, Contig30918	map00521
Streptomycin biosynthesis	29	phosphatase	ec:3.1.3.25	4	Contig13032, Contig20336, Contig21249, Contig30881	map00521
Streptomycin biosynthesis	29	2-dehydrogenase	ec:1.1.1.18	1	Contig26880	map00521
Streptomycin biosynthesis	29	synthase	ec:5.5.1.4	1	Contig5000	map00521
Streptomycin biosynthesis	29	(alpha-D-glucose-1,6-bisphosphate-dependent)	ec:5.4.2.2	6	Contig5052, Contig7458, Contig12164, Contig19929, Contig29062, Contig29063	map00521
Amino sugar and nucleotide sugar metabolism	195	decarboxylase	ec:4.1.1.35	19	Contig3341, Contig9209, Contig12225, Contig12498, Contig16784, Contig19319, Contig20749, Contig24488, Contig25809, Contig25810, Contig25811, Contig27286, Contig28003, Contig28404, Contig28616, Contig28630, Contig28631, Contig29144, Contig33303	map00520
Amino sugar and nucleotide sugar metabolism	195	4,6-dehydratase	ec:4.2.1.76	4	Contig24208, Contig29014, Contig29015, Contig30918	map00520
Amino sugar and nucleotide sugar metabolism	195	3,5-epimerase	ec:5.1.3.18	1	Contig4848	map00520
Amino sugar and nucleotide sugar metabolism	195	5'-epimerase	ec:5.1.3.12	5	Contig3353, Contig16014, Contig25545, Contig27508, Contig30933	map00520
Amino sugar and nucleotide sugar metabolism	195	4,6-dehydratase	ec:4.2.1.47	1	Contig1383	map00520
Amino sugar and nucleotide sugar metabolism	195	isomerase	ec:5.3.1.9	2	Contig28516, Contig29259	map00520
Amino sugar and nucleotide sugar metabolism	195	isomerase	ec:5.3.1.8	1	Contig10120	map00520
Amino sugar and nucleotide sugar metabolism	195	galactokinase (phosphorylating)	ec:2.7.1.6	9	Contig5311, Contig10024, Contig13066, Contig13972, Contig14625, Contig20783, Contig30584, Contig30962, Contig33369	map00520
Amino sugar and nucleotide sugar metabolism	195	fructokinase (phosphorylating)	ec:2.7.1.4	10	Contig1561, Contig3180, Contig10839, Contig11810, Contig12642, Contig15905, Contig19114, Contig30182, Contig30183, Contig34078	map00520
Amino sugar and nucleotide sugar metabolism	195	glucokinase (phosphorylating)	ec:2.7.1.2	6	Contig3180, Contig10839, Contig12175, Contig15905, Contig30962, Contig34078	map00520
Amino sugar and nucleotide sugar metabolism	195	hexokinase type IV glucokinase	ec:2.7.1.1	2	Contig16174, Contig21673	map00520
Amino sugar and nucleotide sugar metabolism	195	4-epimerase	ec:5.1.3.6	15	Contig1512, Contig3353, Contig10890, Contig11836, Contig11837, Contig13675, Contig16014, Contig18255, Contig21091, Contig25545, Contig26453, Contig26454, Contig27508, Contig29158, Contig30933	map00520
Amino sugar and nucleotide sugar metabolism	195	4-epimerase	ec:5.1.3.5	5	Contig19, Contig1619, Contig10992, Contig14572, Contig29226	map00520
Amino sugar and nucleotide sugar metabolism	195	4-epimerase	ec:5.1.3.2	9	Contig19, Contig1619, Contig2674, Contig7257, Contig10992, Contig14572, Contig22516, Contig29226, Contig33388	map00520
Amino sugar and nucleotide sugar metabolism	195	end alpha-L-arabinofuranosidase	ec:3.2.1.55	11	Contig1248, Contig2331, Contig4524, Contig9548, Contig12867, Contig12970, Contig13731, Contig16407, Contig25790, Contig28824, Contig29637	map00520
Amino sugar and nucleotide sugar metabolism	195	hexosaminidase	ec:3.2.1.52	3	Contig20287, Contig30110, Contig34002	map00520
Amino sugar and nucleotide sugar metabolism	195	1,4-beta-xylosidase	ec:3.2.1.37	13	Contig1248, Contig9548, Contig10356, Contig12867, Contig12970, Contig13731, Contig14309, Contig16407, Contig22891, Contig25790, Contig28824, Contig29637, Contig30233	map00520
Amino sugar and nucleotide sugar metabolism	195	chitodextrinase	ec:3.2.1.14	15	Contig2897, Contig3205, Contig7069, Contig10698, Contig11729, Contig11730, Contig14501, Contig14502, Contig17621, Contig23548, Contig25473, Contig28480, Contig28481, Contig35099, Contig35315	map00520
Amino sugar and nucleotide sugar metabolism	195	uridylyltransferase	ec:2.7.7.9	7	Contig1256, Contig1803, Contig1938, Contig5469, Contig13752, Contig19972, Contig24157	map00520
Amino sugar and nucleotide sugar metabolism	195	uridylyltransferase	ec:2.7.7.44	3	Contig1938, Contig13752, Contig19972	map00520
Amino sugar and nucleotide sugar metabolism	195	synthase	ec:3.13.1.1	1	Contig13379	map00520
Amino sugar and nucleotide sugar metabolism	195	reductase	ec:1.6.2.2	3	Contig12664, Contig25445, Contig30088	map00520
Amino sugar and nucleotide sugar metabolism	195	guanylyltransferase	ec:2.7.7.30	1	Contig13972	map00520
Amino sugar and nucleotide sugar metabolism	195	adenylyltransferase	ec:2.7.7.27	6	Contig12417, Contig18219, Contig23388, Contig24018, Contig30607, Contig31299	map00520
Amino sugar and nucleotide sugar metabolism	195	diphosphorylase	ec:2.7.7.23	1	Contig5469	map00520
Amino sugar and nucleotide sugar metabolism	195	guanylyltransferase (GDP)	ec:2.7.7.22	5	Contig1389, Contig1635, Contig1667, Contig11737, Contig29171	map00520
Amino sugar and nucleotide sugar metabolism	195	mutase	ec:5.4.99.30	2	Contig3939, Contig29236	map00520
Amino sugar and nucleotide sugar metabolism	195	guanylyltransferase	ec:2.7.7.13	4	Contig1389, Contig5309, Contig7110, Contig11737	map00520
Amino sugar and nucleotide sugar metabolism	195	uridylyltransferase	ec:2.7.7.12	1	Contig34542	map00520
Amino sugar and nucleotide sugar metabolism	195	uridylyltransferase	ec:2.7.7.10	4	Contig1938, Contig13752, Contig19972, Contig34542	map00520
Amino sugar and nucleotide sugar metabolism	195	4-alpha-galacturonosyltransferase	ec:2.4.1.43	33	Contig220, Contig1310, Contig1590, Contig2121, Contig2840, Contig3343, Contig6639, Contig7508, Contig8302, Contig9679, Contig9956, Contig11226, Contig13464, Contig13666, Contig13978, Contig14615, Contig15430, Contig18823, Contig19910, Contig20762, Contig24451, Contig25857, Contig29002, Contig29340, Contig29341, Contig29866, Contig30488, Contig30504, Contig31290, Contig31291, Contig31717, Contig32…	map00520
Amino sugar and nucleotide sugar metabolism	195	synthase	ec:1.1.1.271	1	Contig5189	map00520
Amino sugar and nucleotide sugar metabolism	195	N-acetyltransferase	ec:2.3.1.4	1	Contig566	map00520
Amino sugar and nucleotide sugar metabolism	195	6-dehydrogenase	ec:1.1.1.22	13	Contig51, Contig1309, Contig1423, Contig3600, Contig9735, Contig9736, Contig13748, Contig23919, Contig23920, Contig26243, Contig29250, Contig29939, Contig32335	map00520
Amino sugar and nucleotide sugar metabolism	195	mannose phosphomutase	ec:5.4.2.8	3	Contig7458, Contig12744, Contig15081	map00520
Amino sugar and nucleotide sugar metabolism	195	mutase	ec:5.4.2.3	2	Contig7458, Contig15673	map00520
Amino sugar and nucleotide sugar metabolism	195	transaminase (isomerizing)	ec:2.6.1.16	4	Contig9540, Contig15318, Contig15319, Contig15320	map00520
Amino sugar and nucleotide sugar metabolism	195	(alpha-D-glucose-1,6-bisphosphate-dependent)	ec:5.4.2.2	6	Contig5052, Contig7458, Contig12164, Contig19929, Contig29062, Contig29063	map00520
Amino sugar and nucleotide sugar metabolism	195	fucokinase (phosphorylating)	ec:2.7.1.52	1	Contig13972	map00520
Amino sugar and nucleotide sugar metabolism	195	L-arabinokinase (phosphorylating)	ec:2.7.1.46	2	Contig30584, Contig30962	map00520
Amino sugar and nucleotide sugar metabolism	195	galacturonokinase (phosphorylating) D-galacturonic acid kinase	ec:2.7.1.44	1	Contig30962	map00520
Amino sugar and nucleotide sugar metabolism	195	glucuronokinase (phosphorylating)	ec:2.7.1.43	1	Contig30962	map00520
Methane metabolism	106	phosphohexokinase	ec:2.7.1.11	19	Contig1114, Contig5639, Contig6305, Contig6913, Contig8246, Contig10859, Contig11994, Contig12156, Contig12736, Contig14380, Contig14381, Contig14971, Contig21301, Contig21989, Contig25767, Contig31064, Contig32300, Contig33225, Contig34433	map00680
Methane metabolism	106	carboxylase	ec:4.1.1.31	9	Contig3120, Contig12246, Contig16131, Contig16132, Contig18262, Contig28810, Contig30190, Contig31303, Contig31304	map00680
Methane metabolism	106	hydratase	ec:4.2.1.11	13	Contig8358, Contig10792, Contig10950, Contig19842, Contig23128, Contig24323, Contig24949, Contig27244, Contig29810, Contig30894, Contig31617, Contig31638, Contig31639	map00680
Methane metabolism	106	synthase	ec:4.4.1.19	1	Contig1572	map00680
Methane metabolism	106	hydroxymethyltransferase	ec:2.1.2.1	4	Contig5438, Contig12124, Contig21061, Contig29781	map00680
Methane metabolism	106	hexose diphosphatase	ec:3.1.3.11	5	Contig4963, Contig5412, Contig13989, Contig28450, Contig34350	map00680
Methane metabolism	106	ligase	ec:6.2.1.1	9	Contig5150, Contig9349, Contig22227, Contig24170, Contig24363, Contig28696, Contig30321, Contig30322, Contig30323	map00680
Methane metabolism	106	dehydrogenase	ec:1.1.1.95	5	Contig9687, Contig12122, Contig24028, Contig28742, Contig32117	map00680
Methane metabolism	106	phosphatase	ec:3.1.3.3	1	Contig1810	map00680
Methane metabolism	106	dehydrogenase	ec:1.1.1.284	4	Contig1134, Contig26243, Contig29939, Contig33466	map00680
Methane metabolism	106	dehydrogenase	ec:1.2.1.2	1	Contig12322	map00680
Methane metabolism	106	aldolase	ec:4.1.2.13	13	Contig2665, Contig5490, Contig9949, Contig10831, Contig14435, Contig22979, Contig24168, Contig25655, Contig28710, Contig29112, Contig29113, Contig30450, Contig31741	map00680
Methane metabolism	106	dehydrogenase	ec:1.1.1.37	10	Contig1745, Contig4936, Contig5748, Contig12029, Contig12315, Contig18050, Contig26543, Contig32211, Contig32905, Contig34349	map00680
Methane metabolism	106	dehydrogenase	ec:1.1.1.29	5	Contig4688, Contig5913, Contig11007, Contig21380, Contig30586	map00680
Methane metabolism	106	transaminase	ec:2.6.1.52	1	Contig4721	map00680
Methane metabolism	106	transaminase	ec:2.6.1.45	1	Contig31661	map00680
Methane metabolism	106	hydrolase	ec:3.1.2.12	1	Contig28684	map00680
Methane metabolism	106	F420 hydrogenase	ec:1.12.98.1	2	Contig14535, Contig19954	map00680
Methane metabolism	106	kinase	ec:2.7.1.29	2	Contig21446, Contig34178	map00680
Phosphatidylinositol signaling system	135	phospholipase C	ec:3.1.4.11	9	Contig2196, Contig3711, Contig8143, Contig9628, Contig12162, Contig20847, Contig21902, Contig26445, Contig35834	map04070
Phosphatidylinositol signaling system	135	3-phosphatidyltransferase	ec:2.7.8.11	1	Contig6185	map04070
Phosphatidylinositol signaling system	135	inositol-1,3-bisphosphate 3-phosphatase	ec:3.1.3.64	2	Contig6636, Contig18260	map04070
Phosphatidylinositol signaling system	135	kinase C	ec:2.7.11.13	19	Contig327, Contig3947, Contig4003, Contig5736, Contig5952, Contig5953, Contig8459, Contig8767, Contig10846, Contig11676, Contig12073, Contig14155, Contig14888, Contig15187, Contig17165, Contig20304, Contig26323, Contig32342, Contig35934	map04070
Phosphatidylinositol signaling system	135	1-phosphatase	ec:3.1.3.57	4	Contig14895, Contig16135, Contig22672, Contig34326	map04070
Phosphatidylinositol signaling system	135	5-phosphatase	ec:3.1.3.56	6	Contig894, Contig8566, Contig9386, Contig18724, Contig22048, Contig34535	map04070
Phosphatidylinositol signaling system	135	5-phosphatase	ec:3.1.3.36	6	Contig771, Contig14990, Contig18574, Contig27688, Contig30645, Contig30646	map04070
Phosphatidylinositol signaling system	135	phosphatase	ec:3.1.3.25	4	Contig13032, Contig20336, Contig21249, Contig30881	map04070
Phosphatidylinositol signaling system	135	cytidylyltransferase	ec:2.7.7.41	8	Contig3601, Contig6536, Contig6881, Contig12985, Contig13721, Contig21906, Contig22511, Contig26289	map04070
Phosphatidylinositol signaling system	135	5/6-kinase	ec:2.7.1.159	7	Contig2199, Contig3044, Contig7194, Contig17625, Contig20430, Contig30492, Contig32329	map04070
Phosphatidylinositol signaling system	135	2-kinase	ec:2.7.1.158	4	Contig16406, Contig21558, Contig24568, Contig33991	map04070
Phosphatidylinositol signaling system	135	5-kinase	ec:2.7.1.150	7	Contig1934, Contig2328, Contig2494, Contig13264, Contig24652, Contig25794, Contig32326	map04070
Phosphatidylinositol signaling system	135	3-kinase	ec:2.7.1.137	1	Contig21516	map04070
Phosphatidylinositol signaling system	135	3-kinase	ec:2.7.1.127	2	Contig30492, Contig31287	map04070
Phosphatidylinositol signaling system	135	kinase (ATP)	ec:2.7.1.107	25	Contig1748, Contig3085, Contig5329, Contig6635, Contig7339, Contig9650, Contig11070, Contig11238, Contig20532, Contig20612, Contig21009, Contig22551, Contig25950, Contig26149, Contig26150, Contig26151, Contig26152, Contig26153, Contig27055, Contig29220, Contig33021, Contig33871, Contig34036, Contig35328, Contig36563	map04070
Phosphatidylinositol signaling system	135	5-kinase	ec:2.7.1.68	14	Contig700, Contig1934, Contig1972, Contig2328, Contig2807, Contig3204, Contig7032, Contig7906, Contig11112, Contig15404, Contig17920, Contig18887, Contig23448, Contig25794	map04070
Phosphatidylinositol signaling system	135	4-kinase	ec:2.7.1.67	20	Contig135, Contig2875, Contig3921, Contig4066, Contig5294, Contig5295, Contig6387, Contig13145, Contig13146, Contig13147, Contig17681, Contig17732, Contig18743, Contig19287, Contig21768, Contig23380, Contig24220, Contig27965, Contig30376, Contig32845	map04070
Glutathione metabolism	92	glutamyl transpeptidase	ec:2.3.2.2	4	Contig1599, Contig17159, Contig25540, Contig30621	map00480
Glutathione metabolism	92	synthase	ec:6.3.2.3	1	Contig5836	map00480
Glutathione metabolism	92	ligase	ec:6.3.2.2	2	Contig12108, Contig20472	map00480
Glutathione metabolism	92	peroxidase	ec:1.11.1.9	10	Contig52, Contig2403, Contig5636, Contig6034, Contig20391, Contig25517, Contig26217, Contig26315, Contig30568, Contig30569	map00480
Glutathione metabolism	92	thioredoxin peroxidase	ec:1.11.1.15	10	Contig1239, Contig1337, Contig4770, Contig11917, Contig12237, Contig13893, Contig16690, Contig22835, Contig23130, Contig23967	map00480
Glutathione metabolism	92	glutathione peroxidase	ec:1.11.1.12	2	Contig5636, Contig26315	map00480
Glutathione metabolism	92	peroxidase	ec:1.11.1.11	7	Contig41, Contig5324, Contig10739, Contig15911, Contig18380, Contig28497, Contig35139	map00480
Glutathione metabolism	92	dehydrogenase (ascorbate)	ec:1.8.5.1	2	Contig1491, Contig29296	map00480
Glutathione metabolism	92	reductase	ec:1.17.4.1	7	Contig1488, Contig2227, Contig2532, Contig3502, Contig9934, Contig16609, Contig27225	map00480
Glutathione metabolism	92	(ATP-hydrolysing)	ec:3.5.2.9	1	Contig14999	map00480
Glutathione metabolism	92	dehydrogenase (NADP+)	ec:1.1.1.49	5	Contig4817, Contig10025, Contig14105, Contig25354, Contig31009	map00480
Glutathione metabolism	92	dehydrogenase (NADP+-dependent, decarboxylating)	ec:1.1.1.44	10	Contig550, Contig5186, Contig5373, Contig5490, Contig6212, Contig10119, Contig11713, Contig15736, Contig29174, Contig34634	map00480
Glutathione metabolism	92	dehydrogenase (NADP+)	ec:1.1.1.42	5	Contig1291, Contig1824, Contig9879, Contig12275, Contig28523	map00480
Glutathione metabolism	92	synthase	ec:2.5.1.22	4	Contig1006, Contig4288, Contig12485, Contig30904	map00480
Glutathione metabolism	92	transferase	ec:2.5.1.18	18	Contig67, Contig1159, Contig3262, Contig5719, Contig6637, Contig7227, Contig11788, Contig11979, Contig13729, Contig17414, Contig20551, Contig21021, Contig22955, Contig25865, Contig26217, Contig30063, Contig30064, Contig34228	map00480
Glutathione metabolism	92	synthase	ec:2.5.1.16	8	Contig1006, Contig1205, Contig4288, Contig7613, Contig9704, Contig11991, Contig12485, Contig30904	map00480
Glutathione metabolism	92	reductase	ec:1.8.1.7	3	Contig5730, Contig12211, Contig19964	map00480
T cell receptor signaling pathway	198	phosphatase	ec:3.1.3.16	95	Contig274, Contig468, Contig579, Contig929, Contig936, Contig1141, Contig1819, Contig1946, Contig2164, Contig2296, Contig2514, Contig4607, Contig4957, Contig5063, Contig5135, Contig5577, Contig5685, Contig5943, Contig6051, Contig6329, Contig6356, Contig6675, Contig7782, Contig8204, Contig10119, Contig10721, Contig11283, Contig11855, Contig12704, Contig12845, Contig12846, Contig13294, Contig13479,…	map04660
T cell receptor signaling pathway	198	protein-tyrosine kinase	ec:2.7.10.2	103	Contig68, Contig142, Contig314, Contig346, Contig731, Contig987, Contig1743, Contig1767, Contig1912, Contig1924, Contig1999, Contig2000, Contig2481, Contig2572, Contig2725, Contig2729, Contig3295, Contig3359, Contig3745, Contig3901, Contig4183, Contig4462, Contig5292, Contig5777, Contig6279, Contig6729, Contig6730, Contig7116, Contig7606, Contig7916, Contig7925, Contig8322, Contig8540, Contig8544…	map04660
Primary bile acid biosynthesis	13	5beta-reductase	ec:1.3.1.3	2	Contig23923, Contig25515	map00120
Primary bile acid biosynthesis	13	dehydrogenase	ec:1.1.1.35	11	Contig2746, Contig2936, Contig12793, Contig12794, Contig16800, Contig18154, Contig20252, Contig27275, Contig28552, Contig28703, Contig29676	map00120
Geraniol degradation	32	hydratase	ec:4.2.1.17	23	Contig440, Contig2746, Contig2936, Contig2953, Contig5767, Contig12793, Contig12794, Contig12879, Contig14422, Contig16800, Contig18154, Contig20252, Contig22527, Contig23316, Contig24371, Contig25784, Contig27275, Contig28552, Contig28889, Contig28890, Contig29433, Contig29676, Contig31102	map00281
Geraniol degradation	32	dehydrogenase (NADP+)	ec:1.1.1.183	3	Contig12338, Contig29117, Contig29118	map00281
Geraniol degradation	32	lyase	ec:4.1.3.4	2	Contig26716, Contig31021	map00281
Geraniol degradation	32	C-acyltransferase	ec:2.3.1.16	3	Contig480, Contig19842, Contig28627	map00281
Geraniol degradation	32	dehydrogenase	ec:1.1.1.35	11	Contig2746, Contig2936, Contig12793, Contig12794, Contig16800, Contig18154, Contig20252, Contig27275, Contig28552, Contig28703, Contig29676	map00281
Valine, leucine and isoleucine degradation	85	oxidase	ec:1.4.3.2	2	Contig16048, Contig18630	map00280
Valine, leucine and isoleucine degradation	85	hydratase	ec:4.2.1.18	1	Contig14422	map00280
Valine, leucine and isoleucine degradation	85	hydratase	ec:4.2.1.17	23	Contig440, Contig2746, Contig2936, Contig2953, Contig5767, Contig12793, Contig12794, Contig12879, Contig14422, Contig16800, Contig18154, Contig20252, Contig22527, Contig23316, Contig24371, Contig25784, Contig27275, Contig28552, Contig28889, Contig28890, Contig29433, Contig29676, Contig31102	map00280
Valine, leucine and isoleucine degradation	85	carboxylase	ec:6.4.1.4	2	Contig6406, Contig16045	map00280
Valine, leucine and isoleucine degradation	85	hydrolase	ec:3.1.2.4	7	Contig440, Contig5767, Contig12879, Contig21698, Contig24371, Contig25784, Contig31727	map00280
Valine, leucine and isoleucine degradation	85	lyase	ec:4.1.3.4	2	Contig26716, Contig31021	map00280
Valine, leucine and isoleucine degradation	85	(2-methylpropanoyl)transferase	ec:2.3.1.168	3	Contig1712, Contig4683, Contig4799	map00280
Valine, leucine and isoleucine degradation	85	C-acyltransferase	ec:2.3.1.16	3	Contig480, Contig19842, Contig28627	map00280
Valine, leucine and isoleucine degradation	85	dehydrogenase (NAD+)	ec:1.2.1.3	9	Contig4644, Contig5813, Contig12514, Contig12539, Contig13265, Contig21165, Contig29249, Contig29419, Contig31520	map00280
Valine, leucine and isoleucine degradation	85	C-acetyltransferase	ec:2.3.1.9	2	Contig19084, Contig20992	map00280
Valine, leucine and isoleucine degradation	85	dehydrogenase	ec:1.1.1.35	11	Contig2746, Contig2936, Contig12793, Contig12794, Contig16800, Contig18154, Contig20252, Contig27275, Contig28552, Contig28703, Contig29676	map00280
Valine, leucine and isoleucine degradation	85	dehydrogenase	ec:1.1.1.31	6	Contig550, Contig5373, Contig5490, Contig10119, Contig11713, Contig34634	map00280
Valine, leucine and isoleucine degradation	85	dehydrogenase (2-methylpropanoyl-transferring)	ec:1.2.4.4	2	Contig6214, Contig13799	map00280
Valine, leucine and isoleucine degradation	85	synthase	ec:2.3.3.10	6	Contig2758, Contig3149, Contig3511, Contig10181, Contig11696, Contig20388	map00280
Valine, leucine and isoleucine degradation	85	dehydrogenase	ec:1.8.1.4	10	Contig1503, Contig5574, Contig5575, Contig8677, Contig10784, Contig12206, Contig26091, Contig30899, Contig31590, Contig35567	map00280
Valine, leucine and isoleucine degradation	85	transaminase	ec:2.6.1.42	5	Contig7530, Contig15157, Contig29613, Contig32624, Contig36438	map00280
Valine, leucine and isoleucine degradation	85	dehydrogenase (CoA-acylating)	ec:1.2.1.27	7	Contig11012, Contig21167, Contig26765, Contig26766, Contig27847, Contig34086, Contig35046	map00280
Nitrogen metabolism	56	synthase (NADH)	ec:1.4.1.14	2	Contig27849, Contig29673	map00910
Nitrogen metabolism	56	cyanate lyase	ec:4.2.1.104	1	Contig13115	map00910
Nitrogen metabolism	56	monooxygenase	ec:1.13.12.16	1	Contig7658	map00910
Nitrogen metabolism	56	dehydrogenase (NADP+)	ec:1.4.1.4	6	Contig3451, Contig9434, Contig13333, Contig25552, Contig26335, Contig28410	map00910
Nitrogen metabolism	56	dehydrogenase [NAD(P)+]	ec:1.4.1.3	4	Contig10650, Contig14504, Contig25583, Contig29718	map00910
Nitrogen metabolism	56	dehydrogenase	ec:1.4.1.2	2	Contig10650, Contig25583	map00910
Nitrogen metabolism	56	reductase (NADH)	ec:1.7.1.1	2	Contig11745, Contig17258	map00910
Nitrogen metabolism	56	synthase (ferredoxin)	ec:1.4.7.1	1	Contig36	map00910
Nitrogen metabolism	56	synthase (ammonia)	ec:6.3.4.16	6	Contig6493, Contig21315, Contig21316, Contig30884, Contig30885, Contig30886	map00910
Nitrogen metabolism	56	reductase	ec:1.7.7.1	1	Contig31671	map00910
Nitrogen metabolism	56	acetonitrilase	ec:3.5.5.1	2	Contig10288, Contig25972	map00910
Nitrogen metabolism	56	ligase	ec:6.3.1.2	5	Contig1216, Contig4714, Contig10665, Contig10699, Contig33768	map00910
Nitrogen metabolism	56	dehydratase	ec:4.2.1.1	25	Contig1483, Contig3814, Contig4988, Contig5082, Contig5626, Contig7629, Contig10452, Contig10751, Contig10857, Contig11613, Contig12487, Contig12894, Contig13749, Contig20265, Contig22507, Contig28438, Contig29183, Contig29184, Contig30528, Contig30529, Contig30530, Contig31610, Contig33587, Contig34494, Contig34988	map00910
Carbon fixation in photosynthetic organisms	126	phosphopentokinase	ec:2.7.1.19	2	Contig12043, Contig25689	map00710
Carbon fixation in photosynthetic organisms	126	carboxykinase (ATP)	ec:4.1.1.49	6	Contig520, Contig5191, Contig9492, Contig12960, Contig31402, Contig34451	map00710
Carbon fixation in photosynthetic organisms	126	carboxylase	ec:4.1.1.39	2	Contig3294, Contig10669	map00710
Carbon fixation in photosynthetic organisms	126	carboxylase	ec:4.1.1.31	9	Contig3120, Contig12246, Contig16131, Contig16132, Contig18262, Contig28810, Contig30190, Contig31303, Contig31304	map00710
Carbon fixation in photosynthetic organisms	126	isomerase	ec:5.3.1.6	5	Contig5945, Contig6800, Contig7491, Contig17112, Contig28423	map00710
Carbon fixation in photosynthetic organisms	126	isomerase	ec:5.3.1.1	3	Contig1170, Contig4914, Contig6695	map00710
Carbon fixation in photosynthetic organisms	126	phosphate dikinase	ec:2.7.9.1	1	Contig7534	map00710
Carbon fixation in photosynthetic organisms	126	3-epimerase	ec:5.1.3.1	10	Contig2489, Contig2490, Contig4396, Contig10217, Contig10640, Contig12727, Contig14192, Contig17755, Contig24674, Contig35029	map00710
Carbon fixation in photosynthetic organisms	126	glycolaldehydetransferase	ec:2.2.1.1	5	Contig1739, Contig2201, Contig11884, Contig12036, Contig14371	map00710
Carbon fixation in photosynthetic organisms	126	SBPase	ec:3.1.3.37	1	Contig28450	map00710
Carbon fixation in photosynthetic organisms	126	hexose diphosphatase	ec:3.1.3.11	5	Contig4963, Contig5412, Contig13989, Contig28450, Contig34350	map00710
Carbon fixation in photosynthetic organisms	126	kinase	ec:2.7.2.3	2	Contig1113, Contig12193	map00710
Carbon fixation in photosynthetic organisms	126	dehydrogenase (NADP+)	ec:1.1.1.82	1	Contig28730	map00710
Carbon fixation in photosynthetic organisms	126	aldolase	ec:4.1.2.13	13	Contig2665, Contig5490, Contig9949, Contig10831, Contig14435, Contig22979, Contig24168, Contig25655, Contig28710, Contig29112, Contig29113, Contig30450, Contig31741	map00710
Carbon fixation in photosynthetic organisms	126	dehydrogenase (oxaloacetate-decarboxylating) (NADP+)	ec:1.1.1.40	7	Contig2533, Contig3618, Contig5320, Contig12203, Contig28726, Contig30831, Contig35477	map00710
Carbon fixation in photosynthetic organisms	126	dehydrogenase (decarboxylating)	ec:1.1.1.39	8	Contig7748, Contig8670, Contig8765, Contig9113, Contig12286, Contig12691, Contig18389, Contig21023	map00710
Carbon fixation in photosynthetic organisms	126	dehydrogenase	ec:1.1.1.37	10	Contig1745, Contig4936, Contig5748, Contig12029, Contig12315, Contig18050, Contig26543, Contig32211, Contig32905, Contig34349	map00710
Carbon fixation in photosynthetic organisms	126	transaminase	ec:2.6.1.2	8	Contig2993, Contig9438, Contig9741, Contig11677, Contig17159, Contig25430, Contig30621, Contig34606	map00710
Carbon fixation in photosynthetic organisms	126	transaminase	ec:2.6.1.1	17	Contig1612, Contig1630, Contig1707, Contig2457, Contig5102, Contig5742, Contig7632, Contig8433, Contig12019, Contig12021, Contig12422, Contig12964, Contig22581, Contig25768, Contig25954, Contig29851, Contig34031	map00710
Carbon fixation in photosynthetic organisms	126	dehydrogenase (NADP+) (phosphorylating)	ec:1.2.1.13	2	Contig1283, Contig12113	map00710
Carbon fixation in photosynthetic organisms	126	dehydrogenase (phosphorylating)	ec:1.2.1.12	11	Contig1744, Contig2854, Contig11938, Contig12113, Contig22005, Contig22860, Contig24106, Contig25654, Contig28377, Contig28378, Contig28496	map00710
Other types of O-glycan biosynthesis	7	3-beta-glucuronosyltransferase	ec:2.4.1.135	4	Contig1534, Contig3130, Contig5531, Contig6654	map00514
Other types of O-glycan biosynthesis	7	mannosyltransferase	ec:2.4.1.109	3	Contig13072, Contig22432, Contig26537	map00514
Various types of N-glycan biosynthesis	25	2-beta-D-xylosyltransferase	ec:2.4.2.38	1	Contig30774	map00513
Various types of N-glycan biosynthesis	25	hexosaminidase	ec:3.2.1.52	3	Contig20287, Contig30110, Contig34002	map00513
Various types of N-glycan biosynthesis	25	2-beta-N-acetylglucosaminyltransferase	ec:2.4.1.143	1	Contig2313	map00513
Various types of N-glycan biosynthesis	25	alpha-1,3-mannosyltransferase	ec:2.4.1.132	2	Contig517, Contig32392	map00513
Various types of N-glycan biosynthesis	25	alpha-1,2-mannosyltransferase	ec:2.4.1.131	1	Contig6706	map00513
Various types of N-glycan biosynthesis	25	2-beta-N-acetylglucosaminyltransferase	ec:2.4.1.101	3	Contig2313, Contig30998, Contig30999	map00513
Various types of N-glycan biosynthesis	25	1,3-1,6-alpha-mannosidase	ec:3.2.1.114	3	Contig6095, Contig13806, Contig13807	map00513
Various types of N-glycan biosynthesis	25	1,2-alpha-mannosidase	ec:3.2.1.113	8	Contig6802, Contig7144, Contig11157, Contig12910, Contig16854, Contig26702, Contig30230, Contig30231	map00513
Various types of N-glycan biosynthesis	25	alpha-1,6-mannosyltransferase	ec:2.4.1.232	2	Contig517, Contig32392	map00513
Various types of N-glycan biosynthesis	25	3-alpha-L-fucosyltransferase	ec:2.4.1.214	4	Contig16177, Contig16178, Contig20843, Contig34287	map00513
Other glycan degradation	49	hexosaminidase	ec:3.2.1.52	3	Contig20287, Contig30110, Contig34002	map00511
Other glycan degradation	49	alpha-fucosidase	ec:3.2.1.51	6	Contig1782, Contig5567, Contig15792, Contig23063, Contig29743, Contig29744	map00511
Other glycan degradation	49	psychosine hydrolase	ec:3.2.1.45	9	Contig287, Contig14384, Contig15182, Contig19961, Contig19962, Contig20460, Contig20586, Contig21755, Contig32055	map00511
Other glycan degradation	49	mannanase	ec:3.2.1.25	1	Contig11805	map00511
Other glycan degradation	49	alpha-D-mannosidase	ec:3.2.1.24	4	Contig5227, Contig12898, Contig14026, Contig29826	map00511
Other glycan degradation	49	lactase (ambiguous)	ec:3.2.1.23	25	Contig3, Contig1178, Contig1432, Contig2272, Contig2450, Contig6386, Contig6617, Contig7180, Contig7991, Contig8947, Contig9433, Contig9839, Contig11680, Contig12076, Contig14262, Contig14825, Contig14906, Contig17557, Contig20204, Contig21936, Contig22393, Contig23143, Contig23265, Contig27360, Contig33229	map00511
Other glycan degradation	49	aspartylglucosylamine deaspartylase	ec:3.5.1.26	1	Contig2879	map00511
N-Glycan biosynthesis	35	N-acetylglucosaminephosphotransferase	ec:2.7.8.15	1	Contig6754	map00510
N-Glycan biosynthesis	35	1,3-alpha-glucosidase	ec:3.2.1.84	1	Contig1250	map00510
N-Glycan biosynthesis	35	4-beta-N-acetylglucosaminyltransferase	ec:2.4.1.144	9	Contig219, Contig3313, Contig6140, Contig10936, Contig14242, Contig14243, Contig15779, Contig17904, Contig31063	map00510
N-Glycan biosynthesis	35	2-beta-N-acetylglucosaminyltransferase	ec:2.4.1.143	1	Contig2313	map00510
N-Glycan biosynthesis	35	alpha-1,3-mannosyltransferase	ec:2.4.1.132	2	Contig517, Contig32392	map00510
N-Glycan biosynthesis	35	alpha-1,2-mannosyltransferase	ec:2.4.1.131	1	Contig6706	map00510
N-Glycan biosynthesis	35	beta-glucosyltransferase	ec:2.4.1.117	2	Contig359, Contig22587	map00510
N-Glycan biosynthesis	35	2-beta-N-acetylglucosaminyltransferase	ec:2.4.1.101	3	Contig2313, Contig30998, Contig30999	map00510
N-Glycan biosynthesis	35	1,3-1,6-alpha-mannosidase	ec:3.2.1.114	3	Contig6095, Contig13806, Contig13807	map00510
N-Glycan biosynthesis	35	1,2-alpha-mannosidase	ec:3.2.1.113	8	Contig6802, Contig7144, Contig11157, Contig12910, Contig16854, Contig26702, Contig30230, Contig30231	map00510
N-Glycan biosynthesis	35	glucosidase	ec:3.2.1.106	1	Contig33508	map00510
N-Glycan biosynthesis	35	beta-D-mannosyltransferase	ec:2.4.1.83	3	Contig5919, Contig14524, Contig23136	map00510
N-Glycan biosynthesis	35	kinase	ec:2.7.1.108	1	Contig12985	map00510
One carbon pool by folate	42	ligase	ec:6.3.4.3	4	Contig4201, Contig4489, Contig5275, Contig8780	map00670
One carbon pool by folate	42	S-aminomethyldihydrolipoylprotein:(6S)-tetrahydrofolate aminomethyltransferase (ammonia-forming)	ec:2.1.2.10	6	Contig1321, Contig1349, Contig6284, Contig11949, Contig29109, Contig33745	map00670
One carbon pool by folate	42	reductase [NAD(P)H]	ec:1.5.1.20	1	Contig28389	map00670
One carbon pool by folate	42	synthase	ec:2.1.1.45	3	Contig2322, Contig21681, Contig26996	map00670
One carbon pool by folate	42	formyltransferase	ec:2.1.2.9	3	Contig6215, Contig26831, Contig31800	map00670
One carbon pool by folate	42	formyltransferase	ec:2.1.2.3	2	Contig13684, Contig19806	map00670
One carbon pool by folate	42	formyltransferase	ec:2.1.2.2	1	Contig20716	map00670
One carbon pool by folate	42	hydroxymethyltransferase	ec:2.1.2.1	4	Contig5438, Contig12124, Contig21061, Contig29781	map00670
One carbon pool by folate	42	cyclohydrolase	ec:3.5.4.9	5	Contig10986, Contig13697, Contig17155, Contig32170, Contig32171	map00670
One carbon pool by folate	42	synthase	ec:2.1.1.13	8	Contig1227, Contig10521, Contig17601, Contig24010, Contig24105, Contig28910, Contig33936, Contig34964	map00670
One carbon pool by folate	42	cyclo-ligase	ec:6.3.3.2	2	Contig14849, Contig31690	map00670
One carbon pool by folate	42	deformylase	ec:3.5.1.10	6	Contig4031, Contig6215, Contig11148, Contig20716, Contig26831, Contig31800	map00670
One carbon pool by folate	42	dehydrogenase (NADP+)	ec:1.5.1.5	6	Contig10986, Contig13697, Contig17155, Contig32169, Contig32170, Contig32171	map00670
One carbon pool by folate	42	reductase	ec:1.5.1.3	3	Contig2322, Contig21681, Contig26996	map00670
Penicillin and cephalosporin biosynthesis	4	synthase	ec:1.21.3.1	1	Contig7695	map00311
Penicillin and cephalosporin biosynthesis	4	penicillinase	ec:3.5.2.6	1	Contig27729	map00311
Penicillin and cephalosporin biosynthesis	4	epimerase	ec:5.1.1.17	2	Contig2183, Contig5905	map00311
D-Alanine metabolism	3	ligase	ec:6.3.2.4	1	Contig13679	map00473
D-Alanine metabolism	3	transaminase	ec:2.6.1.21	2	Contig2173, Contig6050	map00473
Lysine degradation	69	dehydrogenase (NADP+, L-glutamate-forming)	ec:1.5.1.10	1	Contig1805	map00310
Lysine degradation	69	hydratase	ec:4.2.1.17	23	Contig440, Contig2746, Contig2936, Contig2953, Contig5767, Contig12793, Contig12794, Contig12879, Contig14422, Contig16800, Contig18154, Contig20252, Contig22527, Contig23316, Contig24371, Contig25784, Contig27275, Contig28552, Contig28889, Contig28890, Contig29433, Contig29676, Contig31102	map00310
Lysine degradation	69	N-methyltransferase	ec:2.1.1.43	18	Contig6388, Contig7765, Contig8859, Contig11455, Contig12255, Contig12256, Contig13502, Contig21320, Contig21546, Contig22518, Contig22711, Contig24031, Contig25828, Contig26237, Contig30248, Contig30249, Contig30565, Contig32459	map00310
Lysine degradation	69	succinyltransferase	ec:2.3.1.61	5	Contig9459, Contig9751, Contig9752, Contig10054, Contig13841	map00310
Lysine degradation	69	dehydrogenase (NAD+)	ec:1.2.1.3	9	Contig4644, Contig5813, Contig12514, Contig12539, Contig13265, Contig21165, Contig29249, Contig29419, Contig31520	map00310
Lysine degradation	69	5-dioxygenase	ec:1.14.11.4	3	Contig2800, Contig3515, Contig32558	map00310
Lysine degradation	69	C-acetyltransferase	ec:2.3.1.9	2	Contig19084, Contig20992	map00310
Lysine degradation	69	dehydrogenase	ec:1.1.1.35	11	Contig2746, Contig2936, Contig12793, Contig12794, Contig16800, Contig18154, Contig20252, Contig27275, Contig28552, Contig28703, Contig29676	map00310
Lysine degradation	69	dehydrogenase (NADP+, L-lysine-forming)	ec:1.5.1.8	1	Contig1805	map00310
Lysine degradation	69	dehydrogenase (succinyl-transferring)	ec:1.2.4.2	5	Contig4035, Contig4322, Contig4753, Contig9648, Contig20839	map00310
Lysine degradation	69	transaminase	ec:2.6.1.21	2	Contig2173, Contig6050	map00310
D-Arginine and D-ornithine metabolism	2	transaminase	ec:2.6.1.21	2	Contig2173, Contig6050	map00472
D-Glutamine and D-glutamate metabolism	5	glutaminase I	ec:3.5.1.2	1	Contig13962	map00471
D-Glutamine and D-glutamate metabolism	5	dehydrogenase [NAD(P)+]	ec:1.4.1.3	4	Contig10650, Contig14504, Contig25583, Contig29718	map00471
Sesquiterpenoid and triterpenoid biosynthesis	10	synthase	ec:4.2.3.23	1	Contig10982	map00909
Sesquiterpenoid and triterpenoid biosynthesis	10	monooxygenase	ec:1.14.13.132	8	Contig4860, Contig12314, Contig16864, Contig22495, Contig27173, Contig29858, Contig29859, Contig35902	map00909
Sesquiterpenoid and triterpenoid biosynthesis	10	dehydrogenase (NADP+)	ec:1.1.1.216	1	Contig6632	map00909
Zeatin biosynthesis	17	O-beta-D-xylosyltransferase	ec:2.4.2.40	1	Contig8647	map00908
Zeatin biosynthesis	17	dimethylallyltransferase	ec:2.5.1.75	3	Contig11897, Contig16918, Contig31008	map00908
Zeatin biosynthesis	17	dimethylallyltransferase	ec:2.5.1.27	2	Contig3965, Contig11897	map00908
Zeatin biosynthesis	17	dehydrogenase	ec:1.5.99.12	8	Contig926, Contig8227, Contig8606, Contig10620, Contig15839, Contig16681, Contig27538, Contig34903	map00908
Zeatin biosynthesis	17	O-beta-D-glucosyltransferase	ec:2.4.1.215	1	Contig34522	map00908
Zeatin biosynthesis	17	O-beta-D-glucosyltransferase	ec:2.4.1.203	5	Contig4527, Contig8647, Contig33216, Contig33607, Contig34522	map00908
Carotenoid biosynthesis	11	synthase	ec:5.3.99.8	1	Contig12745	map00906
Carotenoid biosynthesis	11	de-epoxidase	ec:1.10.99.3	1	Contig32449	map00906
Carotenoid biosynthesis	11	desaturase	ec:1.3.5.6	1	Contig12606	map00906
Carotenoid biosynthesis	11	acid 8'-hydroxylase	ec:1.14.13.93	4	Contig6578, Contig8531, Contig15457, Contig18988	map00906
Carotenoid biosynthesis	11	epoxidase	ec:1.14.13.90	2	Contig5821, Contig30115	map00906
Carotenoid biosynthesis	11	synthase	ec:2.5.1.32	2	Contig21349, Contig29410	map00906
Brassinosteroid biosynthesis	1	4-dehydrogenase (NADP+)	ec:1.3.1.22	1	Contig11232	map00905
Diterpenoid biosynthesis	15	synthase	ec:4.2.3.19	1	Contig695	map00904
Diterpenoid biosynthesis	15	O-acetyltransferase	ec:2.3.1.162	2	Contig1168, Contig7826	map00904
Diterpenoid biosynthesis	15	3beta-dioxygenase	ec:1.14.11.15	6	Contig7695, Contig9382, Contig17489, Contig23469, Contig34743, Contig35935	map00904
Diterpenoid biosynthesis	15	2beta-dioxygenase	ec:1.14.11.13	1	Contig681	map00904
Diterpenoid biosynthesis	15	oxidase	ec:1.14.13.78	3	Contig5932, Contig9051, Contig18781	map00904
Diterpenoid biosynthesis	15	13alpha-hydroxylase	ec:1.14.13.77	1	Contig19076	map00904
Diterpenoid biosynthesis	15	10beta-hydroxylase	ec:1.14.13.76	1	Contig32985	map00904
Limonene and pinene degradation	32	hydratase	ec:4.2.1.17	23	Contig440, Contig2746, Contig2936, Contig2953, Contig5767, Contig12793, Contig12794, Contig12879, Contig14422, Contig16800, Contig18154, Contig20252, Contig22527, Contig23316, Contig24371, Contig25784, Contig27275, Contig28552, Contig28889, Contig28890, Contig29433, Contig29676, Contig31102	map00903
Limonene and pinene degradation	32	dehydrogenase (NAD+)	ec:1.2.1.3	9	Contig4644, Contig5813, Contig12514, Contig12539, Contig13265, Contig21165, Contig29249, Contig29419, Contig31520	map00903
Monoterpenoid biosynthesis	11	synthase	ec:4.2.3.26	5	Contig10985, Contig13116, Contig13117, Contig22313, Contig34321	map00902
Monoterpenoid biosynthesis	11	synthase	ec:4.2.3.15	1	Contig7505	map00902
Monoterpenoid biosynthesis	11	synthase	ec:1.14.13.104	1	Contig11479	map00902
Monoterpenoid biosynthesis	11	synthase	ec:1.3.3.9	3	Contig906, Contig14024, Contig18410	map00902
Monoterpenoid biosynthesis	11	dehydrogenase	ec:1.1.1.208	1	Contig3408	map00902
Monoterpenoid biosynthesis	11	dehydrogenase	ec:1.1.1.207	1	Contig3408	map00902
Cysteine and methionine metabolism	119	decarboxylase	ec:4.1.1.50	8	Contig340, Contig12223, Contig12224, Contig13422, Contig17272, Contig19087, Contig25806, Contig33362	map00270
Cysteine and methionine metabolism	119	isomerase	ec:5.3.1.23	1	Contig31900	map00270
Cysteine and methionine metabolism	119	oxidase	ec:1.4.3.2	2	Contig16048, Contig18630	map00270
Cysteine and methionine metabolism	119	1-phosphate dehydratase	ec:4.2.1.109	4	Contig18716, Contig20319, Contig21179, Contig21405	map00270
Cysteine and methionine metabolism	119	ammonia-lyase	ec:4.3.1.17	2	Contig16169, Contig28479	map00270
Cysteine and methionine metabolism	119	dehydrogenase	ec:1.1.1.3	3	Contig12721, Contig15631, Contig23158	map00270
Cysteine and methionine metabolism	119	synthase	ec:3.1.3.77	4	Contig18716, Contig20319, Contig21179, Contig21405	map00270
Cysteine and methionine metabolism	119	desulfhydrase	ec:4.4.1.15	1	Contig23150	map00270
Cysteine and methionine metabolism	119	synthase	ec:4.4.1.14	8	Contig1630, Contig6719, Contig17688, Contig18032, Contig27500, Contig29851, Contig30621, Contig34031	map00270
Cysteine and methionine metabolism	119	(cytosine-5-)-methyltransferase	ec:2.1.1.37	5	Contig6091, Contig20423, Contig21085, Contig28462, Contig29351	map00270
Cysteine and methionine metabolism	119	S-methyltransferase	ec:2.1.1.14	8	Contig1227, Contig10521, Contig17601, Contig24010, Contig24105, Contig28910, Contig33936, Contig34964	map00270
Cysteine and methionine metabolism	119	synthase	ec:2.1.1.13	8	Contig1227, Contig10521, Contig17601, Contig24010, Contig24105, Contig28910, Contig33936, Contig34964	map00270
Cysteine and methionine metabolism	119	adenosyltransferase	ec:2.5.1.6	7	Contig1182, Contig4986, Contig10685, Contig12012, Contig12168, Contig21063, Contig28581	map00270
Cysteine and methionine metabolism	119	S-methyltransferase	ec:2.1.1.10	4	Contig7515, Contig13469, Contig18203, Contig30099	map00270
Cysteine and methionine metabolism	119	sulfurtransferase	ec:2.8.1.2	1	Contig28964	map00270
Cysteine and methionine metabolism	119	kinase	ec:2.7.2.4	3	Contig12721, Contig30571, Contig30572	map00270
Cysteine and methionine metabolism	119	O-acetyltransferase	ec:2.3.1.30	6	Contig14537, Contig18057, Contig30150, Contig32199, Contig34359, Contig34360	map00270
Cysteine and methionine metabolism	119	S-adenosylhomocysteine synthase	ec:3.3.1.1	4	Contig4783, Contig4784, Contig20213, Contig24000	map00270
Cysteine and methionine metabolism	119	beta-lyase	ec:4.4.1.8	1	Contig13650	map00270
Cysteine and methionine metabolism	119	gamma-lyase	ec:4.4.1.1	1	Contig13650	map00270
Cysteine and methionine metabolism	119	dioxygenase [iron(II)-requiring]	ec:1.13.11.54	1	Contig32446	map00270
Cysteine and methionine metabolism	119	dehydrogenase	ec:1.1.1.37	10	Contig1745, Contig4936, Contig5748, Contig12029, Contig12315, Contig18050, Contig26543, Contig32211, Contig32905, Contig34349	map00270
Cysteine and methionine metabolism	119	gamma-synthase	ec:2.5.1.48	1	Contig28586	map00270
Cysteine and methionine metabolism	119	synthase	ec:2.5.1.47	5	Contig1304, Contig3261, Contig10907, Contig12027, Contig29070	map00270
Cysteine and methionine metabolism	119	kinase	ec:2.7.1.100	1	Contig11990	map00270
Cysteine and methionine metabolism	119	dehydrogenase	ec:1.1.1.27	1	Contig1605	map00270
Cysteine and methionine metabolism	119	synthase	ec:2.5.1.22	4	Contig1006, Contig4288, Contig12485, Contig30904	map00270
Cysteine and methionine metabolism	119	synthase	ec:2.5.1.16	8	Contig1006, Contig1205, Contig4288, Contig7613, Contig9704, Contig11991, Contig12485, Contig30904	map00270
Cysteine and methionine metabolism	119	transaminase	ec:2.6.1.57	17	Contig1612, Contig1630, Contig1707, Contig2457, Contig5102, Contig5742, Contig7632, Contig8433, Contig12019, Contig12021, Contig12422, Contig12964, Contig22581, Contig25768, Contig25954, Contig29851, Contig34031	map00270
Cysteine and methionine metabolism	119	transaminase	ec:2.6.1.5	15	Contig1612, Contig1707, Contig2457, Contig5102, Contig5742, Contig7632, Contig8433, Contig12019, Contig12021, Contig12422, Contig12964, Contig22581, Contig25768, Contig25954, Contig29851	map00270
Cysteine and methionine metabolism	119	transaminase	ec:2.6.1.1	17	Contig1612, Contig1630, Contig1707, Contig2457, Contig5102, Contig5742, Contig7632, Contig8433, Contig12019, Contig12021, Contig12422, Contig12964, Contig22581, Contig25768, Contig25954, Contig29851, Contig34031	map00270
Cysteine and methionine metabolism	119	dehydrogenase	ec:1.2.1.11	4	Contig228, Contig8644, Contig31686, Contig34113	map00270
Cysteine and methionine metabolism	119	nucleosidase	ec:3.2.2.16	1	Contig5664	map00270
Cysteine and methionine metabolism	119	oxidase	ec:1.14.17.4	6	Contig1358, Contig27440, Contig32816, Contig32817, Contig36384, Contig36468	map00270
Indole alkaloid biosynthesis	25	synthase	ec:4.3.3.2	8	Contig1363, Contig8251, Contig12240, Contig20185, Contig22812, Contig25483, Contig28849, Contig29320	map00901
Indole alkaloid biosynthesis	25	decarboxylase	ec:4.1.1.28	2	Contig16145, Contig23392	map00901
Indole alkaloid biosynthesis	25	esterase	ec:3.1.1.78	2	Contig7071, Contig7075	map00901
Indole alkaloid biosynthesis	25	beta-glucosidase	ec:3.2.1.125	6	Contig1123, Contig8450, Contig16223, Contig28802, Contig29502, Contig33145	map00901
Indole alkaloid biosynthesis	25	beta-glucosidase	ec:3.2.1.105	9	Contig1123, Contig3086, Contig4846, Contig22790, Contig28800, Contig28802, Contig29502, Contig33145, Contig35153	map00901
Indole alkaloid biosynthesis	25	4-hydroxylase	ec:1.14.11.20	2	Contig23440, Contig33054	map00901
Indole alkaloid biosynthesis	25	glucosyltransferase	ec:2.4.1.219	6	Contig1123, Contig8450, Contig16223, Contig28802, Contig29502, Contig33145	map00901
Terpenoid backbone biosynthesis	49	decarboxylase	ec:4.1.1.33	1	Contig12777	map00900
Terpenoid backbone biosynthesis	49	O-methyltransferase	ec:2.1.1.100	2	Contig2327, Contig20808	map00900
Terpenoid backbone biosynthesis	49	kinase	ec:2.7.4.2	1	Contig3112	map00900
Terpenoid backbone biosynthesis	49	synthase	ec:4.2.3.27	2	Contig9371, Contig16888	map00900
Terpenoid backbone biosynthesis	49	synthase	ec:2.2.1.7	6	Contig5602, Contig5670, Contig12428, Contig13581, Contig19682, Contig21452	map00900
Terpenoid backbone biosynthesis	49	diphosphate reductase	ec:1.17.1.2	1	Contig29930	map00900
Terpenoid backbone biosynthesis	49	4-phosphate cytidylyltransferase	ec:2.7.7.60	1	Contig6340	map00900
Terpenoid backbone biosynthesis	49	geranyl-diphosphate synthase	ec:2.5.1.1	9	Contig1424, Contig1638, Contig2518, Contig10069, Contig13801, Contig16183, Contig20397, Contig27892, Contig28397	map00900
Terpenoid backbone biosynthesis	49	2,4-cyclodiphosphate synthase	ec:4.6.1.12	1	Contig29538	map00900
Terpenoid backbone biosynthesis	49	oxidase	ec:1.8.3.5	1	Contig12903	map00900
Terpenoid backbone biosynthesis	49	reductase	ec:1.1.1.88	1	Contig31750	map00900
Terpenoid backbone biosynthesis	49	synthase (ferredoxin)	ec:1.17.7.1	3	Contig12328, Contig22897, Contig29930	map00900
Terpenoid backbone biosynthesis	49	5'-diphospho)-2-C-methyl-D-erythritol kinase	ec:2.7.1.148	1	Contig12573	map00900
Terpenoid backbone biosynthesis	49	diphosphate synthase [geranylgeranyl-diphosphate specific]	ec:2.5.1.85	1	Contig16183	map00900
Terpenoid backbone biosynthesis	49	synthase [geranyl-diphosphate specific]	ec:2.5.1.84	1	Contig16183	map00900
Terpenoid backbone biosynthesis	49	reductoisomerase	ec:1.1.1.267	2	Contig5739, Contig26223	map00900
Terpenoid backbone biosynthesis	49	farnesyltransferase	ec:2.5.1.58	1	Contig6948	map00900
Terpenoid backbone biosynthesis	49	C-acetyltransferase	ec:2.3.1.9	2	Contig19084, Contig20992	map00900
Terpenoid backbone biosynthesis	49	reductase (NADPH)	ec:1.1.1.34	3	Contig1107, Contig12171, Contig31750	map00900
Terpenoid backbone biosynthesis	49	synthase [(2E,6E)-farnesyl-diphosphate specific]	ec:2.5.1.31	1	Contig20351	map00900
Terpenoid backbone biosynthesis	49	diphosphate synthase	ec:2.5.1.29	9	Contig1424, Contig2518, Contig4699, Contig5728, Contig6948, Contig10069, Contig13801, Contig20397, Contig28397	map00900
Terpenoid backbone biosynthesis	49	dehydrogenase (NADP+)	ec:1.1.1.216	1	Contig6632	map00900
Terpenoid backbone biosynthesis	49	diphosphate synthase	ec:2.5.1.10	4	Contig1424, Contig20397, Contig27892, Contig28397	map00900
Terpenoid backbone biosynthesis	49	synthase	ec:2.3.3.10	6	Contig2758, Contig3149, Contig3511, Contig10181, Contig11696, Contig20388	map00900
Terpenoid backbone biosynthesis	49	Delta-isomerase	ec:5.3.3.2	2	Contig7618, Contig28683	map00900
Terpenoid backbone biosynthesis	49	kinase	ec:2.7.1.36	1	Contig10024	map00900
Cutin, suberine and wax biosynthesis	14	O-acyltransferase	ec:2.3.1.20	14	Contig1259, Contig2900, Contig4311, Contig6489, Contig7499, Contig11474, Contig11776, Contig12862, Contig15158, Contig16217, Contig22590, Contig26547, Contig27552, Contig35196	map00073
Synthesis and degradation of ketone bodies	12	lyase	ec:4.1.3.4	2	Contig26716, Contig31021	map00072
Synthesis and degradation of ketone bodies	12	C-acetyltransferase	ec:2.3.1.9	2	Contig19084, Contig20992	map00072
Synthesis and degradation of ketone bodies	12	dehydrogenase	ec:1.1.1.30	2	Contig11713, Contig16899	map00072
Synthesis and degradation of ketone bodies	12	synthase	ec:2.3.3.10	6	Contig2758, Contig3149, Contig3511, Contig10181, Contig11696, Contig20388	map00072
Fatty acid degradation	87	hydratase	ec:4.2.1.74	2	Contig16800, Contig28552	map00071
Fatty acid degradation	87	hydratase	ec:4.2.1.17	23	Contig440, Contig2746, Contig2936, Contig2953, Contig5767, Contig12793, Contig12794, Contig12879, Contig14422, Contig16800, Contig18154, Contig20252, Contig22527, Contig23316, Contig24371, Contig25784, Contig27275, Contig28552, Contig28889, Contig28890, Contig29433, Contig29676, Contig31102	map00071
Fatty acid degradation	87	1-monooxygenase	ec:1.14.15.3	6	Contig12431, Contig20904, Contig21027, Contig25661, Contig28903, Contig28904	map00071
Fatty acid degradation	87	dehydrogenase	ec:1.1.1.1	10	Contig1380, Contig1422, Contig1423, Contig5344, Contig13651, Contig22871, Contig25492, Contig26243, Contig29939, Contig33466	map00071
Fatty acid degradation	87	ligase	ec:6.2.1.3	13	Contig2065, Contig3871, Contig4918, Contig8307, Contig9945, Contig12659, Contig12981, Contig15653, Contig17924, Contig22351, Contig28390, Contig28563, Contig32885	map00071
Fatty acid degradation	87	C-acyltransferase	ec:2.3.1.16	3	Contig480, Contig19842, Contig28627	map00071
Fatty acid degradation	87	dehydrogenase (NAD+)	ec:1.2.1.3	9	Contig4644, Contig5813, Contig12514, Contig12539, Contig13265, Contig21165, Contig29249, Contig29419, Contig31520	map00071
Fatty acid degradation	87	C-acetyltransferase	ec:2.3.1.9	2	Contig19084, Contig20992	map00071
Fatty acid degradation	87	dehydrogenase	ec:1.1.1.35	11	Contig2746, Contig2936, Contig12793, Contig12794, Contig16800, Contig18154, Contig20252, Contig27275, Contig28552, Contig28703, Contig29676	map00071
Fatty acid degradation	87	oxidase	ec:1.3.3.6	4	Contig6813, Contig12381, Contig12574, Contig35501	map00071
Fatty acid degradation	87	epimerase	ec:5.1.2.3	10	Contig2746, Contig2936, Contig2953, Contig12793, Contig12794, Contig16800, Contig18154, Contig20252, Contig27275, Contig29676	map00071
Fatty acid degradation	87	monooxygenase	ec:1.14.14.1	19	Contig388, Contig2578, Contig10619, Contig12431, Contig12622, Contig12776, Contig13139, Contig13472, Contig20904, Contig21024, Contig25029, Contig25469, Contig25661, Contig28904, Contig29046, Contig30557, Contig30930, Contig31046, Contig34695	map00071
Fatty acid degradation	87	isomerase	ec:5.3.3.8	5	Contig2953, Contig11014, Contig16800, Contig18154, Contig27275	map00071
Porphyrin and chlorophyll metabolism	84	decarboxylase	ec:4.1.1.37	2	Contig4202, Contig25936	map00860
Porphyrin and chlorophyll metabolism	84	synthase	ec:4.2.1.75	3	Contig15618, Contig32347, Contig34441	map00860
Porphyrin and chlorophyll metabolism	84	ferrochelatase	ec:4.99.1.4	1	Contig31529	map00860
Porphyrin and chlorophyll metabolism	84	ferro-protoporphyrin chelatase	ec:4.99.1.1	8	Contig504, Contig2119, Contig3373, Contig9452, Contig22919, Contig24139, Contig29295, Contig31285	map00860
Porphyrin and chlorophyll metabolism	84	synthase	ec:4.2.1.24	1	Contig29422	map00860
Porphyrin and chlorophyll metabolism	84	C-methyltransferase	ec:2.1.1.107	1	Contig30921	map00860
Porphyrin and chlorophyll metabolism	84	2,1-aminomutase	ec:5.4.3.8	1	Contig27	map00860
Porphyrin and chlorophyll metabolism	84	CLH	ec:3.1.1.14	1	Contig25568	map00860
Porphyrin and chlorophyll metabolism	84	oxidoreductase	ec:1.3.7.4	2	Contig17530, Contig22673	map00860
Porphyrin and chlorophyll metabolism	84	beta-glucuronide glucuronohydrolase glucuronidase	ec:3.2.1.31	1	Contig29348	map00860
Porphyrin and chlorophyll metabolism	84	oxygenase (biliverdin-producing)	ec:1.14.99.3	5	Contig2818, Contig10590, Contig11672, Contig13957, Contig20483	map00860
Porphyrin and chlorophyll metabolism	84	protoporphyrin IX methyltransferase	ec:2.1.1.11	3	Contig1341, Contig27764, Contig35412	map00860
Porphyrin and chlorophyll metabolism	84	b reductase	ec:1.1.1.294	5	Contig5660, Contig10991, Contig12868, Contig13412, Contig30122	map00860
Porphyrin and chlorophyll metabolism	84	IX monomethyl ester (oxidative) cyclase	ec:1.14.13.81	1	Contig1251	map00860
Porphyrin and chlorophyll metabolism	84	synthase	ec:2.5.1.62	1	Contig29798	map00860
Porphyrin and chlorophyll metabolism	84	oxygenase	ec:1.14.13.122	6	Contig1326, Contig13421, Contig26761, Contig30124, Contig31744, Contig33815	map00860
Porphyrin and chlorophyll metabolism	84	synthase	ec:2.5.1.61	1	Contig1343	map00860
Porphyrin and chlorophyll metabolism	84	1-naphthol glucuronyltransferase	ec:2.4.1.17	4	Contig2607, Contig12837, Contig12925, Contig15080	map00860
Porphyrin and chlorophyll metabolism	84	ligase	ec:6.1.1.17	2	Contig4827, Contig13762	map00860
Porphyrin and chlorophyll metabolism	84	reductase	ec:1.2.1.70	2	Contig7193, Contig26092	map00860
Porphyrin and chlorophyll metabolism	84	oxidase	ec:1.3.3.5	1	Contig13237	map00860
Porphyrin and chlorophyll metabolism	84	oxidase	ec:1.3.3.4	1	Contig9989	map00860
Porphyrin and chlorophyll metabolism	84	oxidase	ec:1.3.3.3	3	Contig335, Contig16310, Contig16997	map00860
Porphyrin and chlorophyll metabolism	84	ceruloplasmin	ec:1.16.3.1	4	Contig4765, Contig6525, Contig16524, Contig25896	map00860
Porphyrin and chlorophyll metabolism	84	dehydrogenase	ec:1.3.1.76	1	Contig30921	map00860
Porphyrin and chlorophyll metabolism	84	chlorophyllide a 8-vinyl-reductase	ec:1.3.1.75	1	Contig2101	map00860
Porphyrin and chlorophyll metabolism	84	reductase	ec:1.3.1.33	20	Contig893, Contig1153, Contig1376, Contig3818, Contig6036, Contig6069, Contig11724, Contig14412, Contig14413, Contig15620, Contig17948, Contig18468, Contig18778, Contig22273, Contig26665, Contig27901, Contig29342, Contig30386, Contig31314, Contig34720	map00860
Porphyrin and chlorophyll metabolism	84	hydrogenobyrinic acid a,c-diamide cobaltochelatase	ec:6.6.1.2	1	Contig4791	map00860
Porphyrin and chlorophyll metabolism	84	chelatase	ec:6.6.1.1	3	Contig4791, Contig5190, Contig27406	map00860
Starch and sucrose metabolism	478	decarboxylase	ec:4.1.1.35	19	Contig3341, Contig9209, Contig12225, Contig12498, Contig16784, Contig19319, Contig20749, Contig24488, Contig25809, Contig25810, Contig25811, Contig27286, Contig28003, Contig28404, Contig28616, Contig28630, Contig28631, Contig29144, Contig33303	map00500
Starch and sucrose metabolism	478	phosphorylase	ec:2.4.1.1	3	Contig14312, Contig14313, Contig26637	map00500
Starch and sucrose metabolism	478	isomerase	ec:5.3.1.9	2	Contig28516, Contig29259	map00500
Starch and sucrose metabolism	478	fructokinase (phosphorylating)	ec:2.7.1.4	10	Contig1561, Contig3180, Contig10839, Contig11810, Contig12642, Contig15905, Contig19114, Contig30182, Contig30183, Contig34078	map00500
Starch and sucrose metabolism	478	glucokinase (phosphorylating)	ec:2.7.1.2	6	Contig3180, Contig10839, Contig12175, Contig15905, Contig30962, Contig34078	map00500
Starch and sucrose metabolism	478	hexokinase type IV glucokinase	ec:2.7.1.1	2	Contig16174, Contig21673	map00500
Starch and sucrose metabolism	478	4-epimerase	ec:5.1.3.6	15	Contig1512, Contig3353, Contig10890, Contig11836, Contig11837, Contig13675, Contig16014, Contig18255, Contig21091, Contig25545, Contig26453, Contig26454, Contig27508, Contig29158, Contig30933	map00500
Starch and sucrose metabolism	478	endo-1,4-beta-D-glucanase	ec:3.2.1.4	20	Contig2026, Contig2298, Contig2695, Contig5926, Contig9691, Contig10642, Contig10705, Contig12196, Contig13229, Contig13363, Contig13541, Contig14488, Contig22768, Contig24192, Contig26571, Contig26686, Contig28434, Contig28884, Contig30454, Contig33371	map00500
Starch and sucrose metabolism	478	saccharogen amylase	ec:3.2.1.2	21	Contig2360, Contig5837, Contig5947, Contig6511, Contig7184, Contig7975, Contig12806, Contig13547, Contig15584, Contig22751, Contig23997, Contig26099, Contig27914, Contig28632, Contig28633, Contig28634, Contig28635, Contig32219, Contig32283, Contig34728, Contig35532	map00500
Starch and sucrose metabolism	478	glycogenase	ec:3.2.1.1	8	Contig6700, Contig8282, Contig13212, Contig13916, Contig15449, Contig27134, Contig30825, Contig33248	map00500
Starch and sucrose metabolism	478	1,4-alpha-galacturonidase	ec:3.2.1.67	7	Contig5024, Contig9143, Contig12277, Contig17104, Contig17218, Contig20785, Contig34592	map00500
Starch and sucrose metabolism	478	pectin demethoxylase	ec:3.1.1.11	35	Contig526, Contig623, Contig1319, Contig1378, Contig2405, Contig2599, Contig2719, Contig4614, Contig5025, Contig6496, Contig7470, Contig10022, Contig11862, Contig13050, Contig14698, Contig14699, Contig14899, Contig16033, Contig16805, Contig16863, Contig18374, Contig18543, Contig19660, Contig22188, Contig23208, Contig24405, Contig25886, Contig26053, Contig26507, Contig27293, Contig28113, Contig282…	map00500
Starch and sucrose metabolism	478	alpha-glucosidase	ec:3.2.1.48	23	Contig1059, Contig1252, Contig1913, Contig2656, Contig3945, Contig5325, Contig6362, Contig7517, Contig8461, Contig8974, Contig11355, Contig14403, Contig14522, Contig15737, Contig16795, Contig21688, Contig28859, Contig30533, Contig30534, Contig30535, Contig30536, Contig31973, Contig34626	map00500
Starch and sucrose metabolism	478	endo-1,3-beta-D-glucosidase	ec:3.2.1.39	31	Contig942, Contig1055, Contig2235, Contig2476, Contig2935, Contig3098, Contig3919, Contig4932, Contig5048, Contig6150, Contig7213, Contig10708, Contig11543, Contig12856, Contig13210, Contig14126, Contig14989, Contig18661, Contig19316, Contig19628, Contig20102, Contig21699, Contig22015, Contig22844, Contig28575, Contig28576, Contig29906, Contig31124, Contig33367, Contig34222, Contig34762	map00500
Starch and sucrose metabolism	478	1,4-beta-xylosidase	ec:3.2.1.37	13	Contig1248, Contig9548, Contig10356, Contig12867, Contig12970, Contig13731, Contig14309, Contig16407, Contig22891, Contig25790, Contig28824, Contig29637, Contig30233	map00500
Starch and sucrose metabolism	478	beta-glucuronide glucuronohydrolase glucuronidase	ec:3.2.1.31	1	Contig29348	map00500
Starch and sucrose metabolism	478	trehalase	ec:3.2.1.28	6	Contig495, Contig15707, Contig22614, Contig34736, Contig34933, Contig35640	map00500
Starch and sucrose metabolism	478	invertase	ec:3.2.1.26	24	Contig86, Contig1059, Contig1252, Contig1913, Contig2656, Contig3945, Contig5325, Contig6362, Contig7517, Contig8461, Contig8974, Contig11355, Contig14403, Contig14522, Contig15737, Contig16795, Contig21688, Contig28859, Contig30533, Contig30534, Contig30535, Contig30536, Contig31973, Contig34626	map00500
Starch and sucrose metabolism	478	gentiobiase	ec:3.2.1.21	23	Contig271, Contig500, Contig983, Contig1753, Contig2331, Contig4524, Contig5060, Contig5676, Contig5861, Contig9548, Contig9549, Contig10356, Contig12867, Contig14760, Contig16654, Contig17082, Contig18842, Contig19914, Contig27425, Contig28923, Contig28943, Contig29765, Contig36693	map00500
Starch and sucrose metabolism	478	maltase	ec:3.2.1.20	11	Contig1248, Contig1250, Contig1678, Contig12970, Contig13731, Contig19912, Contig25790, Contig28824, Contig31166, Contig34637, Contig35719	map00500
Starch and sucrose metabolism	478	pectin depolymerase	ec:3.2.1.15	23	Contig1263, Contig1694, Contig1831, Contig3757, Contig4764, Contig5024, Contig5287, Contig6380, Contig8410, Contig9143, Contig10826, Contig11147, Contig12277, Contig16061, Contig17104, Contig17218, Contig20785, Contig21627, Contig23094, Contig25237, Contig25994, Contig34592, Contig35500	map00500
Starch and sucrose metabolism	478	uridylyltransferase	ec:2.7.7.9	7	Contig1256, Contig1803, Contig1938, Contig5469, Contig13752, Contig19972, Contig24157	map00500
Starch and sucrose metabolism	478	phosphatase	ec:3.1.3.24	2	Contig137, Contig13170	map00500
Starch and sucrose metabolism	478	trehalose 6-phosphatase	ec:3.1.3.12	23	Contig293, Contig555, Contig2194, Contig4235, Contig5882, Contig7027, Contig10511, Contig12542, Contig13331, Contig14315, Contig15140, Contig15385, Contig16062, Contig19041, Contig19688, Contig20811, Contig22143, Contig23376, Contig24605, Contig29585, Contig31547, Contig31874, Contig32014	map00500
Starch and sucrose metabolism	478	adenylyltransferase	ec:2.7.7.27	6	Contig12417, Contig18219, Contig23388, Contig24018, Contig30607, Contig31299	map00500
Starch and sucrose metabolism	478	4-alpha-galacturonosyltransferase	ec:2.4.1.43	33	Contig220, Contig1310, Contig1590, Contig2121, Contig2840, Contig3343, Contig6639, Contig7508, Contig8302, Contig9679, Contig9956, Contig11226, Contig13464, Contig13666, Contig13978, Contig14615, Contig15430, Contig18823, Contig19910, Contig20762, Contig24451, Contig25857, Contig29002, Contig29340, Contig29341, Contig29866, Contig30488, Contig30504, Contig31290, Contig31291, Contig31717, Contig32…	map00500
Starch and sucrose metabolism	478	synthase	ec:2.4.1.34	29	Contig149, Contig443, Contig818, Contig3348, Contig3479, Contig4217, Contig5337, Contig7671, Contig7823, Contig9222, Contig10975, Contig13028, Contig14326, Contig14442, Contig17953, Contig17969, Contig20732, Contig21327, Contig21522, Contig21523, Contig23322, Contig24194, Contig24322, Contig26310, Contig26679, Contig28732, Contig30332, Contig32928, Contig33123	map00500
Starch and sucrose metabolism	478	synthase (GDP-forming)	ec:2.4.1.29	8	Contig2573, Contig2798, Contig7627, Contig12296, Contig12329, Contig12986, Contig28427, Contig28655	map00500
Starch and sucrose metabolism	478	disproportionating enzyme	ec:2.4.1.25	2	Contig2233, Contig31131	map00500
Starch and sucrose metabolism	478	synthase (glycosyl-transferring)	ec:2.4.1.21	11	Contig2005, Contig3806, Contig4486, Contig5987, Contig6627, Contig11478, Contig14669, Contig17092, Contig23464, Contig27177, Contig29748	map00500
Starch and sucrose metabolism	478	branching enzyme	ec:2.4.1.18	7	Contig4872, Contig8282, Contig12272, Contig21044, Contig22743, Contig29443, Contig29444	map00500
Starch and sucrose metabolism	478	1-naphthol glucuronyltransferase	ec:2.4.1.17	4	Contig2607, Contig12837, Contig12925, Contig15080	map00500
Starch and sucrose metabolism	478	synthase (UDP-forming)	ec:2.4.1.15	19	Contig293, Contig2194, Contig3121, Contig3259, Contig5882, Contig7027, Contig12542, Contig13331, Contig14315, Contig15140, Contig15385, Contig19041, Contig19688, Contig20631, Contig20811, Contig22143, Contig24605, Contig29585, Contig31874	map00500
Starch and sucrose metabolism	478	synthase	ec:2.4.1.14	7	Contig8988, Contig9158, Contig17412, Contig17413, Contig21189, Contig24893, Contig36109	map00500
Starch and sucrose metabolism	478	synthase	ec:2.4.1.13	8	Contig1295, Contig3681, Contig3856, Contig4240, Contig9101, Contig11708, Contig16866, Contig27392	map00500
Starch and sucrose metabolism	478	synthase (UDP-forming)	ec:2.4.1.12	51	Contig601, Contig781, Contig1356, Contig1366, Contig1853, Contig1907, Contig1944, Contig2250, Contig2290, Contig2573, Contig2798, Contig3429, Contig3839, Contig3843, Contig3854, Contig4008, Contig4105, Contig5686, Contig6760, Contig7409, Contig7627, Contig8356, Contig10352, Contig12296, Contig12329, Contig12375, Contig12986, Contig14863, Contig18332, Contig19234, Contig19292, Contig19541, Contig2…	map00500
Starch and sucrose metabolism	478	synthase	ec:2.4.1.11	1	Contig29748	map00500
Starch and sucrose metabolism	478	6-dehydrogenase	ec:1.1.1.22	13	Contig51, Contig1309, Contig1423, Contig3600, Contig9735, Contig9736, Contig13748, Contig23919, Contig23920, Contig26243, Contig29250, Contig29939, Contig32335	map00500
Starch and sucrose metabolism	478	beta-pgm (gene name)	ec:5.4.2.6	6	Contig10098, Contig16454, Contig20548, Contig23351, Contig23352, Contig23353	map00500
Starch and sucrose metabolism	478	(alpha-D-glucose-1,6-bisphosphate-dependent)	ec:5.4.2.2	6	Contig5052, Contig7458, Contig12164, Contig19929, Contig29062, Contig29063	map00500
C5-Branched dibasic acid metabolism	19	synthase	ec:2.2.1.6	5	Contig145, Contig5088, Contig7255, Contig30763, Contig32439	map00660
C5-Branched dibasic acid metabolism	19	ligase (ADP-forming)	ec:6.2.1.5	12	Contig1809, Contig3232, Contig3412, Contig5766, Contig11971, Contig23034, Contig23873, Contig24003, Contig25774, Contig28513, Contig28723, Contig30206	map00660
C5-Branched dibasic acid metabolism	19	dehydrogenase	ec:1.1.1.85	2	Contig5618, Contig26158	map00660
Biosynthesis of antibiotics	668	2,3-dihydro-2,3-dihydroxybenzoate synthase	ec:3.3.2.1	1	Contig31031	map01130
Biosynthesis of antibiotics	668	gluconokinase (phosphorylating)	ec:2.7.1.12	1	Contig21679	map01130
Biosynthesis of antibiotics	668	phosphohexokinase	ec:2.7.1.11	19	Contig1114, Contig5639, Contig6305, Contig6913, Contig8246, Contig10859, Contig11994, Contig12156, Contig12736, Contig14380, Contig14381, Contig14971, Contig21301, Contig21989, Contig25767, Contig31064, Contig32300, Contig33225, Contig34433	map01130
Biosynthesis of antibiotics	668	synthase	ec:6.3.4.5	4	Contig5473, Contig12994, Contig26205, Contig29844	map01130
Biosynthesis of antibiotics	668	dehydratase	ec:4.2.1.91	8	Contig2673, Contig14793, Contig15897, Contig23124, Contig25250, Contig26958, Contig30446, Contig32623	map01130
Biosynthesis of antibiotics	668	carboxykinase (ATP)	ec:4.1.1.49	6	Contig520, Contig5191, Contig9492, Contig12960, Contig31402, Contig34451	map01130
Biosynthesis of antibiotics	668	synthase (NADH)	ec:1.4.1.14	2	Contig27849, Contig29673	map01130
Biosynthesis of antibiotics	668	diphosphokinase	ec:2.7.6.1	5	Contig2625, Contig5498, Contig5862, Contig6030, Contig15333	map01130
Biosynthesis of antibiotics	668	synthase	ec:4.3.3.7	1	Contig13406	map01130
Biosynthesis of antibiotics	668	carboxylase	ec:4.1.1.39	2	Contig3294, Contig10669	map01130
Biosynthesis of antibiotics	668	decarboxylase	ec:4.1.1.33	1	Contig12777	map01130
Biosynthesis of antibiotics	668	arginine amidinase	ec:3.5.3.1	1	Contig14578	map01130
Biosynthesis of antibiotics	668	decarboxylase	ec:4.1.1.20	1	Contig12097	map01130
Biosynthesis of antibiotics	668	mutase	ec:5.4.99.5	3	Contig2222, Contig10739, Contig16200	map01130
Biosynthesis of antibiotics	668	synthase	ec:1.21.3.1	1	Contig7695	map01130
Biosynthesis of antibiotics	668	3,5-epimerase	ec:5.1.3.13	3	Contig1382, Contig20235, Contig25798	map01130
Biosynthesis of antibiotics	668	dehydratase	ec:4.2.1.51	7	Contig2673, Contig14793, Contig15897, Contig23124, Contig25250, Contig26958, Contig30446	map01130
Biosynthesis of antibiotics	668	4,6-dehydratase	ec:4.2.1.46	4	Contig24208, Contig29014, Contig29015, Contig30918	map01130
Biosynthesis of antibiotics	668	dehydrogenase (NADP+, L-glutamate-forming)	ec:1.5.1.10	1	Contig1805	map01130
Biosynthesis of antibiotics	668	isomerase	ec:5.3.1.9	2	Contig28516, Contig29259	map01130
Biosynthesis of antibiotics	668	isomerase	ec:5.3.1.6	5	Contig5945, Contig6800, Contig7491, Contig17112, Contig28423	map01130
Biosynthesis of antibiotics	668	isomerase	ec:5.3.1.1	3	Contig1170, Contig4914, Contig6695	map01130
Biosynthesis of antibiotics	668	glucokinase (phosphorylating)	ec:2.7.1.2	6	Contig3180, Contig10839, Contig12175, Contig15905, Contig30962, Contig34078	map01130
Biosynthesis of antibiotics	668	hexokinase type IV glucokinase	ec:2.7.1.1	2	Contig16174, Contig21673	map01130
Biosynthesis of antibiotics	668	hydratase	ec:4.2.1.17	23	Contig440, Contig2746, Contig2936, Contig2953, Contig5767, Contig12793, Contig12794, Contig12879, Contig14422, Contig16800, Contig18154, Contig20252, Contig22527, Contig23316, Contig24371, Contig25784, Contig27275, Contig28552, Contig28889, Contig28890, Contig29433, Contig29676, Contig31102	map01130
Biosynthesis of antibiotics	668	hydratase	ec:4.2.1.11	13	Contig8358, Contig10792, Contig10950, Contig19842, Contig23128, Contig24323, Contig24949, Contig27244, Contig29810, Contig30894, Contig31617, Contig31638, Contig31639	map01130
Biosynthesis of antibiotics	668	dehydratase	ec:4.2.1.10	3	Contig10672, Contig13403, Contig15713	map01130
Biosynthesis of antibiotics	668	1-epimerase	ec:5.1.3.3	10	Contig584, Contig5072, Contig6412, Contig6701, Contig6744, Contig9278, Contig12959, Contig13337, Contig17535, Contig26337	map01130
Biosynthesis of antibiotics	668	3-epimerase	ec:5.1.3.1	10	Contig2489, Contig2490, Contig4396, Contig10217, Contig10640, Contig12727, Contig14192, Contig17755, Contig24674, Contig35029	map01130
Biosynthesis of antibiotics	668	O-methyltransferase	ec:2.1.1.100	2	Contig2327, Contig20808	map01130
Biosynthesis of antibiotics	668	carboxylase	ec:6.4.1.2	5	Contig4726, Contig6165, Contig16695, Contig20303, Contig28645	map01130
Biosynthesis of antibiotics	668	synthase	ec:6.3.2.6	2	Contig9185, Contig13896	map01130
Biosynthesis of antibiotics	668	phosphogluconolactonase	ec:3.1.1.31	2	Contig1662, Contig28741	map01130
Biosynthesis of antibiotics	668	equilase	ec:1.11.1.6	15	Contig878, Contig1119, Contig1385, Contig2664, Contig2717, Contig9444, Contig10788, Contig17624, Contig21168, Contig21982, Contig25431, Contig25713, Contig28489, Contig30411, Contig31214	map01130
Biosynthesis of antibiotics	668	ammonia-lyase	ec:4.3.1.19	3	Contig12789, Contig16169, Contig28479	map01130
Biosynthesis of antibiotics	668	ammonia-lyase	ec:4.3.1.17	2	Contig16169, Contig28479	map01130
Biosynthesis of antibiotics	668	dehydrogenase (NADP+)	ec:1.1.1.183	3	Contig12338, Contig29117, Contig29118	map01130
Biosynthesis of antibiotics	668	kinase	ec:2.7.4.6	3	Contig4758, Contig28490, Contig30086	map01130
Biosynthesis of antibiotics	668	kinase	ec:2.7.4.3	8	Contig5055, Contig5093, Contig7232, Contig12511, Contig13070, Contig23141, Contig29914, Contig33194	map01130
Biosynthesis of antibiotics	668	kinase	ec:2.7.4.2	1	Contig3112	map01130
Biosynthesis of antibiotics	668	oxidase	ec:1.14.21.6	1	Contig18792	map01130
Biosynthesis of antibiotics	668	3-dehydrogenase (decarboxylating)	ec:1.1.1.170	4	Contig6532, Contig6865, Contig11024, Contig20432	map01130
Biosynthesis of antibiotics	668	phosphoribosyldiphosphate 5-amidotransferase	ec:2.4.2.14	1	Contig29372	map01130
Biosynthesis of antibiotics	668	dehydrogenase	ec:1.1.1.3	3	Contig12721, Contig15631, Contig23158	map01130
Biosynthesis of antibiotics	668	dehydrogenase (NADP+)	ec:1.1.1.2	2	Contig1555, Contig8457	map01130
Biosynthesis of antibiotics	668	dehydrogenase	ec:1.1.1.1	10	Contig1380, Contig1422, Contig1423, Contig5344, Contig13651, Contig22871, Contig25492, Contig26243, Contig29939, Contig33466	map01130
Biosynthesis of antibiotics	668	synthase	ec:4.2.3.26	5	Contig10985, Contig13116, Contig13117, Contig22313, Contig34321	map01130
Biosynthesis of antibiotics	668	synthase	ec:6.3.5.3	1	Contig1772	map01130
Biosynthesis of antibiotics	668	synthase	ec:2.2.1.7	6	Contig5602, Contig5670, Contig12428, Contig13581, Contig19682, Contig21452	map01130
Biosynthesis of antibiotics	668	synthase	ec:2.2.1.6	5	Contig145, Contig5088, Contig7255, Contig30763, Contig32439	map01130
Biosynthesis of antibiotics	668	dihydroxyacetonetransferase	ec:2.2.1.2	2	Contig4774, Contig28709	map01130
Biosynthesis of antibiotics	668	reductase	ec:1.1.1.133	9	Contig1382, Contig3082, Contig20235, Contig21820, Contig24208, Contig25798, Contig29014, Contig29015, Contig30918	map01130
Biosynthesis of antibiotics	668	glycolaldehydetransferase	ec:2.2.1.1	5	Contig1739, Contig2201, Contig11884, Contig12036, Contig14371	map01130
Biosynthesis of antibiotics	668	24-C-methyltransferase	ec:2.1.1.41	4	Contig1370, Contig4723, Contig28475, Contig34083	map01130
Biosynthesis of antibiotics	668	formyltransferase	ec:2.1.2.3	2	Contig13684, Contig19806	map01130
Biosynthesis of antibiotics	668	formyltransferase	ec:2.1.2.2	1	Contig20716	map01130
Biosynthesis of antibiotics	668	hydroxymethyltransferase	ec:2.1.2.1	4	Contig5438, Contig12124, Contig21061, Contig29781	map01130
Biosynthesis of antibiotics	668	reductase	ec:1.17.1.8	2	Contig15, Contig6959	map01130
Biosynthesis of antibiotics	668	cyclohydrolase	ec:3.5.4.10	2	Contig13684, Contig19806	map01130
Biosynthesis of antibiotics	668	diphosphate reductase	ec:1.17.1.2	1	Contig29930	map01130
Biosynthesis of antibiotics	668	uridylyltransferase	ec:2.7.7.9	7	Contig1256, Contig1803, Contig1938, Contig5469, Contig13752, Contig19972, Contig24157	map01130
Biosynthesis of antibiotics	668	adenylyltransferase	ec:2.7.7.4	7	Contig1649, Contig6556, Contig12192, Contig13866, Contig17486, Contig22225, Contig31142	map01130
Biosynthesis of antibiotics	668	deaminase	ec:3.5.4.6	3	Contig2472, Contig13405, Contig16029	map01130
Biosynthesis of antibiotics	668	4-phosphate cytidylyltransferase	ec:2.7.7.60	1	Contig6340	map01130
Biosynthesis of antibiotics	668	epimerase	ec:5.1.1.7	3	Contig8, Contig25779, Contig28603	map01130
Biosynthesis of antibiotics	668	phosphatase	ec:3.1.3.25	4	Contig13032, Contig20336, Contig21249, Contig30881	map01130
Biosynthesis of antibiotics	668	geranyl-diphosphate synthase	ec:2.5.1.1	9	Contig1424, Contig1638, Contig2518, Contig10069, Contig13801, Contig16183, Contig20397, Contig27892, Contig28397	map01130
Biosynthesis of antibiotics	668	phosphatase	ec:3.1.3.18	13	Contig2011, Contig7469, Contig7581, Contig10118, Contig10159, Contig15340, Contig20319, Contig21094, Contig23424, Contig29648, Contig30067, Contig30848, Contig31999	map01130
Biosynthesis of antibiotics	668	hexose diphosphatase	ec:3.1.3.11	5	Contig4963, Contig5412, Contig13989, Contig28450, Contig34350	map01130
Biosynthesis of antibiotics	668	citrate synthase	ec:2.3.3.8	10	Contig1809, Contig3232, Contig3358, Contig3412, Contig5766, Contig11971, Contig23034, Contig23873, Contig28723, Contig30206	map01130
Biosynthesis of antibiotics	668	(Si)-synthase	ec:2.3.3.1	3	Contig11205, Contig12034, Contig28816	map01130
Biosynthesis of antibiotics	668	(2-methylpropanoyl)transferase	ec:2.3.1.168	3	Contig1712, Contig4683, Contig4799	map01130
Biosynthesis of antibiotics	668	ligase (ADP-forming)	ec:6.2.1.5	12	Contig1809, Contig3232, Contig3412, Contig5766, Contig11971, Contig23034, Contig23873, Contig24003, Contig25774, Contig28513, Contig28723, Contig30206	map01130
Biosynthesis of antibiotics	668	ligase (GDP-forming)	ec:6.2.1.4	5	Contig1267, Contig22831, Contig24003, Contig25774, Contig28513	map01130
Biosynthesis of antibiotics	668	ligase	ec:6.2.1.1	9	Contig5150, Contig9349, Contig22227, Contig24170, Contig24363, Contig28696, Contig30321, Contig30322, Contig30323	map01130
Biosynthesis of antibiotics	668	diphosphorylase	ec:2.7.7.23	1	Contig5469	map01130
Biosynthesis of antibiotics	668	succinyltransferase	ec:2.3.1.61	5	Contig9459, Contig9751, Contig9752, Contig10054, Contig13841	map01130
Biosynthesis of antibiotics	668	dehydrogenase	ec:1.3.5.1	8	Contig1501, Contig2001, Contig2502, Contig4674, Contig12045, Contig22838, Contig26086, Contig29293	map01130
Biosynthesis of antibiotics	668	2,4-cyclodiphosphate synthase	ec:4.6.1.12	1	Contig29538	map01130
Biosynthesis of antibiotics	668	kinase	ec:2.7.2.8	2	Contig25528, Contig25529	map01130
Biosynthesis of antibiotics	668	kinase	ec:2.7.2.4	3	Contig12721, Contig30571, Contig30572	map01130
Biosynthesis of antibiotics	668	kinase	ec:2.7.2.3	2	Contig1113, Contig12193	map01130
Biosynthesis of antibiotics	668	ribonucleotide mutase	ec:5.4.99.18	2	Contig31983, Contig31984	map01130
Biosynthesis of antibiotics	668	oxidase	ec:1.8.3.5	1	Contig12903	map01130
Biosynthesis of antibiotics	668	5-kinase	ec:2.7.2.11	9	Contig1433, Contig5426, Contig9768, Contig12624, Contig22914, Contig22915, Contig24272, Contig25528, Contig26019	map01130
Biosynthesis of antibiotics	668	N-acetyltransferase	ec:2.3.1.35	1	Contig6626	map01130
Biosynthesis of antibiotics	668	decarboxylase	ec:4.1.1.1	5	Contig3356, Contig5922, Contig8740, Contig10413, Contig24423	map01130
Biosynthesis of antibiotics	668	cyclo-ligase	ec:6.3.3.1	3	Contig11931, Contig25607, Contig31889	map01130
Biosynthesis of antibiotics	668	dehydrogenase	ec:1.1.1.95	5	Contig9687, Contig12122, Contig24028, Contig28742, Contig32117	map01130
Biosynthesis of antibiotics	668	acid amidohydrolase	ec:3.5.1.14	2	Contig26292, Contig36323	map01130
Biosynthesis of antibiotics	668	C-acyltransferase	ec:2.3.1.16	3	Contig480, Contig19842, Contig28627	map01130
Biosynthesis of antibiotics	668	phosphatase	ec:3.1.3.3	1	Contig1810	map01130
Biosynthesis of antibiotics	668	acetyltransferase	ec:2.3.1.12	4	Contig1712, Contig4683, Contig4799, Contig13841	map01130
Biosynthesis of antibiotics	668	reductase	ec:1.1.1.88	1	Contig31750	map01130
Biosynthesis of antibiotics	668	reductoisomerase	ec:1.1.1.86	1	Contig12358	map01130
Biosynthesis of antibiotics	668	synthase (ferredoxin)	ec:1.17.7.1	3	Contig12328, Contig22897, Contig29930	map01130
Biosynthesis of antibiotics	668	dehydrogenase	ec:1.1.1.282	4	Contig4647, Contig10672, Contig13403, Contig15713	map01130
Biosynthesis of antibiotics	668	5'-diphospho)-2-C-methyl-D-erythritol kinase	ec:2.7.1.148	1	Contig12573	map01130
Biosynthesis of antibiotics	668	gamma-lyase	ec:4.4.1.1	1	Contig13650	map01130
Biosynthesis of antibiotics	668	lyase	ec:4.3.2.2	8	Contig11992, Contig21090, Contig24097, Contig24098, Contig25644, Contig29190, Contig29191, Contig29192	map01130
Biosynthesis of antibiotics	668	lyase	ec:4.3.2.1	1	Contig30159	map01130
Biosynthesis of antibiotics	668	dehydrogenase (NAD+)	ec:1.2.1.3	9	Contig4644, Contig5813, Contig12514, Contig12539, Contig13265, Contig21165, Contig29249, Contig29419, Contig31520	map01130
Biosynthesis of antibiotics	668	penicillinase	ec:3.5.2.6	1	Contig27729	map01130
Biosynthesis of antibiotics	668	monooxygenase	ec:1.14.13.132	8	Contig4860, Contig12314, Contig16864, Contig22495, Contig27173, Contig29858, Contig29859, Contig35902	map01130
Biosynthesis of antibiotics	668	synthase	ec:4.2.3.5	1	Contig21046	map01130
Biosynthesis of antibiotics	668	synthase	ec:4.2.3.4	4	Contig4647, Contig9592, Contig22659, Contig34048	map01130
Biosynthesis of antibiotics	668	aldolase	ec:4.1.2.13	13	Contig2665, Contig5490, Contig9949, Contig10831, Contig14435, Contig22979, Contig24168, Contig25655, Contig28710, Contig29112, Contig29113, Contig30450, Contig31741	map01130
Biosynthesis of antibiotics	668	reductoisomerase	ec:1.1.1.267	2	Contig5739, Contig26223	map01130
Biosynthesis of antibiotics	668	monooxygenase	ec:1.14.13.72	2	Contig1957, Contig31325	map01130
Biosynthesis of antibiotics	668	14alpha-demethylase	ec:1.14.13.70	3	Contig20954, Contig22786, Contig22787	map01130
Biosynthesis of antibiotics	668	ligase	ec:6.3.4.13	1	Contig14284	map01130
Biosynthesis of antibiotics	668	dehydrogenase (NADP+)	ec:1.1.1.49	5	Contig4817, Contig10025, Contig14105, Contig25354, Contig31009	map01130
Biosynthesis of antibiotics	668	dehydrogenase (NADP+-dependent, decarboxylating)	ec:1.1.1.44	10	Contig550, Contig5186, Contig5373, Contig5490, Contig6212, Contig10119, Contig11713, Contig15736, Contig29174, Contig34634	map01130
Biosynthesis of antibiotics	668	farnesyltransferase	ec:2.5.1.58	1	Contig6948	map01130
Biosynthesis of antibiotics	668	dehydrogenase (NADP+)	ec:1.1.1.42	5	Contig1291, Contig1824, Contig9879, Contig12275, Contig28523	map01130
Biosynthesis of antibiotics	668	dehydrogenase (NAD+)	ec:1.1.1.41	8	Contig1666, Contig5450, Contig8111, Contig10295, Contig20321, Contig25972, Contig26158, Contig36562	map01130
Biosynthesis of antibiotics	668	synthase	ec:2.5.1.54	10	Contig1135, Contig10983, Contig12081, Contig20975, Contig20976, Contig23223, Contig25718, Contig25719, Contig28623, Contig28736	map01130
Biosynthesis of antibiotics	668	C-acetyltransferase	ec:2.3.1.9	2	Contig19084, Contig20992	map01130
Biosynthesis of antibiotics	668	dehydrogenase	ec:1.1.1.37	10	Contig1745, Contig4936, Contig5748, Contig12029, Contig12315, Contig18050, Contig26543, Contig32211, Contig32905, Contig34349	map01130
Biosynthesis of antibiotics	668	dehydrogenase	ec:1.1.1.35	11	Contig2746, Contig2936, Contig12793, Contig12794, Contig16800, Contig18154, Contig20252, Contig27275, Contig28552, Contig28703, Contig29676	map01130
Biosynthesis of antibiotics	668	reductase (NADPH)	ec:1.1.1.34	3	Contig1107, Contig12171, Contig31750	map01130
Biosynthesis of antibiotics	668	gamma-synthase	ec:2.5.1.48	1	Contig28586	map01130
Biosynthesis of antibiotics	668	synthase	ec:2.5.1.47	5	Contig1304, Contig3261, Contig10907, Contig12027, Contig29070	map01130
Biosynthesis of antibiotics	668	N-acetyltransferase	ec:2.3.1.1	3	Contig2175, Contig2176, Contig6626	map01130
Biosynthesis of antibiotics	668	dehydrogenase (NADP+, L-lysine-forming)	ec:1.5.1.8	1	Contig1805	map01130
Biosynthesis of antibiotics	668	aminotransferase	ec:2.6.1.83	4	Contig12021, Contig15378, Contig25768, Contig32456	map01130
Biosynthesis of antibiotics	668	reductase	ec:1.5.1.2	1	Contig13672	map01130
Biosynthesis of antibiotics	668	dehydrogenase	ec:1.1.1.29	5	Contig4688, Contig5913, Contig11007, Contig21380, Contig30586	map01130
Biosynthesis of antibiotics	668	kinase	ec:2.7.4.10	2	Contig5093, Contig29914	map01130
Biosynthesis of antibiotics	668	dehydrogenase	ec:1.1.1.27	1	Contig1605	map01130
Biosynthesis of antibiotics	668	dehydrogenase	ec:1.1.1.25	3	Contig10672, Contig13403, Contig15713	map01130
Biosynthesis of antibiotics	668	synthase (NADPH dependent)	ec:1.14.13.39	2	Contig310, Contig21658	map01130
Biosynthesis of antibiotics	668	carbamoyltransferase	ec:2.1.3.3	1	Contig12748	map01130
Biosynthesis of antibiotics	668	2-dehydrogenase	ec:1.1.1.18	1	Contig26880	map01130
Biosynthesis of antibiotics	668	diphosphate synthase	ec:2.5.1.29	9	Contig1424, Contig2518, Contig4699, Contig5728, Contig6948, Contig10069, Contig13801, Contig20397, Contig28397	map01130
Biosynthesis of antibiotics	668	dehydrogenase (2-methylpropanoyl-transferring)	ec:1.2.4.4	2	Contig6214, Contig13799	map01130
Biosynthesis of antibiotics	668	1-carboxyvinyltransferase	ec:2.5.1.19	4	Contig20163, Contig21704, Contig29081, Contig29082	map01130
Biosynthesis of antibiotics	668	dehydrogenase (succinyl-transferring)	ec:1.2.4.2	5	Contig4035, Contig4322, Contig4753, Contig9648, Contig20839	map01130
Biosynthesis of antibiotics	668	dehydrogenase (acetyl-transferring)	ec:1.2.4.1	16	Contig2201, Contig2789, Contig4728, Contig10718, Contig11749, Contig12036, Contig12181, Contig14371, Contig20209, Contig21251, Contig22468, Contig28441, Contig28442, Contig28443, Contig29169, Contig30937	map01130
Biosynthesis of antibiotics	668	diphosphate synthase	ec:2.5.1.10	4	Contig1424, Contig20397, Contig27892, Contig28397	map01130
Biosynthesis of antibiotics	668	transaminase	ec:2.6.1.57	17	Contig1612, Contig1630, Contig1707, Contig2457, Contig5102, Contig5742, Contig7632, Contig8433, Contig12019, Contig12021, Contig12422, Contig12964, Contig22581, Contig25768, Contig25954, Contig29851, Contig34031	map01130
Biosynthesis of antibiotics	668	dehydrogenase	ec:1.2.1.41	8	Contig1433, Contig5426, Contig9768, Contig12624, Contig22914, Contig22915, Contig24272, Contig26019	map01130
Biosynthesis of antibiotics	668	transaminase	ec:2.6.1.9	15	Contig1612, Contig1707, Contig2457, Contig5102, Contig5742, Contig7632, Contig8433, Contig12019, Contig12021, Contig12422, Contig12964, Contig22581, Contig25768, Contig25954, Contig29851	map01130
Biosynthesis of antibiotics	668	transaminase	ec:2.6.1.52	1	Contig4721	map01130
Biosynthesis of antibiotics	668	transaminase	ec:2.6.1.5	15	Contig1612, Contig1707, Contig2457, Contig5102, Contig5742, Contig7632, Contig8433, Contig12019, Contig12021, Contig12422, Contig12964, Contig22581, Contig25768, Contig25954, Contig29851	map01130
Biosynthesis of antibiotics	668	transaminase	ec:2.6.1.4	7	Contig2993, Contig9438, Contig9741, Contig11677, Contig17159, Contig25430, Contig30621	map01130
Biosynthesis of antibiotics	668	synthase	ec:2.3.3.10	6	Contig2758, Contig3149, Contig3511, Contig10181, Contig11696, Contig20388	map01130
Biosynthesis of antibiotics	668	transaminase	ec:2.6.1.1	17	Contig1612, Contig1630, Contig1707, Contig2457, Contig5102, Contig5742, Contig7632, Contig8433, Contig12019, Contig12021, Contig12422, Contig12964, Contig22581, Contig25768, Contig25954, Contig29851, Contig34031	map01130
Biosynthesis of antibiotics	668	dehydrogenase	ec:1.8.1.4	10	Contig1503, Contig5574, Contig5575, Contig8677, Contig10784, Contig12206, Contig26091, Contig30899, Contig31590, Contig35567	map01130
Biosynthesis of antibiotics	668	reductase	ec:1.2.1.38	5	Contig228, Contig6765, Contig8644, Contig31686, Contig34113	map01130
Biosynthesis of antibiotics	668	transaminase	ec:2.6.1.45	1	Contig31661	map01130
Biosynthesis of antibiotics	668	transaminase	ec:2.6.1.42	5	Contig7530, Contig15157, Contig29613, Contig32624, Contig36438	map01130
Biosynthesis of antibiotics	668	reductase	ec:1.3.1.70	1	Contig16185	map01130
Biosynthesis of antibiotics	668	kinase	ec:2.7.1.71	3	Contig21679, Contig26898, Contig32320	map01130
Biosynthesis of antibiotics	668	dehydrogenase (phosphorylating)	ec:1.2.1.12	11	Contig1744, Contig2854, Contig11938, Contig12113, Contig22005, Contig22860, Contig24106, Contig25654, Contig28377, Contig28378, Contig28496	map01130
Biosynthesis of antibiotics	668	dehydrogenase	ec:1.2.1.11	4	Contig228, Contig8644, Contig31686, Contig34113	map01130
Biosynthesis of antibiotics	668	synthase	ec:5.5.1.4	1	Contig5000	map01130
Biosynthesis of antibiotics	668	mutase	ec:5.4.2.3	2	Contig7458, Contig15673	map01130
Biosynthesis of antibiotics	668	transaminase (isomerizing)	ec:2.6.1.16	4	Contig9540, Contig15318, Contig15319, Contig15320	map01130
Biosynthesis of antibiotics	668	(alpha-D-glucose-1,6-bisphosphate-dependent)	ec:5.4.2.2	6	Contig5052, Contig7458, Contig12164, Contig19929, Contig29062, Contig29063	map01130
Biosynthesis of antibiotics	668	aminotransferase	ec:2.6.1.13	1	Contig1931	map01130
Biosynthesis of antibiotics	668	transaminase	ec:2.6.1.11	2	Contig13667, Contig29843	map01130
Biosynthesis of antibiotics	668	Delta-isomerase	ec:5.3.3.2	2	Contig7618, Contig28683	map01130
Biosynthesis of antibiotics	668	kinase	ec:2.7.1.40	27	Contig1552, Contig1971, Contig2752, Contig4698, Contig4835, Contig4952, Contig6058, Contig7573, Contig9427, Contig9823, Contig10011, Contig11082, Contig11757, Contig12718, Contig14006, Contig14664, Contig15233, Contig15828, Contig16797, Contig20477, Contig22742, Contig22853, Contig23126, Contig23260, Contig27036, Contig31669, Contig32263	map01130
Biosynthesis of antibiotics	668	epimerase	ec:5.1.1.17	2	Contig2183, Contig5905	map01130
Biosynthesis of antibiotics	668	dehydrogenase	ec:1.3.1.28	1	Contig6688	map01130
Biosynthesis of antibiotics	668	kinase	ec:2.7.1.36	1	Contig10024	map01130
Biosynthesis of antibiotics	668	3-kinase	ec:2.7.1.31	1	Contig5745	map01130
Biosynthesis of antibiotics	668	dehydratase	ec:4.2.1.9	1	Contig1781	map01130
Biosynthesis of antibiotics	668	hydratase	ec:4.2.1.3	6	Contig69, Contig9737, Contig12823, Contig12824, Contig12825, Contig29207	map01130
Biosynthesis of antibiotics	668	hydratase	ec:4.2.1.2	1	Contig10787	map01130
Biosynthesis of antibiotics	668	dehydrogenase (NADP+)	ec:1.3.1.13	2	Contig5796, Contig18079	map01130
Biosynthesis of antibiotics	668	dehydrogenase	ec:1.3.1.12	2	Contig5796, Contig18079	map01130
Biosynthesis of antibiotics	668	aldolase	ec:4.1.2.5	1	Contig16235	map01130
Biosynthesis of antibiotics	668	oxidase	ec:1.1.3.15	5	Contig1603, Contig1980, Contig4679, Contig14368, Contig30197	map01130
Lysine biosynthesis	38	synthase	ec:4.3.3.7	1	Contig13406	map00300
Lysine biosynthesis	38	decarboxylase	ec:4.1.1.20	1	Contig12097	map00300
Lysine biosynthesis	38	dehydrogenase (NADP+, L-glutamate-forming)	ec:1.5.1.10	1	Contig1805	map00300
Lysine biosynthesis	38	dehydrogenase	ec:1.1.1.3	3	Contig12721, Contig15631, Contig23158	map00300
Lysine biosynthesis	38	reductase	ec:1.17.1.8	2	Contig15, Contig6959	map00300
Lysine biosynthesis	38	epimerase	ec:5.1.1.7	3	Contig8, Contig25779, Contig28603	map00300
Lysine biosynthesis	38	ligase	ec:6.3.2.13	2	Contig15840, Contig31486	map00300
Lysine biosynthesis	38	kinase	ec:2.7.2.4	3	Contig12721, Contig30571, Contig30572	map00300
Lysine biosynthesis	38	aminotransferase	ec:2.6.1.83	4	Contig12021, Contig15378, Contig25768, Contig32456	map00300
Lysine biosynthesis	38	transaminase	ec:2.6.1.57	17	Contig1612, Contig1630, Contig1707, Contig2457, Contig5102, Contig5742, Contig7632, Contig8433, Contig12019, Contig12021, Contig12422, Contig12964, Contig22581, Contig25768, Contig25954, Contig29851, Contig34031	map00300
Lysine biosynthesis	38	dehydrogenase	ec:1.2.1.11	4	Contig228, Contig8644, Contig31686, Contig34113	map00300
Cyanoamino acid metabolism	43	hydratase	ec:4.2.1.65	1	Contig2098	map00460
Cyanoamino acid metabolism	43	glutamyl transpeptidase	ec:2.3.2.2	4	Contig1599, Contig17159, Contig25540, Contig30621	map00460
Cyanoamino acid metabolism	43	asparaginase II	ec:3.5.1.1	4	Contig2879, Contig6009, Contig9888, Contig17185	map00460
Cyanoamino acid metabolism	43	gentiobiase	ec:3.2.1.21	23	Contig271, Contig500, Contig983, Contig1753, Contig2331, Contig4524, Contig5060, Contig5676, Contig5861, Contig9548, Contig9549, Contig10356, Contig12867, Contig14760, Contig16654, Contig17082, Contig18842, Contig19914, Contig27425, Contig28923, Contig28943, Contig29765, Contig36693	map00460
Cyanoamino acid metabolism	43	hydroxymethyltransferase	ec:2.1.2.1	4	Contig5438, Contig12124, Contig21061, Contig29781	map00460
Cyanoamino acid metabolism	43	beta-glucosidase	ec:3.2.1.117	1	Contig11805	map00460
Cyanoamino acid metabolism	43	synthase	ec:4.4.1.9	1	Contig1304	map00460
Cyanoamino acid metabolism	43	lyase	ec:4.1.2.10	2	Contig12291, Contig28478	map00460
Cyanoamino acid metabolism	43	nitrilase	ec:3.5.5.4	1	Contig2098	map00460
Cyanoamino acid metabolism	43	acetonitrilase	ec:3.5.5.1	2	Contig10288, Contig25972	map00460
Cyanoamino acid metabolism	43	ligase	ec:6.3.1.1	1	Contig1798	map00460
Steroid biosynthesis	36	synthase	ec:5.4.99.8	6	Contig64, Contig3013, Contig19936, Contig26109, Contig29572, Contig32748	map00100
Steroid biosynthesis	36	C-methyltransferase	ec:2.1.1.143	1	Contig1370	map00100
Steroid biosynthesis	36	oxidase	ec:1.14.21.6	1	Contig18792	map00100
Steroid biosynthesis	36	3-dehydrogenase (decarboxylating)	ec:1.1.1.170	4	Contig6532, Contig6865, Contig11024, Contig20432	map00100
Steroid biosynthesis	36	24-C-methyltransferase	ec:2.1.1.41	4	Contig1370, Contig4723, Contig28475, Contig34083	map00100
Steroid biosynthesis	36	monooxygenase	ec:1.14.13.132	8	Contig4860, Contig12314, Contig16864, Contig22495, Contig27173, Contig29858, Contig29859, Contig35902	map00100
Steroid biosynthesis	36	monooxygenase	ec:1.14.13.72	2	Contig1957, Contig31325	map00100
Steroid biosynthesis	36	14alpha-demethylase	ec:1.14.13.70	3	Contig20954, Contig22786, Contig22787	map00100
Steroid biosynthesis	36	reductase	ec:1.3.1.72	4	Contig20978, Contig20979, Contig25648, Contig28691	map00100
Steroid biosynthesis	36	reductase	ec:1.3.1.70	1	Contig16185	map00100
Steroid biosynthesis	36	cycloisomerase	ec:5.5.1.9	1	Contig15724	map00100
Steroid biosynthesis	36	Delta-isomerase	ec:5.3.3.5	1	Contig5432	map00100
Steroid biosynthesis	36	reductase	ec:1.3.1.21	1	Contig4713	map00100
Monobactam biosynthesis	17	synthase	ec:4.3.3.7	1	Contig13406	map00261
Monobactam biosynthesis	17	reductase	ec:1.17.1.8	2	Contig15, Contig6959	map00261
Monobactam biosynthesis	17	adenylyltransferase	ec:2.7.7.4	7	Contig1649, Contig6556, Contig12192, Contig13866, Contig17486, Contig22225, Contig31142	map00261
Monobactam biosynthesis	17	kinase	ec:2.7.2.4	3	Contig12721, Contig30571, Contig30572	map00261
Monobactam biosynthesis	17	dehydrogenase	ec:1.2.1.11	4	Contig228, Contig8644, Contig31686, Contig34113	map00261
Glycine, serine and threonine metabolism	117	N-methyltransferase	ec:2.1.1.2	1	Contig7223	map00260
Glycine, serine and threonine metabolism	117	S-aminomethyldihydrolipoylprotein:(6S)-tetrahydrofolate aminomethyltransferase (ammonia-forming)	ec:2.1.2.10	6	Contig1321, Contig1349, Contig6284, Contig11949, Contig29109, Contig33745	map00260
Glycine, serine and threonine metabolism	117	synthase	ec:4.2.1.20	7	Contig3644, Contig4837, Contig12652, Contig22859, Contig29730, Contig30172, Contig30250	map00260
Glycine, serine and threonine metabolism	117	oxidase	ec:1.4.3.21	14	Contig685, Contig1624, Contig3772, Contig4392, Contig9831, Contig11322, Contig12610, Contig13288, Contig16048, Contig18630, Contig30069, Contig32447, Contig32982, Contig33534	map00260
Glycine, serine and threonine metabolism	117	ammonia-lyase	ec:4.3.1.19	3	Contig12789, Contig16169, Contig28479	map00260
Glycine, serine and threonine metabolism	117	ammonia-lyase	ec:4.3.1.18	2	Contig16169, Contig28479	map00260
Glycine, serine and threonine metabolism	117	ammonia-lyase	ec:4.3.1.17	2	Contig16169, Contig28479	map00260
Glycine, serine and threonine metabolism	117	dehydrogenase	ec:1.1.1.3	3	Contig12721, Contig15631, Contig23158	map00260
Glycine, serine and threonine metabolism	117	dehydrogenase	ec:1.1.1.1	10	Contig1380, Contig1422, Contig1423, Contig5344, Contig13651, Contig22871, Contig25492, Contig26243, Contig29939, Contig33466	map00260
Glycine, serine and threonine metabolism	117	hydroxymethyltransferase	ec:2.1.2.1	4	Contig5438, Contig12124, Contig21061, Contig29781	map00260
Glycine, serine and threonine metabolism	117	oxidase	ec:1.5.3.1	1	Contig13802	map00260
Glycine, serine and threonine metabolism	117	dehydrogenase (aminomethyl-transferring)	ec:1.4.4.2	8	Contig2604, Contig2904, Contig4782, Contig12130, Contig21924, Contig22765, Contig23479, Contig28535	map00260
Glycine, serine and threonine metabolism	117	kinase	ec:2.7.2.4	3	Contig12721, Contig30571, Contig30572	map00260
Glycine, serine and threonine metabolism	117	dehydrogenase	ec:1.1.1.95	5	Contig9687, Contig12122, Contig24028, Contig28742, Contig32117	map00260
Glycine, serine and threonine metabolism	117	phosphatase	ec:3.1.3.3	1	Contig1810	map00260
Glycine, serine and threonine metabolism	117	reductase	ec:1.1.1.81	1	Contig4688	map00260
Glycine, serine and threonine metabolism	117	gamma-lyase	ec:4.4.1.1	1	Contig13650	map00260
Glycine, serine and threonine metabolism	117	dehydrogenase	ec:1.2.1.8	1	Contig10	map00260
Glycine, serine and threonine metabolism	117	dehydrogenase	ec:1.1.99.1	10	Contig9077, Contig9078, Contig12291, Contig17617, Contig19295, Contig25493, Contig26964, Contig28478, Contig29025, Contig35763	map00260
Glycine, serine and threonine metabolism	117	synthase	ec:4.2.3.1	4	Contig6949, Contig11114, Contig25956, Contig29488	map00260
Glycine, serine and threonine metabolism	117	dehydrogenase	ec:1.1.1.29	5	Contig4688, Contig5913, Contig11007, Contig21380, Contig30586	map00260
Glycine, serine and threonine metabolism	117	O-phosphatidyltransferase	ec:2.7.8.8	2	Contig8527, Contig35518	map00260
Glycine, serine and threonine metabolism	117	transaminase	ec:2.6.1.52	1	Contig4721	map00260
Glycine, serine and threonine metabolism	117	transaminase	ec:2.6.1.51	1	Contig31661	map00260
Glycine, serine and threonine metabolism	117	transaminase	ec:2.6.1.4	7	Contig2993, Contig9438, Contig9741, Contig11677, Contig17159, Contig25430, Contig30621	map00260
Glycine, serine and threonine metabolism	117	dehydrogenase	ec:1.8.1.4	10	Contig1503, Contig5574, Contig5575, Contig8677, Contig10784, Contig12206, Contig26091, Contig30899, Contig31590, Contig35567	map00260
Glycine, serine and threonine metabolism	117	transaminase	ec:2.6.1.45	1	Contig31661	map00260
Glycine, serine and threonine metabolism	117	transaminase	ec:2.6.1.44	11	Contig2993, Contig5370, Contig8164, Contig9438, Contig9741, Contig10818, Contig11677, Contig17159, Contig25430, Contig30621, Contig31661	map00260
Glycine, serine and threonine metabolism	117	dehydrogenase	ec:1.2.1.11	4	Contig228, Contig8644, Contig31686, Contig34113	map00260
Glycine, serine and threonine metabolism	117	kinase	ec:2.7.1.39	1	Contig6432	map00260
Glycine, serine and threonine metabolism	117	3-kinase	ec:2.7.1.31	1	Contig5745	map00260
Glycine, serine and threonine metabolism	117	aldolase	ec:4.1.2.5	1	Contig16235	map00260
Fatty acid elongation	36	hydratase	ec:4.2.1.74	2	Contig16800, Contig28552	map00062
Fatty acid elongation	36	hydratase	ec:4.2.1.17	23	Contig440, Contig2746, Contig2936, Contig2953, Contig5767, Contig12793, Contig12794, Contig12879, Contig14422, Contig16800, Contig18154, Contig20252, Contig22527, Contig23316, Contig24371, Contig25784, Contig27275, Contig28552, Contig28889, Contig28890, Contig29433, Contig29676, Contig31102	map00062
Fatty acid elongation	36	hydrolase	ec:3.1.2.2	1	Contig30977	map00062
Fatty acid elongation	36	C-acyltransferase	ec:2.3.1.16	3	Contig480, Contig19842, Contig28627	map00062
Fatty acid elongation	36	dehydrogenase	ec:1.1.1.35	11	Contig2746, Contig2936, Contig12793, Contig12794, Contig16800, Contig18154, Contig20252, Contig27275, Contig28552, Contig28703, Contig29676	map00062
Fatty acid elongation	36	hydrolase	ec:3.1.2.22	6	Contig11011, Contig12004, Contig13086, Contig20400, Contig21266, Contig21571	map00062
Fatty acid elongation	36	reductase (NADPH)	ec:1.3.1.38	2	Contig20257, Contig28834	map00062
Fatty acid biosynthesis	55	reductase (NADH)	ec:1.3.1.9	4	Contig16, Contig10659, Contig25862, Contig29401	map00061
Fatty acid biosynthesis	55	carboxylase	ec:6.4.1.2	5	Contig4726, Contig6165, Contig16695, Contig20303, Contig28645	map00061
Fatty acid biosynthesis	55	reductase	ec:1.1.1.100	14	Contig120, Contig1360, Contig3971, Contig8457, Contig9462, Contig11207, Contig12853, Contig14804, Contig14805, Contig17031, Contig26694, Contig27264, Contig29800, Contig30942	map00061
Fatty acid biosynthesis	55	synthase III	ec:2.3.1.180	1	Contig29947	map00061
Fatty acid biosynthesis	55	synthase	ec:2.3.1.86	2	Contig12526, Contig13709	map00061
Fatty acid biosynthesis	55	synthase	ec:2.3.1.85	1	Contig17558	map00061
Fatty acid biosynthesis	55	ligase	ec:6.2.1.3	13	Contig2065, Contig3871, Contig4918, Contig8307, Contig9945, Contig12659, Contig12981, Contig15653, Contig17924, Contig22351, Contig28390, Contig28563, Contig32885	map00061
Fatty acid biosynthesis	55	synthase I	ec:2.3.1.41	11	Contig3460, Contig4913, Contig5552, Contig8415, Contig9133, Contig12159, Contig15674, Contig19642, Contig29058, Contig29947, Contig31513	map00061
Fatty acid biosynthesis	55	S-malonyltransferase	ec:2.3.1.39	1	Contig29398	map00061
Fatty acid biosynthesis	55	desaturase	ec:1.14.19.2	2	Contig10386, Contig11878	map00061
Fatty acid biosynthesis	55	hydrolase	ec:3.1.2.14	2	Contig29053, Contig29965	map00061
Butanoate metabolism	59	decarboxylase	ec:4.1.1.15	1	Contig25879	map00650
Butanoate metabolism	59	hydratase	ec:4.2.1.17	23	Contig440, Contig2746, Contig2936, Contig2953, Contig5767, Contig12793, Contig12794, Contig12879, Contig14422, Contig16800, Contig18154, Contig20252, Contig22527, Contig23316, Contig24371, Contig25784, Contig27275, Contig28552, Contig28889, Contig28890, Contig29433, Contig29676, Contig31102	map00650
Butanoate metabolism	59	lyase	ec:4.1.3.4	2	Contig26716, Contig31021	map00650
Butanoate metabolism	59	dehydrogenase	ec:1.1.1.157	1	Contig28703	map00650
Butanoate metabolism	59	synthase	ec:2.2.1.6	5	Contig145, Contig5088, Contig7255, Contig30763, Contig32439	map00650
Butanoate metabolism	59	ligase	ec:6.2.1.2	3	Contig5150, Contig24170, Contig28696	map00650
Butanoate metabolism	59	dehydrogenase	ec:1.3.5.1	8	Contig1501, Contig2001, Contig2502, Contig4674, Contig12045, Contig22838, Contig26086, Contig29293	map00650
Butanoate metabolism	59	C-acetyltransferase	ec:2.3.1.9	2	Contig19084, Contig20992	map00650
Butanoate metabolism	59	reductase	ec:1.1.1.36	5	Contig4866, Contig5424, Contig13099, Contig23008, Contig24044	map00650
Butanoate metabolism	59	dehydrogenase	ec:1.1.1.35	11	Contig2746, Contig2936, Contig12793, Contig12794, Contig16800, Contig18154, Contig20252, Contig27275, Contig28552, Contig28703, Contig29676	map00650
Butanoate metabolism	59	dehydrogenase	ec:1.1.1.30	2	Contig11713, Contig16899	map00650
Butanoate metabolism	59	synthase	ec:2.3.3.10	6	Contig2758, Contig3149, Contig3511, Contig10181, Contig11696, Contig20388	map00650
Butanoate metabolism	59	epimerase	ec:5.1.2.3	10	Contig2746, Contig2936, Contig2953, Contig12793, Contig12794, Contig16800, Contig18154, Contig20252, Contig27275, Contig29676	map00650
Butanoate metabolism	59	dehydrogenase (NAD+)	ec:1.2.1.24	1	Contig5256	map00650
Butanoate metabolism	59	dehydrogenase [NAD(P)+]	ec:1.2.1.16	1	Contig5256	map00650
Selenocompound metabolism	30	lyase	ec:4.4.1.16	3	Contig1754, Contig27091, Contig32682	map00450
Selenocompound metabolism	30	adenylyltransferase	ec:2.7.7.4	7	Contig1649, Contig6556, Contig12192, Contig13866, Contig17486, Contig22225, Contig31142	map00450
Selenocompound metabolism	30	S-methyltransferase	ec:2.1.1.14	8	Contig1227, Contig10521, Contig17601, Contig24010, Contig24105, Contig28910, Contig33936, Contig34964	map00450
Selenocompound metabolism	30	synthase	ec:2.1.1.13	8	Contig1227, Contig10521, Contig17601, Contig24010, Contig24105, Contig28910, Contig33936, Contig34964	map00450
Selenocompound metabolism	30	S-methyltransferase	ec:2.1.1.12	4	Contig5608, Contig12995, Contig14486, Contig24321	map00450
Selenocompound metabolism	30	beta-lyase	ec:4.4.1.8	1	Contig13650	map00450
Selenocompound metabolism	30	gamma-lyase	ec:4.4.1.1	1	Contig13650	map00450
Selenocompound metabolism	30	gamma-synthase	ec:2.5.1.48	1	Contig28586	map00450
Selenocompound metabolism	30	ligase	ec:6.1.1.10	2	Contig10821, Contig15818	map00450
Selenocompound metabolism	30	reductase	ec:1.8.1.9	4	Contig4844, Contig5901, Contig26828, Contig28571	map00450
Aflatoxin biosynthesis	5	carboxylase	ec:6.4.1.2	5	Contig4726, Contig6165, Contig16695, Contig20303, Contig28645	map00254
Tetracycline biosynthesis	5	carboxylase	ec:6.4.1.2	5	Contig4726, Contig6165, Contig16695, Contig20303, Contig28645	map00253
Alanine, aspartate and glutamate metabolism	89	synthase	ec:6.3.4.5	4	Contig5473, Contig12994, Contig26205, Contig29844	map00250
Alanine, aspartate and glutamate metabolism	89	synthase	ec:6.3.4.4	2	Contig13733, Contig15543	map00250
Alanine, aspartate and glutamate metabolism	89	synthase (NADH)	ec:1.4.1.14	2	Contig27849, Contig29673	map00250
Alanine, aspartate and glutamate metabolism	89	decarboxylase	ec:4.1.1.15	1	Contig25879	map00250
Alanine, aspartate and glutamate metabolism	89	oxidase	ec:1.4.3.2	2	Contig16048, Contig18630	map00250
Alanine, aspartate and glutamate metabolism	89	oxidase	ec:1.4.3.16	1	Contig2234	map00250
Alanine, aspartate and glutamate metabolism	89	phosphoribosyldiphosphate 5-amidotransferase	ec:2.4.2.14	1	Contig29372	map00250
Alanine, aspartate and glutamate metabolism	89	glutaminase I	ec:3.5.1.2	1	Contig13962	map00250
Alanine, aspartate and glutamate metabolism	89	asparaginase II	ec:3.5.1.1	4	Contig2879, Contig6009, Contig9888, Contig17185	map00250
Alanine, aspartate and glutamate metabolism	89	synthase (glutamine-hydrolysing)	ec:6.3.5.5	7	Contig6493, Contig12590, Contig21315, Contig21316, Contig30884, Contig30885, Contig30886	map00250
Alanine, aspartate and glutamate metabolism	89	synthase (glutamine-hydrolysing)	ec:6.3.5.4	4	Contig1798, Contig5006, Contig7389, Contig17477	map00250
Alanine, aspartate and glutamate metabolism	89	dehydrogenase (NADP+)	ec:1.4.1.4	6	Contig3451, Contig9434, Contig13333, Contig25552, Contig26335, Contig28410	map00250
Alanine, aspartate and glutamate metabolism	89	dehydrogenase [NAD(P)+]	ec:1.4.1.3	4	Contig10650, Contig14504, Contig25583, Contig29718	map00250
Alanine, aspartate and glutamate metabolism	89	dehydrogenase	ec:1.4.1.2	2	Contig10650, Contig25583	map00250
Alanine, aspartate and glutamate metabolism	89	lyase	ec:4.3.2.2	8	Contig11992, Contig21090, Contig24097, Contig24098, Contig25644, Contig29190, Contig29191, Contig29192	map00250
Alanine, aspartate and glutamate metabolism	89	lyase	ec:4.3.2.1	1	Contig30159	map00250
Alanine, aspartate and glutamate metabolism	89	synthase (ammonia)	ec:6.3.4.16	6	Contig6493, Contig21315, Contig21316, Contig30884, Contig30885, Contig30886	map00250
Alanine, aspartate and glutamate metabolism	89	carbamoyltransferase	ec:2.1.3.2	2	Contig24524, Contig36306	map00250
Alanine, aspartate and glutamate metabolism	89	transaminase	ec:2.6.1.2	8	Contig2993, Contig9438, Contig9741, Contig11677, Contig17159, Contig25430, Contig30621, Contig34606	map00250
Alanine, aspartate and glutamate metabolism	89	transaminase	ec:2.6.1.1	17	Contig1612, Contig1630, Contig1707, Contig2457, Contig5102, Contig5742, Contig7632, Contig8433, Contig12019, Contig12021, Contig12422, Contig12964, Contig22581, Contig25768, Contig25954, Contig29851, Contig34031	map00250
Alanine, aspartate and glutamate metabolism	89	transaminase	ec:2.6.1.44	11	Contig2993, Contig5370, Contig8164, Contig9438, Contig9741, Contig10818, Contig11677, Contig17159, Contig25430, Contig30621, Contig31661	map00250
Alanine, aspartate and glutamate metabolism	89	dehydrogenase (NAD+)	ec:1.2.1.24	1	Contig5256	map00250
Alanine, aspartate and glutamate metabolism	89	ligase	ec:6.3.1.2	5	Contig1216, Contig4714, Contig10665, Contig10699, Contig33768	map00250
Alanine, aspartate and glutamate metabolism	89	ligase	ec:6.3.1.1	1	Contig1798	map00250
Alanine, aspartate and glutamate metabolism	89	dehydrogenase [NAD(P)+]	ec:1.2.1.16	1	Contig5256	map00250
Alanine, aspartate and glutamate metabolism	89	transaminase (isomerizing)	ec:2.6.1.16	4	Contig9540, Contig15318, Contig15319, Contig15320	map00250
Ascorbate and aldarate metabolism	93	oxidase	ec:1.1.3.8	1	Contig31818	map00053
Ascorbate and aldarate metabolism	93	3,5-epimerase	ec:5.1.3.18	1	Contig4848	map00053
Ascorbate and aldarate metabolism	93	peroxidase	ec:1.11.1.11	7	Contig41, Contig5324, Contig10739, Contig15911, Contig18380, Contig28497, Contig35139	map00053
Ascorbate and aldarate metabolism	93	dehydrogenase (ascorbate)	ec:1.8.5.1	2	Contig1491, Contig29296	map00053
Ascorbate and aldarate metabolism	93	oxygenase	ec:1.13.99.1	4	Contig14068, Contig14171, Contig26564, Contig31159	map00053
Ascorbate and aldarate metabolism	93	dehydrogenase	ec:1.3.2.3	1	Contig14504	map00053
Ascorbate and aldarate metabolism	93	uridylyltransferase	ec:2.7.7.44	3	Contig1938, Contig13752, Contig19972	map00053
Ascorbate and aldarate metabolism	93	reductase (NADH)	ec:1.6.5.4	5	Contig248, Contig3714, Contig4926, Contig6021, Contig10332	map00053
Ascorbate and aldarate metabolism	93	oxidase	ec:1.10.3.3	41	Contig540, Contig541, Contig542, Contig1429, Contig1776, Contig1914, Contig2407, Contig2719, Contig3657, Contig4971, Contig7578, Contig7992, Contig8176, Contig9836, Contig10754, Contig12039, Contig12195, Contig12916, Contig13049, Contig13864, Contig14364, Contig14628, Contig15252, Contig15253, Contig15254, Contig15371, Contig17344, Contig17448, Contig19580, Contig20164, Contig21084, Contig22365, …	map00053
Ascorbate and aldarate metabolism	93	aldolase	ec:4.1.2.20	1	Contig12312	map00053
Ascorbate and aldarate metabolism	93	dehydrogenase (NAD+)	ec:1.2.1.3	9	Contig4644, Contig5813, Contig12514, Contig12539, Contig13265, Contig21165, Contig29249, Contig29419, Contig31520	map00053
Ascorbate and aldarate metabolism	93	1-naphthol glucuronyltransferase	ec:2.4.1.17	4	Contig2607, Contig12837, Contig12925, Contig15080	map00053
Ascorbate and aldarate metabolism	93	6-dehydrogenase	ec:1.1.1.22	13	Contig51, Contig1309, Contig1423, Contig3600, Contig9735, Contig9736, Contig13748, Contig23919, Contig23920, Contig26243, Contig29250, Contig29939, Contig32335	map00053
Ascorbate and aldarate metabolism	93	glucuronokinase (phosphorylating)	ec:2.7.1.43	1	Contig30962	map00053
Galactose metabolism	146	phosphohexokinase	ec:2.7.1.11	19	Contig1114, Contig5639, Contig6305, Contig6913, Contig8246, Contig10859, Contig11994, Contig12156, Contig12736, Contig14380, Contig14381, Contig14971, Contig21301, Contig21989, Contig25767, Contig31064, Contig32300, Contig33225, Contig34433	map00052
Galactose metabolism	146	oxidase	ec:1.1.3.9	2	Contig11566, Contig33517	map00052
Galactose metabolism	146	galactokinase (phosphorylating)	ec:2.7.1.6	9	Contig5311, Contig10024, Contig13066, Contig13972, Contig14625, Contig20783, Contig30584, Contig30962, Contig33369	map00052
Galactose metabolism	146	glucokinase (phosphorylating)	ec:2.7.1.2	6	Contig3180, Contig10839, Contig12175, Contig15905, Contig30962, Contig34078	map00052
Galactose metabolism	146	hexokinase type IV glucokinase	ec:2.7.1.1	2	Contig16174, Contig21673	map00052
Galactose metabolism	146	1-epimerase	ec:5.1.3.3	10	Contig584, Contig5072, Contig6412, Contig6701, Contig6744, Contig9278, Contig12959, Contig13337, Contig17535, Contig26337	map00052
Galactose metabolism	146	4-epimerase	ec:5.1.3.2	9	Contig19, Contig1619, Contig2674, Contig7257, Contig10992, Contig14572, Contig22516, Contig29226, Contig33388	map00052
Galactose metabolism	146	invertase	ec:3.2.1.26	24	Contig86, Contig1059, Contig1252, Contig1913, Contig2656, Contig3945, Contig5325, Contig6362, Contig7517, Contig8461, Contig8974, Contig11355, Contig14403, Contig14522, Contig15737, Contig16795, Contig21688, Contig28859, Contig30533, Contig30534, Contig30535, Contig30536, Contig31973, Contig34626	map00052
Galactose metabolism	146	lactase (ambiguous)	ec:3.2.1.23	25	Contig3, Contig1178, Contig1432, Contig2272, Contig2450, Contig6386, Contig6617, Contig7180, Contig7991, Contig8947, Contig9433, Contig9839, Contig11680, Contig12076, Contig14262, Contig14825, Contig14906, Contig17557, Contig20204, Contig21936, Contig22393, Contig23143, Contig23265, Contig27360, Contig33229	map00052
Galactose metabolism	146	melibiase	ec:3.2.1.22	7	Contig1104, Contig2568, Contig5405, Contig5443, Contig12123, Contig28659, Contig30661	map00052
Galactose metabolism	146	maltase	ec:3.2.1.20	11	Contig1248, Contig1250, Contig1678, Contig12970, Contig13731, Contig19912, Contig25790, Contig28824, Contig31166, Contig34637, Contig35719	map00052
Galactose metabolism	146	uridylyltransferase	ec:2.7.7.9	7	Contig1256, Contig1803, Contig1938, Contig5469, Contig13752, Contig19972, Contig24157	map00052
Galactose metabolism	146	3-alpha-galactosyltransferase	ec:2.4.1.123	3	Contig1853, Contig11650, Contig19292	map00052
Galactose metabolism	146	uridylyltransferase	ec:2.7.7.12	1	Contig34542	map00052
Galactose metabolism	146	uridylyltransferase	ec:2.7.7.10	4	Contig1938, Contig13752, Contig19972, Contig34542	map00052
Galactose metabolism	146	galactosyltransferase	ec:2.4.1.82	2	Contig7102, Contig12123	map00052
Galactose metabolism	146	galactosyltransferase	ec:2.4.1.67	3	Contig2568, Contig7102, Contig13295	map00052
Galactose metabolism	146	reductase	ec:1.1.1.21	4	Contig12645, Contig15918, Contig16390, Contig17588	map00052
Galactose metabolism	146	(alpha-D-glucose-1,6-bisphosphate-dependent)	ec:5.4.2.2	6	Contig5052, Contig7458, Contig12164, Contig19929, Contig29062, Contig29063	map00052
Fructose and mannose metabolism	83	phosphohexokinase	ec:2.7.1.11	19	Contig1114, Contig5639, Contig6305, Contig6913, Contig8246, Contig10859, Contig11994, Contig12156, Contig12736, Contig14380, Contig14381, Contig14971, Contig21301, Contig21989, Contig25767, Contig31064, Contig32300, Contig33225, Contig34433	map00051
Fructose and mannose metabolism	83	4,6-dehydratase	ec:4.2.1.47	1	Contig1383	map00051
Fructose and mannose metabolism	83	isomerase	ec:5.3.1.8	1	Contig10120	map00051
Fructose and mannose metabolism	83	isomerase	ec:5.3.1.6	5	Contig5945, Contig6800, Contig7491, Contig17112, Contig28423	map00051
Fructose and mannose metabolism	83	isomerase	ec:5.3.1.5	1	Contig1091	map00051
Fructose and mannose metabolism	83	isomerase	ec:5.3.1.1	3	Contig1170, Contig4914, Contig6695	map00051
Fructose and mannose metabolism	83	fructokinase (phosphorylating)	ec:2.7.1.4	10	Contig1561, Contig3180, Contig10839, Contig11810, Contig12642, Contig15905, Contig19114, Contig30182, Contig30183, Contig34078	map00051
Fructose and mannose metabolism	83	hexokinase type IV glucokinase	ec:2.7.1.1	2	Contig16174, Contig21673	map00051
Fructose and mannose metabolism	83	beta-fructosidase	ec:3.2.1.80	2	Contig1059, Contig1377	map00051
Fructose and mannose metabolism	83	endo-1,4-beta-mannosidase	ec:3.2.1.78	1	Contig28613	map00051
Fructose and mannose metabolism	83	2-phosphatase	ec:3.1.3.46	4	Contig2391, Contig6076, Contig12218, Contig12219	map00051
Fructose and mannose metabolism	83	hexose diphosphatase	ec:3.1.3.11	5	Contig4963, Contig5412, Contig13989, Contig28450, Contig34350	map00051
Fructose and mannose metabolism	83	guanylyltransferase	ec:2.7.7.30	1	Contig13972	map00051
Fructose and mannose metabolism	83	guanylyltransferase (GDP)	ec:2.7.7.22	5	Contig1389, Contig1635, Contig1667, Contig11737, Contig29171	map00051
Fructose and mannose metabolism	83	guanylyltransferase	ec:2.7.7.13	4	Contig1389, Contig5309, Contig7110, Contig11737	map00051
Fructose and mannose metabolism	83	synthase	ec:1.1.1.271	1	Contig5189	map00051
Fructose and mannose metabolism	83	aldolase	ec:4.1.2.13	13	Contig2665, Contig5490, Contig9949, Contig10831, Contig14435, Contig22979, Contig24168, Contig25655, Contig28710, Contig29112, Contig29113, Contig30450, Contig31741	map00051
Fructose and mannose metabolism	83	phosphofructokinase 2	ec:2.7.1.105	4	Contig2391, Contig6076, Contig12218, Contig12219	map00051
Fructose and mannose metabolism	83	reductase	ec:1.1.1.21	4	Contig12645, Contig15918, Contig16390, Contig17588	map00051
Fructose and mannose metabolism	83	1-phosphotransferase	ec:2.7.1.90	12	Contig1114, Contig6305, Contig6913, Contig11994, Contig12156, Contig12736, Contig14971, Contig21989, Contig25767, Contig31064, Contig33225, Contig34433	map00051
Fructose and mannose metabolism	83	mannose phosphomutase	ec:5.4.2.8	3	Contig7458, Contig12744, Contig15081	map00051
Fructose and mannose metabolism	83	fucokinase (phosphorylating)	ec:2.7.1.52	1	Contig13972	map00051
Styrene degradation	14	beta-diketonase	ec:3.7.1.2	1	Contig12746	map00643
Styrene degradation	14	hydratase	ec:4.2.1.84	1	Contig2098	map00643
Styrene degradation	14	acylamidase	ec:3.5.1.4	7	Contig803, Contig4999, Contig6947, Contig8376, Contig13900, Contig18695, Contig23027	map00643
Styrene degradation	14	1,2-dioxygenase	ec:1.13.11.5	1	Contig21806	map00643
Styrene degradation	14	isomerase	ec:5.2.1.2	2	Contig11788, Contig28546	map00643
Styrene degradation	14	acetonitrilase	ec:3.5.5.1	2	Contig10288, Contig25972	map00643
Ethylbenzene degradation	3	C-acyltransferase	ec:2.3.1.16	3	Contig480, Contig19842, Contig28627	map00642
Propanoate metabolism	65	hydratase	ec:4.2.1.17	23	Contig440, Contig2746, Contig2936, Contig2953, Contig5767, Contig12793, Contig12794, Contig12879, Contig14422, Contig16800, Contig18154, Contig20252, Contig22527, Contig23316, Contig24371, Contig25784, Contig27275, Contig28552, Contig28889, Contig28890, Contig29433, Contig29676, Contig31102	map00640
Propanoate metabolism	65	carboxylase	ec:6.4.1.2	5	Contig4726, Contig6165, Contig16695, Contig20303, Contig28645	map00640
Propanoate metabolism	65	hydrolase	ec:3.1.2.4	7	Contig440, Contig5767, Contig12879, Contig21698, Contig24371, Contig25784, Contig31727	map00640
Propanoate metabolism	65	ligase (ADP-forming)	ec:6.2.1.5	12	Contig1809, Contig3232, Contig3412, Contig5766, Contig11971, Contig23034, Contig23873, Contig24003, Contig25774, Contig28513, Contig28723, Contig30206	map00640
Propanoate metabolism	65	ligase (GDP-forming)	ec:6.2.1.4	5	Contig1267, Contig22831, Contig24003, Contig25774, Contig28513	map00640
Propanoate metabolism	65	ligase	ec:6.2.1.1	9	Contig5150, Contig9349, Contig22227, Contig24170, Contig24363, Contig28696, Contig30321, Contig30322, Contig30323	map00640
Propanoate metabolism	65	deaminase	ec:3.5.99.7	1	Contig23150	map00640
Propanoate metabolism	65	decarboxylase	ec:4.1.1.9	1	Contig26889	map00640
Propanoate metabolism	65	C-acetyltransferase	ec:2.3.1.9	2	Contig19084, Contig20992	map00640
Propanoate metabolism	65	dehydrogenase	ec:1.1.1.27	1	Contig1605	map00640
Propanoate metabolism	65	dehydrogenase (CoA-acylating)	ec:1.2.1.27	7	Contig11012, Contig21167, Contig26765, Contig26766, Contig27847, Contig34086, Contig35046	map00640
Phosphonate and phosphinate metabolism	5	cytidylyltransferase	ec:2.7.7.15	2	Contig1627, Contig20443	map00440
Phosphonate and phosphinate metabolism	5	cytidylyltransferase	ec:2.7.7.14	1	Contig14806	map00440
Phosphonate and phosphinate metabolism	5	cholinephosphotransferase	ec:2.7.8.2	2	Contig15921, Contig28081	map00440
Pyrimidine metabolism	171	synthase (glutamine hydrolysing)	ec:6.3.4.2	7	Contig1257, Contig14474, Contig21505, Contig21506, Contig22826, Contig24517, Contig30592	map00240
Pyrimidine metabolism	171	dehydrogenase (NADP+)	ec:1.3.1.2	1	Contig36684	map00240
Pyrimidine metabolism	171	decarboxylase	ec:4.1.1.23	1	Contig1395	map00240
Pyrimidine metabolism	171	kinase	ec:2.7.4.9	1	Contig21626	map00240
Pyrimidine metabolism	171	kinase	ec:2.7.4.6	3	Contig4758, Contig28490, Contig30086	map00240
Pyrimidine metabolism	171	N-carbamoyl-beta-alanine amidohydrolase	ec:3.5.1.6	2	Contig12761, Contig29813	map00240
Pyrimidine metabolism	171	phosphoribosyltransferase	ec:2.4.2.10	1	Contig1395	map00240
Pyrimidine metabolism	171	synthase (glutamine-hydrolysing)	ec:6.3.5.5	7	Contig6493, Contig12590, Contig21315, Contig21316, Contig30884, Contig30885, Contig30886	map00240
Pyrimidine metabolism	171	synthase	ec:2.1.1.45	3	Contig2322, Contig21681, Contig26996	map00240
Pyrimidine metabolism	171	deaminase	ec:3.5.4.12	1	Contig18153	map00240
Pyrimidine metabolism	171	DNA polymerase	ec:2.7.7.7	22	Contig753, Contig2108, Contig2402, Contig3189, Contig3841, Contig6984, Contig8122, Contig8219, Contig9602, Contig11273, Contig14307, Contig14460, Contig14925, Contig15478, Contig15970, Contig16034, Contig16436, Contig21036, Contig21037, Contig32419, Contig32420, Contig32421	map00240
Pyrimidine metabolism	171	RNA polymerase	ec:2.7.7.6	62	Contig505, Contig2074, Contig3187, Contig3879, Contig4922, Contig6001, Contig6135, Contig6204, Contig6898, Contig7577, Contig7609, Contig8049, Contig9066, Contig9117, Contig9797, Contig10154, Contig10454, Contig10915, Contig11640, Contig11780, Contig12760, Contig12886, Contig13018, Contig13404, Contig14866, Contig15330, Contig15795, Contig15796, Contig16862, Contig16966, Contig17456, Contig17665,…	map00240
Pyrimidine metabolism	171	deaminase	ec:3.5.4.5	2	Contig13917, Contig17646	map00240
Pyrimidine metabolism	171	phosphoribosyltransferase	ec:2.4.2.9	4	Contig1607, Contig20853, Contig22425, Contig34733	map00240
Pyrimidine metabolism	171	reductase	ec:1.17.4.1	7	Contig1488, Contig2227, Contig2532, Contig3502, Contig9934, Contig16609, Contig27225	map00240
Pyrimidine metabolism	171	nucleosidase	ec:3.2.2.3	1	Contig14166	map00240
Pyrimidine metabolism	171	uridine 5'-nucleotidase	ec:3.1.3.5	14	Contig308, Contig1884, Contig2245, Contig3230, Contig6390, Contig13250, Contig13251, Contig15060, Contig19977, Contig23896, Contig24550, Contig25056, Contig26303, Contig27911	map00240
Pyrimidine metabolism	171	diphosphate phosphatase	ec:3.6.1.6	3	Contig8117, Contig8352, Contig28402	map00240
Pyrimidine metabolism	171	carbamoylaspartic dehydrase	ec:3.5.2.3	1	Contig5815	map00240
Pyrimidine metabolism	171	diphosphatase	ec:3.6.1.23	2	Contig23847, Contig26170	map00240
Pyrimidine metabolism	171	diphosphatase	ec:3.6.1.19	1	Contig5762	map00240
Pyrimidine metabolism	171	(asymmetrical)	ec:3.6.1.17	1	Contig5547	map00240
Pyrimidine metabolism	171	kinase	ec:2.7.4.22	3	Contig583, Contig7126, Contig14421	map00240
Pyrimidine metabolism	171	kinase	ec:2.7.4.14	1	Contig29805	map00240
Pyrimidine metabolism	171	carbamoyltransferase	ec:2.1.3.2	2	Contig24524, Contig36306	map00240
Pyrimidine metabolism	171	reductase	ec:1.8.1.9	4	Contig4844, Contig5901, Contig26828, Contig28571	map00240
Pyrimidine metabolism	171	kinase	ec:2.7.1.48	14	Contig5524, Contig7199, Contig7401, Contig11489, Contig13476, Contig14241, Contig20047, Contig20853, Contig21504, Contig22425, Contig24769, Contig25134, Contig29582, Contig30141	map00240
Pyrimidine metabolism	171	kinase	ec:2.7.1.21	3	Contig6089, Contig26505, Contig29775	map00240
beta-Lactam resistance	1	penicillinase	ec:3.5.2.6	1	Contig27729	map01501
Pentose and glucuronate interconversions	133	xylulokinase (phosphorylating)	ec:2.7.1.17	6	Contig10035, Contig15155, Contig24661, Contig32221, Contig34054, Contig35494	map00040
Pentose and glucuronate interconversions	133	isomerase	ec:5.3.1.5	1	Contig1091	map00040
Pentose and glucuronate interconversions	133	3-epimerase	ec:5.1.3.1	10	Contig2489, Contig2490, Contig4396, Contig10217, Contig10640, Contig12727, Contig14192, Contig17755, Contig24674, Contig35029	map00040
Pentose and glucuronate interconversions	133	1,4-alpha-galacturonidase	ec:3.2.1.67	7	Contig5024, Contig9143, Contig12277, Contig17104, Contig17218, Contig20785, Contig34592	map00040
Pentose and glucuronate interconversions	133	pectin demethoxylase	ec:3.1.1.11	35	Contig526, Contig623, Contig1319, Contig1378, Contig2405, Contig2599, Contig2719, Contig4614, Contig5025, Contig6496, Contig7470, Contig10022, Contig11862, Contig13050, Contig14698, Contig14699, Contig14899, Contig16033, Contig16805, Contig16863, Contig18374, Contig18543, Contig19660, Contig22188, Contig23208, Contig24405, Contig25886, Contig26053, Contig26507, Contig27293, Contig28113, Contig282…	map00040
Pentose and glucuronate interconversions	133	lyase	ec:4.2.2.2	17	Contig1069, Contig1498, Contig2390, Contig3557, Contig4693, Contig5533, Contig5750, Contig6007, Contig9776, Contig9918, Contig11768, Contig13345, Contig19325, Contig24359, Contig25060, Contig29239, Contig29522	map00040
Pentose and glucuronate interconversions	133	dehydrogenase (NADP+)	ec:1.1.1.2	2	Contig1555, Contig8457	map00040
Pentose and glucuronate interconversions	133	beta-glucuronide glucuronohydrolase glucuronidase	ec:3.2.1.31	1	Contig29348	map00040
Pentose and glucuronate interconversions	133	pectin depolymerase	ec:3.2.1.15	23	Contig1263, Contig1694, Contig1831, Contig3757, Contig4764, Contig5024, Contig5287, Contig6380, Contig8410, Contig9143, Contig10826, Contig11147, Contig12277, Contig16061, Contig17104, Contig17218, Contig20785, Contig21627, Contig23094, Contig25237, Contig25994, Contig34592, Contig35500	map00040
Pentose and glucuronate interconversions	133	uridylyltransferase	ec:2.7.7.9	7	Contig1256, Contig1803, Contig1938, Contig5469, Contig13752, Contig19972, Contig24157	map00040
Pentose and glucuronate interconversions	133	uridylyltransferase	ec:2.7.7.44	3	Contig1938, Contig13752, Contig19972	map00040
Pentose and glucuronate interconversions	133	dehydrogenase (NAD+)	ec:1.2.1.3	9	Contig4644, Contig5813, Contig12514, Contig12539, Contig13265, Contig21165, Contig29249, Contig29419, Contig31520	map00040
Pentose and glucuronate interconversions	133	1-naphthol glucuronyltransferase	ec:2.4.1.17	4	Contig2607, Contig12837, Contig12925, Contig15080	map00040
Pentose and glucuronate interconversions	133	6-dehydrogenase	ec:1.1.1.22	13	Contig51, Contig1309, Contig1423, Contig3600, Contig9735, Contig9736, Contig13748, Contig23919, Contig23920, Contig26243, Contig29250, Contig29939, Contig32335	map00040
Pentose and glucuronate interconversions	133	reductase	ec:1.1.1.21	4	Contig12645, Contig15918, Contig16390, Contig17588	map00040
Pentose and glucuronate interconversions	133	glucuronokinase (phosphorylating)	ec:2.7.1.43	1	Contig30962	map00040
Retinol metabolism	41	1-monooxygenase	ec:1.14.15.3	6	Contig12431, Contig20904, Contig21027, Contig25661, Contig28903, Contig28904	map00830
Retinol metabolism	41	13,14-reductase	ec:1.3.99.23	1	Contig7191	map00830
Retinol metabolism	41	dehydrogenase	ec:1.1.1.1	10	Contig1380, Contig1422, Contig1423, Contig5344, Contig13651, Contig22871, Contig25492, Contig26243, Contig29939, Contig33466	map00830
Retinol metabolism	41	1-naphthol glucuronyltransferase	ec:2.4.1.17	4	Contig2607, Contig12837, Contig12925, Contig15080	map00830
Retinol metabolism	41	dehydrogenase	ec:1.2.1.36	5	Contig4644, Contig5813, Contig12539, Contig16894, Contig29249	map00830
Retinol metabolism	41	monooxygenase	ec:1.14.14.1	19	Contig388, Contig2578, Contig10619, Contig12431, Contig12622, Contig12776, Contig13139, Contig13472, Contig20904, Contig21024, Contig25029, Contig25469, Contig25661, Contig28904, Contig29046, Contig30557, Contig30930, Contig31046, Contig34695	map00830
Glyoxylate and dicarboxylate metabolism	104	carboxylase	ec:4.1.1.39	2	Contig3294, Contig10669	map00630
Glyoxylate and dicarboxylate metabolism	104	equilase	ec:1.11.1.6	15	Contig878, Contig1119, Contig1385, Contig2664, Contig2717, Contig9444, Contig10788, Contig17624, Contig21168, Contig21982, Contig25431, Contig25713, Contig28489, Contig30411, Contig31214	map00630
Glyoxylate and dicarboxylate metabolism	104	hydroxymethyltransferase	ec:2.1.2.1	4	Contig5438, Contig12124, Contig21061, Contig29781	map00630
Glyoxylate and dicarboxylate metabolism	104	oxidase	ec:1.2.3.4	3	Contig5189, Contig28467, Contig33101	map00630
Glyoxylate and dicarboxylate metabolism	104	phosphatase	ec:3.1.3.18	13	Contig2011, Contig7469, Contig7581, Contig10118, Contig10159, Contig15340, Contig20319, Contig21094, Contig23424, Contig29648, Contig30067, Contig30848, Contig31999	map00630
Glyoxylate and dicarboxylate metabolism	104	synthase	ec:2.3.3.9	1	Contig16277	map00630
Glyoxylate and dicarboxylate metabolism	104	(Si)-synthase	ec:2.3.3.1	3	Contig11205, Contig12034, Contig28816	map00630
Glyoxylate and dicarboxylate metabolism	104	ligase	ec:6.2.1.8	3	Contig1655, Contig8054, Contig17394	map00630
Glyoxylate and dicarboxylate metabolism	104	decarboxylase	ec:4.1.1.8	1	Contig30040	map00630
Glyoxylate and dicarboxylate metabolism	104	deformylase	ec:3.5.1.10	6	Contig4031, Contig6215, Contig11148, Contig20716, Contig26831, Contig31800	map00630
Glyoxylate and dicarboxylate metabolism	104	synthase (ferredoxin)	ec:1.4.7.1	1	Contig36	map00630
Glyoxylate and dicarboxylate metabolism	104	reductase	ec:1.1.1.81	1	Contig4688	map00630
Glyoxylate and dicarboxylate metabolism	104	reductase (NADP+)	ec:1.1.1.79	1	Contig5373	map00630
Glyoxylate and dicarboxylate metabolism	104	dehydrogenase	ec:1.1.99.14	1	Contig108	map00630
Glyoxylate and dicarboxylate metabolism	104	dehydrogenase	ec:1.2.1.2	1	Contig12322	map00630
Glyoxylate and dicarboxylate metabolism	104	reductase	ec:1.1.1.60	1	Contig5373	map00630
Glyoxylate and dicarboxylate metabolism	104	C-acetyltransferase	ec:2.3.1.9	2	Contig19084, Contig20992	map00630
Glyoxylate and dicarboxylate metabolism	104	dehydrogenase	ec:1.1.1.37	10	Contig1745, Contig4936, Contig5748, Contig12029, Contig12315, Contig18050, Contig26543, Contig32211, Contig32905, Contig34349	map00630
Glyoxylate and dicarboxylate metabolism	104	reductase	ec:1.1.1.36	5	Contig4866, Contig5424, Contig13099, Contig23008, Contig24044	map00630
Glyoxylate and dicarboxylate metabolism	104	dehydrogenase	ec:1.1.1.29	5	Contig4688, Contig5913, Contig11007, Contig21380, Contig30586	map00630
Glyoxylate and dicarboxylate metabolism	104	reductase	ec:1.1.1.26	2	Contig18500, Contig26683	map00630
Glyoxylate and dicarboxylate metabolism	104	transaminase	ec:2.6.1.4	7	Contig2993, Contig9438, Contig9741, Contig11677, Contig17159, Contig25430, Contig30621	map00630
Glyoxylate and dicarboxylate metabolism	104	transaminase	ec:2.6.1.45	1	Contig31661	map00630
Glyoxylate and dicarboxylate metabolism	104	ligase	ec:6.3.1.2	5	Contig1216, Contig4714, Contig10665, Contig10699, Contig33768	map00630
Glyoxylate and dicarboxylate metabolism	104	3-kinase	ec:2.7.1.31	1	Contig5745	map00630
Glyoxylate and dicarboxylate metabolism	104	hydratase	ec:4.2.1.3	6	Contig69, Contig9737, Contig12823, Contig12824, Contig12825, Contig29207	map00630
Glyoxylate and dicarboxylate metabolism	104	oxidase	ec:1.1.3.15	5	Contig1603, Contig1980, Contig4679, Contig14368, Contig30197	map00630
Atrazine degradation	4	ec:3.5.1.5 urease	ec:3.5.1.5	1	Contig5917	map00791
Atrazine degradation	4	chlorohydrolase	ec:3.8.1.8	3	Contig6742, Contig32865, Contig32866	map00791
Folate biosynthesis	17	diphosphokinase	ec:2.7.6.3	1	Contig3148	map00790
Folate biosynthesis	17	lyase	ec:4.1.3.38	1	Contig6050	map00790
Folate biosynthesis	17	synthase	ec:6.3.2.17	5	Contig643, Contig6110, Contig9014, Contig13952, Contig31481	map00790
Folate biosynthesis	17	synthase	ec:6.3.2.12	1	Contig643	map00790
Folate biosynthesis	17	aldolase	ec:4.1.2.25	1	Contig9852	map00790
Folate biosynthesis	17	hydrolase	ec:3.4.19.9	3	Contig13746, Contig26476, Contig30057	map00790
Folate biosynthesis	17	synthase	ec:2.6.1.85	3	Contig8398, Contig27423, Contig34064	map00790
Folate biosynthesis	17	reductase	ec:1.5.1.3	3	Contig2322, Contig21681, Contig26996	map00790
Folate biosynthesis	17	synthase	ec:2.5.1.15	1	Contig3148	map00790
Taurine and hypotaurine metabolism	12	decarboxylase	ec:4.1.1.15	1	Contig25879	map00430
Taurine and hypotaurine metabolism	12	glutamyl transpeptidase	ec:2.3.2.2	4	Contig1599, Contig17159, Contig25540, Contig30621	map00430
Taurine and hypotaurine metabolism	12	dehydrogenase	ec:1.4.1.2	2	Contig10650, Contig25583	map00430
Taurine and hypotaurine metabolism	12	dioxygenase	ec:1.13.11.19	5	Contig2072, Contig5977, Contig7446, Contig31971, Contig31972	map00430
alpha-Linolenic acid metabolism	82	cyclase	ec:5.3.99.6	1	Contig11688	map00592
alpha-Linolenic acid metabolism	82	dehydratase	ec:4.2.1.92	6	Contig10710, Contig13151, Contig24068, Contig25916, Contig28753, Contig32107	map00592
alpha-Linolenic acid metabolism	82	O-methyltransferase	ec:2.1.1.141	2	Contig4104, Contig17153	map00592
alpha-Linolenic acid metabolism	82	hydratase	ec:4.2.1.17	23	Contig440, Contig2746, Contig2936, Contig2953, Contig5767, Contig12793, Contig12794, Contig12879, Contig14422, Contig16800, Contig18154, Contig20252, Contig22527, Contig23316, Contig24371, Contig25784, Contig27275, Contig28552, Contig28889, Contig28890, Contig29433, Contig29676, Contig31102	map00592
alpha-Linolenic acid metabolism	82	A1	ec:3.1.1.32	8	Contig1563, Contig5417, Contig8169, Contig8989, Contig12057, Contig21653, Contig22925, Contig23846	map00592
alpha-Linolenic acid metabolism	82	dehydrogenase	ec:1.1.1.1	10	Contig1380, Contig1422, Contig1423, Contig5344, Contig13651, Contig22871, Contig25492, Contig26243, Contig29939, Contig33466	map00592
alpha-Linolenic acid metabolism	82	C-acyltransferase	ec:2.3.1.16	3	Contig480, Contig19842, Contig28627	map00592
alpha-Linolenic acid metabolism	82	13S-lipoxygenase	ec:1.13.11.12	16	Contig1161, Contig3240, Contig3282, Contig3616, Contig4808, Contig4840, Contig5073, Contig8255, Contig10434, Contig10457, Contig13375, Contig14097, Contig23127, Contig27676, Contig28693, Contig29544	map00592
alpha-Linolenic acid metabolism	82	oxidase	ec:1.3.3.6	4	Contig6813, Contig12381, Contig12574, Contig35501	map00592
alpha-Linolenic acid metabolism	82	A2	ec:3.1.1.4	7	Contig6052, Contig6394, Contig6470, Contig6471, Contig13144, Contig25434, Contig34242	map00592
alpha-Linolenic acid metabolism	82	reductase	ec:1.3.1.42	2	Contig12803, Contig31802	map00592
Linoleic acid metabolism	54	acid dehydrogenase	ec:1.14.99.33	12	Contig12, Contig428, Contig1013, Contig6410, Contig11087, Contig12429, Contig13275, Contig20172, Contig30855, Contig31178, Contig33421, Contig35553	map00591
Linoleic acid metabolism	54	13S-lipoxygenase	ec:1.13.11.12	16	Contig1161, Contig3240, Contig3282, Contig3616, Contig4808, Contig4840, Contig5073, Contig8255, Contig10434, Contig10457, Contig13375, Contig14097, Contig23127, Contig27676, Contig28693, Contig29544	map00591
Linoleic acid metabolism	54	monooxygenase	ec:1.14.14.1	19	Contig388, Contig2578, Contig10619, Contig12431, Contig12622, Contig12776, Contig13139, Contig13472, Contig20904, Contig21024, Contig25029, Contig25469, Contig25661, Contig28904, Contig29046, Contig30557, Contig30930, Contig31046, Contig34695	map00591
Linoleic acid metabolism	54	A2	ec:3.1.1.4	7	Contig6052, Contig6394, Contig6470, Contig6471, Contig13144, Contig25434, Contig34242	map00591
Biosynthesis of terpenoids and steroids	2	synthase	ec:2.5.1.32	2	Contig21349, Contig29410	map01062
Arachidonic acid metabolism	50	hydrolase	ec:3.3.2.6	1	Contig5442	map00590
Arachidonic acid metabolism	50	epoxide hydrolase	ec:3.3.2.10	5	Contig6247, Contig12608, Contig13394, Contig18092, Contig34239	map00590
Arachidonic acid metabolism	50	1-monooxygenase	ec:1.14.15.3	6	Contig12431, Contig20904, Contig21027, Contig25661, Contig28903, Contig28904	map00590
Arachidonic acid metabolism	50	peroxidase	ec:1.11.1.9	10	Contig52, Contig2403, Contig5636, Contig6034, Contig20391, Contig25517, Contig26217, Contig26315, Contig30568, Contig30569	map00590
Arachidonic acid metabolism	50	9-reductase	ec:1.1.1.189	4	Contig4132, Contig8533, Contig12494, Contig15766	map00590
Arachidonic acid metabolism	50	reductase (NADPH)	ec:1.1.1.184	2	Contig3885, Contig5019	map00590
Arachidonic acid metabolism	50	monooxygenase	ec:1.14.14.1	19	Contig388, Contig2578, Contig10619, Contig12431, Contig12622, Contig12776, Contig13139, Contig13472, Contig20904, Contig21024, Contig25029, Contig25469, Contig25661, Contig28904, Contig29046, Contig30557, Contig30930, Contig31046, Contig34695	map00590
Arachidonic acid metabolism	50	A2	ec:3.1.1.4	7	Contig6052, Contig6394, Contig6470, Contig6471, Contig13144, Contig25434, Contig34242	map00590
Caffeine metabolism	21	oxidase	ec:1.17.3.2	1	Contig5868	map00232
Caffeine metabolism	21	urate hydroxylase	ec:1.7.3.3	1	Contig5234	map00232
Caffeine metabolism	21	monooxygenase	ec:1.14.14.1	19	Contig388, Contig2578, Contig10619, Contig12431, Contig12622, Contig12776, Contig13139, Contig13472, Contig20904, Contig21024, Contig25029, Contig25469, Contig25661, Contig28904, Contig29046, Contig30557, Contig30930, Contig31046, Contig34695	map00232
Purine metabolism	435	synthase	ec:6.3.4.4	2	Contig13733, Contig15543	map00230
Purine metabolism	435	diphosphokinase	ec:2.7.6.5	8	Contig6876, Contig12351, Contig13716, Contig13719, Contig15434, Contig24268, Contig32357, Contig32890	map00230
Purine metabolism	435	diphosphokinase	ec:2.7.6.1	5	Contig2625, Contig5498, Contig5862, Contig6030, Contig15333	map00230
Purine metabolism	435	deiminase	ec:3.5.3.9	2	Contig12607, Contig31561	map00230
Purine metabolism	435	carboxylase	ec:4.1.1.21	2	Contig31983, Contig31984	map00230
Purine metabolism	435	3'-diphosphatase	ec:3.1.7.2	8	Contig841, Contig5547, Contig12351, Contig13793, Contig15574, Contig20249, Contig22910, Contig32357	map00230
Purine metabolism	435	oxidase	ec:1.17.3.2	1	Contig5868	map00230
Purine metabolism	435	urate hydroxylase	ec:1.7.3.3	1	Contig5234	map00230
Purine metabolism	435	hydrolase	ec:3.5.2.17	2	Contig25825, Contig25826	map00230
Purine metabolism	435	synthase	ec:6.3.2.6	2	Contig9185, Contig13896	map00230
Purine metabolism	435	kinase	ec:2.7.4.8	7	Contig8671, Contig13639, Contig21615, Contig26434, Contig26435, Contig26436, Contig31480	map00230
Purine metabolism	435	kinase	ec:2.7.4.6	3	Contig4758, Contig28490, Contig30086	map00230
Purine metabolism	435	kinase	ec:2.7.4.3	8	Contig5055, Contig5093, Contig7232, Contig12511, Contig13070, Contig23141, Contig29914, Contig33194	map00230
Purine metabolism	435	phosphoribosyldiphosphate 5-amidotransferase	ec:2.4.2.14	1	Contig29372	map00230
Purine metabolism	435	ec:3.5.1.5 urease	ec:3.5.1.5	1	Contig5917	map00230
Purine metabolism	435	synthase	ec:6.3.5.3	1	Contig1772	map00230
Purine metabolism	435	synthase (glutamine-hydrolysing)	ec:6.3.5.2	1	Contig7389	map00230
Purine metabolism	435	cyclase	ec:4.6.1.2	5	Contig1430, Contig8183, Contig15240, Contig31032, Contig35036	map00230
Purine metabolism	435	formyltransferase	ec:2.1.2.3	2	Contig13684, Contig19806	map00230
Purine metabolism	435	formyltransferase	ec:2.1.2.2	1	Contig20716	map00230
Purine metabolism	435	dehydrogenase	ec:1.17.1.4	1	Contig5868	map00230
Purine metabolism	435	cyclohydrolase	ec:3.5.4.10	2	Contig13684, Contig19806	map00230
Purine metabolism	435	DNA polymerase	ec:2.7.7.7	22	Contig753, Contig2108, Contig2402, Contig3189, Contig3841, Contig6984, Contig8122, Contig8219, Contig9602, Contig11273, Contig14307, Contig14460, Contig14925, Contig15478, Contig15970, Contig16034, Contig16436, Contig21036, Contig21037, Contig32419, Contig32420, Contig32421	map00230
Purine metabolism	435	RNA polymerase	ec:2.7.7.6	62	Contig505, Contig2074, Contig3187, Contig3879, Contig4922, Contig6001, Contig6135, Contig6204, Contig6898, Contig7577, Contig7609, Contig8049, Contig9066, Contig9117, Contig9797, Contig10154, Contig10454, Contig10915, Contig11640, Contig11780, Contig12760, Contig12886, Contig13018, Contig13404, Contig14866, Contig15330, Contig15795, Contig15796, Contig16862, Contig16966, Contig17456, Contig17665,…	map00230
Purine metabolism	435	adenylyltransferase	ec:2.7.7.4	7	Contig1649, Contig6556, Contig12192, Contig13866, Contig17486, Contig22225, Contig31142	map00230
Purine metabolism	435	deaminase	ec:3.5.4.6	3	Contig2472, Contig13405, Contig16029	map00230
Purine metabolism	435	deaminase	ec:3.5.4.4	1	Contig6182	map00230
Purine metabolism	435	deaminase	ec:3.5.4.3	1	Contig1139	map00230
Purine metabolism	435	phosphoribosyltransferase	ec:2.4.2.8	1	Contig7239	map00230
Purine metabolism	435	phosphoribosyltransferase	ec:2.4.2.7	5	Contig4675, Contig26287, Contig28692, Contig29291, Contig30888	map00230
Purine metabolism	435	reductase	ec:1.17.4.1	7	Contig1488, Contig2227, Contig2532, Contig3502, Contig9934, Contig16609, Contig27225	map00230
Purine metabolism	435	ribonucleotide mutase	ec:5.4.99.18	2	Contig31983, Contig31984	map00230
Purine metabolism	435	nucleosidase	ec:3.2.2.7	1	Contig14166	map00230
Purine metabolism	435	cyclo-ligase	ec:6.3.3.1	3	Contig11931, Contig25607, Contig31889	map00230
Purine metabolism	435	nucleosidase	ec:3.2.2.2	2	Contig14166, Contig26599	map00230
Purine metabolism	435	uridine 5'-nucleotidase	ec:3.1.3.5	14	Contig308, Contig1884, Contig2245, Contig3230, Contig6390, Contig13250, Contig13251, Contig15060, Contig19977, Contig23896, Contig24550, Contig25056, Contig26303, Contig27911	map00230
Purine metabolism	435	diphosphate phosphatase	ec:3.6.1.6	3	Contig8117, Contig8352, Contig28402	map00230
Purine metabolism	435	adenylpyrophosphatase	ec:3.6.1.3	115	Contig79, Contig102, Contig143, Contig251, Contig332, Contig703, Contig794, Contig1181, Contig1334, Contig1793, Contig1826, Contig1866, Contig2020, Contig2060, Contig2108, Contig2204, Contig2277, Contig2370, Contig2566, Contig2596, Contig3552, Contig3713, Contig4041, Contig4440, Contig4520, Contig4878, Contig5274, Contig5394, Contig5555, Contig5828, Contig6199, Contig6411, Contig6894, Contig7763,…	map00230
Purine metabolism	435	lyase	ec:4.3.2.2	8	Contig11992, Contig21090, Contig24097, Contig24098, Contig25644, Contig29190, Contig29191, Contig29192	map00230
Purine metabolism	435	ec:3.5.2.5 allantoinase	ec:3.5.2.5	1	Contig5056	map00230
Purine metabolism	435	dinucleosidetriphosphatase	ec:3.6.1.29	1	Contig1775	map00230
Purine metabolism	435	ligase	ec:6.3.4.13	1	Contig14284	map00230
Purine metabolism	435	diphosphatase	ec:3.6.1.19	1	Contig5762	map00230
Purine metabolism	435	(asymmetrical)	ec:3.6.1.17	1	Contig5547	map00230
Purine metabolism	435	phosphatase	ec:3.6.1.15	77	Contig561, Contig753, Contig1286, Contig2794, Contig3813, Contig4215, Contig5008, Contig5173, Contig5190, Contig6272, Contig6916, Contig7068, Contig7462, Contig9092, Contig9098, Contig9153, Contig10765, Contig10776, Contig10966, Contig11027, Contig11898, Contig11935, Contig11936, Contig12468, Contig12747, Contig12814, Contig12875, Contig14219, Contig15241, Contig15954, Contig16003, Contig16496, C…	map00230
Purine metabolism	435	diphosphatase	ec:3.6.1.13	2	Contig4667, Contig20958	map00230
Purine metabolism	435	kinase	ec:2.7.4.10	2	Contig5093, Contig29914	map00230
Purine metabolism	435	dehydrogenase	ec:1.1.1.205	3	Contig7658, Contig9686, Contig29334	map00230
Purine metabolism	435	(alpha-D-glucose-1,6-bisphosphate-dependent)	ec:5.4.2.2	6	Contig5052, Contig7458, Contig12164, Contig19929, Contig29062, Contig29063	map00230
Purine metabolism	435	kinase	ec:2.7.1.40	27	Contig1552, Contig1971, Contig2752, Contig4698, Contig4835, Contig4952, Contig6058, Contig7573, Contig9427, Contig9823, Contig10011, Contig11082, Contig11757, Contig12718, Contig14006, Contig14664, Contig15233, Contig15828, Contig16797, Contig20477, Contig22742, Contig22853, Contig23126, Contig23260, Contig27036, Contig31669, Contig32263	map00230
Purine metabolism	435	kinase	ec:2.7.1.25	3	Contig3444, Contig7397, Contig10996	map00230
Purine metabolism	435	kinase	ec:2.7.1.20	5	Contig12103, Contig20000, Contig20001, Contig31815, Contig35026	map00230
Photosynthesis	3	reductase	ec:1.18.1.2	2	Contig4735, Contig4832	map00195
Photosynthesis	3	reductase	ec:1.10.9.1	1	Contig29132	map00195
Pentose phosphate pathway	113	deoxyribokinase	ec:2.7.1.15	15	Contig1413, Contig1561, Contig6324, Contig6325, Contig11810, Contig12642, Contig14589, Contig15534, Contig19114, Contig20000, Contig20001, Contig21493, Contig21528, Contig31815, Contig35026	map00030
Pentose phosphate pathway	113	gluconokinase (phosphorylating)	ec:2.7.1.12	1	Contig21679	map00030
Pentose phosphate pathway	113	phosphohexokinase	ec:2.7.1.11	19	Contig1114, Contig5639, Contig6305, Contig6913, Contig8246, Contig10859, Contig11994, Contig12156, Contig12736, Contig14380, Contig14381, Contig14971, Contig21301, Contig21989, Contig25767, Contig31064, Contig32300, Contig33225, Contig34433	map00030
Pentose phosphate pathway	113	diphosphokinase	ec:2.7.6.1	5	Contig2625, Contig5498, Contig5862, Contig6030, Contig15333	map00030
Pentose phosphate pathway	113	isomerase	ec:5.3.1.9	2	Contig28516, Contig29259	map00030
Pentose phosphate pathway	113	isomerase	ec:5.3.1.6	5	Contig5945, Contig6800, Contig7491, Contig17112, Contig28423	map00030
Pentose phosphate pathway	113	3-epimerase	ec:5.1.3.1	10	Contig2489, Contig2490, Contig4396, Contig10217, Contig10640, Contig12727, Contig14192, Contig17755, Contig24674, Contig35029	map00030
Pentose phosphate pathway	113	phosphogluconolactonase	ec:3.1.1.31	2	Contig1662, Contig28741	map00030
Pentose phosphate pathway	113	dihydroxyacetonetransferase	ec:2.2.1.2	2	Contig4774, Contig28709	map00030
Pentose phosphate pathway	113	glycolaldehydetransferase	ec:2.2.1.1	5	Contig1739, Contig2201, Contig11884, Contig12036, Contig14371	map00030
Pentose phosphate pathway	113	hexose diphosphatase	ec:3.1.3.11	5	Contig4963, Contig5412, Contig13989, Contig28450, Contig34350	map00030
Pentose phosphate pathway	113	dehydrogenase (NADP+)	ec:1.2.1.9	3	Contig483, Contig9555, Contig16643	map00030
Pentose phosphate pathway	113	aldolase	ec:4.1.2.14	3	Contig16069, Contig27102, Contig34081	map00030
Pentose phosphate pathway	113	aldolase	ec:4.1.2.13	13	Contig2665, Contig5490, Contig9949, Contig10831, Contig14435, Contig22979, Contig24168, Contig25655, Contig28710, Contig29112, Contig29113, Contig30450, Contig31741	map00030
Pentose phosphate pathway	113	dehydrogenase (NADP+)	ec:1.1.1.49	5	Contig4817, Contig10025, Contig14105, Contig25354, Contig31009	map00030
Pentose phosphate pathway	113	1-dehydrogenase [NAD(P)+]	ec:1.1.1.47	3	Contig10991, Contig12868, Contig30122	map00030
Pentose phosphate pathway	113	dehydrogenase (NADP+-dependent, decarboxylating)	ec:1.1.1.44	10	Contig550, Contig5186, Contig5373, Contig5490, Contig6212, Contig10119, Contig11713, Contig15736, Contig29174, Contig34634	map00030
Pentose phosphate pathway	113	(alpha-D-glucose-1,6-bisphosphate-dependent)	ec:5.4.2.2	6	Contig5052, Contig7458, Contig12164, Contig19929, Contig29062, Contig29063	map00030
Steroid degradation	14	dehydrogenase	ec:1.1.1.145	9	Contig4658, Contig6532, Contig6865, Contig11024, Contig20432, Contig23923, Contig25515, Contig34037, Contig34145	map00984
Steroid degradation	14	4-dehydrogenase (acceptor)	ec:1.3.99.5	5	Contig7047, Contig9805, Contig11232, Contig26148, Contig28834	map00984
Oxidative phosphorylation	135	dehydrogenase	ec:1.6.99.3	10	Contig2184, Contig2334, Contig11912, Contig16337, Contig18925, Contig25593, Contig26118, Contig29269, Contig30346, Contig33761	map00190
Oxidative phosphorylation	135	reductase	ec:1.10.2.2	19	Contig1347, Contig1899, Contig2214, Contig4767, Contig4823, Contig9731, Contig10957, Contig11659, Contig11997, Contig12695, Contig16603, Contig20159, Contig21601, Contig23013, Contig23904, Contig25646, Contig29132, Contig29754, Contig35096	map00190
Oxidative phosphorylation	135	ATPase	ec:3.6.3.6	14	Contig1237, Contig1440, Contig1486, Contig1933, Contig3508, Contig3550, Contig4757, Contig5965, Contig9110, Contig9245, Contig11585, Contig19889, Contig29910, Contig36112	map00190
Oxidative phosphorylation	135	dehydrogenase	ec:1.3.5.1	8	Contig1501, Contig2001, Contig2502, Contig4674, Contig12045, Contig22838, Contig26086, Contig29293	map00190
Oxidative phosphorylation	135	reductase (H+-translocating)	ec:1.6.5.3	43	Contig379, Contig648, Contig1324, Contig2833, Contig3661, Contig4915, Contig7158, Contig7833, Contig8222, Contig8367, Contig9643, Contig10448, Contig11495, Contig12231, Contig12348, Contig12412, Contig13009, Contig13548, Contig14303, Contig15934, Contig17090, Contig17367, Contig17403, Contig18880, Contig19199, Contig19387, Contig19676, Contig22379, Contig22861, Contig22953, Contig23927, Contig245…	map00190
Oxidative phosphorylation	135	diphosphatase	ec:3.6.1.1	22	Contig1469, Contig1689, Contig1790, Contig1880, Contig2178, Contig7088, Contig7089, Contig9802, Contig10621, Contig12093, Contig12852, Contig13728, Contig20174, Contig21088, Contig21089, Contig25677, Contig26200, Contig26603, Contig28594, Contig28595, Contig30761, Contig31684	map00190
Oxidative phosphorylation	135	oxidase	ec:1.9.3.1	19	Contig1035, Contig1154, Contig1616, Contig2077, Contig3004, Contig5252, Contig6628, Contig10947, Contig12396, Contig13970, Contig18783, Contig18846, Contig21362, Contig27172, Contig28514, Contig29558, Contig30108, Contig31628, Contig32658	map00190
Drug metabolism - other enzymes	137	dehydrogenase (NADP+)	ec:1.3.1.2	1	Contig36684	map00983
Drug metabolism - other enzymes	137	oxidase	ec:1.17.3.2	1	Contig5868	map00983
Drug metabolism - other enzymes	137	N-carbamoyl-beta-alanine amidohydrolase	ec:3.5.1.6	2	Contig12761, Contig29813	map00983
Drug metabolism - other enzymes	137	phosphoribosyltransferase	ec:2.4.2.10	1	Contig1395	map00983
Drug metabolism - other enzymes	137	beta-glucuronide glucuronohydrolase glucuronidase	ec:3.2.1.31	1	Contig29348	map00983
Drug metabolism - other enzymes	137	synthase (glutamine-hydrolysing)	ec:6.3.5.2	1	Contig7389	map00983
Drug metabolism - other enzymes	137	deaminase	ec:3.5.4.5	2	Contig13917, Contig17646	map00983
Drug metabolism - other enzymes	137	phosphoribosyltransferase	ec:2.4.2.8	1	Contig7239	map00983
Drug metabolism - other enzymes	137	diphosphatase	ec:3.6.1.19	1	Contig5762	map00983
Drug metabolism - other enzymes	137	1-naphthol glucuronyltransferase	ec:2.4.1.17	4	Contig2607, Contig12837, Contig12925, Contig15080	map00983
Drug metabolism - other enzymes	137	dehydrogenase	ec:1.1.1.205	3	Contig7658, Contig9686, Contig29334	map00983
Drug metabolism - other enzymes	137	ali-esterase	ec:3.1.1.1	102	Contig203, Contig204, Contig437, Contig613, Contig837, Contig1274, Contig1331, Contig1698, Contig2843, Contig3298, Contig3411, Contig3583, Contig3639, Contig4044, Contig4787, Contig4987, Contig5204, Contig5812, Contig6217, Contig6420, Contig6789, Contig7159, Contig7403, Contig8118, Contig8590, Contig8657, Contig8678, Contig8725, Contig8739, Contig9102, Contig9688, Contig9887, Contig10216, Contig1…	map00983
Drug metabolism - other enzymes	137	kinase	ec:2.7.1.48	14	Contig5524, Contig7199, Contig7401, Contig11489, Contig13476, Contig14241, Contig20047, Contig20853, Contig21504, Contig22425, Contig24769, Contig25134, Contig29582, Contig30141	map00983
Drug metabolism - other enzymes	137	kinase	ec:2.7.1.21	3	Contig6089, Contig26505, Contig29775	map00983
Aminobenzoate degradation	119	hydratase	ec:4.2.1.84	1	Contig2098	map00627
Aminobenzoate degradation	119	hydratase	ec:4.2.1.17	23	Contig440, Contig2746, Contig2936, Contig2953, Contig5767, Contig12793, Contig12794, Contig12879, Contig14422, Contig16800, Contig18154, Contig20252, Contig22527, Contig23316, Contig24371, Contig25784, Contig27275, Contig28552, Contig28889, Contig28890, Contig29433, Contig29676, Contig31102	map00627
Aminobenzoate degradation	119	acylamidase	ec:3.5.1.4	7	Contig803, Contig4999, Contig6947, Contig8376, Contig13900, Contig18695, Contig23027	map00627
Aminobenzoate degradation	119	nitrophenyl phosphatase	ec:3.1.3.41	4	Contig15340, Contig18733, Contig21094, Contig30067	map00627
Aminobenzoate degradation	119	reductase	ec:1.6.5.7	2	Contig1846, Contig12017	map00627
Aminobenzoate degradation	119	phosphatase	ec:3.1.3.2	58	Contig766, Contig1884, Contig2279, Contig2515, Contig2817, Contig3426, Contig3595, Contig5480, Contig5695, Contig6102, Contig6592, Contig9955, Contig10351, Contig11830, Contig11937, Contig12522, Contig12699, Contig13313, Contig14470, Contig14471, Contig14630, Contig14818, Contig14987, Contig15185, Contig15628, Contig15676, Contig15677, Contig15754, Contig16508, Contig17565, Contig18520, Contig185…	map00627
Aminobenzoate degradation	119	acetylphosphatase	ec:3.6.1.7	1	Contig16550	map00627
Aminobenzoate degradation	119	monooxygenase	ec:1.14.13.82	1	Contig31744	map00627
Aminobenzoate degradation	119	acetonitrilase	ec:3.5.5.1	2	Contig10288, Contig25972	map00627
Aminobenzoate degradation	119	ligase	ec:6.2.1.25	1	Contig2500	map00627
Aminobenzoate degradation	119	monooxygenase	ec:1.14.14.1	19	Contig388, Contig2578, Contig10619, Contig12431, Contig12622, Contig12776, Contig13139, Contig13472, Contig20904, Contig21024, Contig25029, Contig25469, Contig25661, Contig28904, Contig29046, Contig30557, Contig30930, Contig31046, Contig34695	map00627
Drug metabolism - cytochrome P450	69	dehydrogenase	ec:1.1.1.1	10	Contig1380, Contig1422, Contig1423, Contig5344, Contig13651, Contig22871, Contig25492, Contig26243, Contig29939, Contig33466	map00982
Drug metabolism - cytochrome P450	69	monooxygenase	ec:1.14.13.8	14	Contig4428, Contig8454, Contig15932, Contig18411, Contig18592, Contig18614, Contig18735, Contig22591, Contig23875, Contig31180, Contig32536, Contig34872, Contig35571, Contig36043	map00982
Drug metabolism - cytochrome P450	69	dehydrogenase [NAD(P)+]	ec:1.2.1.5	4	Contig13265, Contig20964, Contig28638, Contig31520	map00982
Drug metabolism - cytochrome P450	69	1-naphthol glucuronyltransferase	ec:2.4.1.17	4	Contig2607, Contig12837, Contig12925, Contig15080	map00982
Drug metabolism - cytochrome P450	69	transferase	ec:2.5.1.18	18	Contig67, Contig1159, Contig3262, Contig5719, Contig6637, Contig7227, Contig11788, Contig11979, Contig13729, Contig17414, Contig20551, Contig21021, Contig22955, Contig25865, Contig26217, Contig30063, Contig30064, Contig34228	map00982
Drug metabolism - cytochrome P450	69	monooxygenase	ec:1.14.14.1	19	Contig388, Contig2578, Contig10619, Contig12431, Contig12622, Contig12776, Contig13139, Contig13472, Contig20904, Contig21024, Contig25029, Contig25469, Contig25661, Contig28904, Contig29046, Contig30557, Contig30930, Contig31046, Contig34695	map00982
Naphthalene degradation	10	dehydrogenase	ec:1.1.1.1	10	Contig1380, Contig1422, Contig1423, Contig5344, Contig13651, Contig22871, Contig25492, Contig26243, Contig29939, Contig33466	map00626
Insect hormone biosynthesis	2	dehydrogenase (NADP+)	ec:1.1.1.216	1	Contig6632	map00981
Insect hormone biosynthesis	2	reductase	ec:1.3.1.21	1	Contig4713	map00981
Chloroalkane and chloroalkene degradation	26	epoxide hydrolase	ec:3.3.2.10	5	Contig6247, Contig12608, Contig13394, Contig18092, Contig34239	map00625
Chloroalkane and chloroalkene degradation	26	dehydrogenase	ec:1.1.1.1	10	Contig1380, Contig1422, Contig1423, Contig5344, Contig13651, Contig22871, Contig25492, Contig26243, Contig29939, Contig33466	map00625
Chloroalkane and chloroalkene degradation	26	dehalogenase	ec:3.8.1.5	2	Contig6591, Contig27650	map00625
Chloroalkane and chloroalkene degradation	26	dehydrogenase (NAD+)	ec:1.2.1.3	9	Contig4644, Contig5813, Contig12514, Contig12539, Contig13265, Contig21165, Contig29249, Contig29419, Contig31520	map00625
Metabolism of xenobiotics by cytochrome P450	58	epoxide hydrolase	ec:3.3.2.9	1	Contig12608	map00980
Metabolism of xenobiotics by cytochrome P450	58	reductase (NADPH)	ec:1.1.1.184	2	Contig3885, Contig5019	map00980
Metabolism of xenobiotics by cytochrome P450	58	dehydrogenase	ec:1.1.1.1	10	Contig1380, Contig1422, Contig1423, Contig5344, Contig13651, Contig22871, Contig25492, Contig26243, Contig29939, Contig33466	map00980
Metabolism of xenobiotics by cytochrome P450	58	dehydrogenase [NAD(P)+]	ec:1.2.1.5	4	Contig13265, Contig20964, Contig28638, Contig31520	map00980
Metabolism of xenobiotics by cytochrome P450	58	1-naphthol glucuronyltransferase	ec:2.4.1.17	4	Contig2607, Contig12837, Contig12925, Contig15080	map00980
Metabolism of xenobiotics by cytochrome P450	58	transferase	ec:2.5.1.18	18	Contig67, Contig1159, Contig3262, Contig5719, Contig6637, Contig7227, Contig11788, Contig11979, Contig13729, Contig17414, Contig20551, Contig21021, Contig22955, Contig25865, Contig26217, Contig30063, Contig30064, Contig34228	map00980
Metabolism of xenobiotics by cytochrome P450	58	monooxygenase	ec:1.14.14.1	19	Contig388, Contig2578, Contig10619, Contig12431, Contig12622, Contig12776, Contig13139, Contig13472, Contig20904, Contig21024, Contig25029, Contig25469, Contig25661, Contig28904, Contig29046, Contig30557, Contig30930, Contig31046, Contig34695	map00980
Toluene degradation	12	dehydrogenase	ec:1.1.1.35	11	Contig2746, Contig2936, Contig12793, Contig12794, Contig16800, Contig18154, Contig20252, Contig27275, Contig28552, Contig28703, Contig29676	map00623
Toluene degradation	12	cycloisomerase	ec:5.5.1.1	1	Contig12342	map00623
Lipoic acid metabolism	8	transferase	ec:2.3.1.181	1	Contig7302	map00785
Lipoic acid metabolism	8	synthase	ec:2.8.1.8	7	Contig3936, Contig5263, Contig6344, Contig9975, Contig20406, Contig21173, Contig33770	map00785
Pyruvate metabolism	146	carboxykinase (ATP)	ec:4.1.1.49	6	Contig520, Contig5191, Contig9492, Contig12960, Contig31402, Contig34451	map00620
Pyruvate metabolism	146	carboxylase	ec:4.1.1.31	9	Contig3120, Contig12246, Contig16131, Contig16132, Contig18262, Contig28810, Contig30190, Contig31303, Contig31304	map00620
Pyruvate metabolism	146	phosphate dikinase	ec:2.7.9.1	1	Contig7534	map00620
Pyruvate metabolism	146	carboxylase	ec:6.4.1.2	5	Contig4726, Contig6165, Contig16695, Contig20303, Contig28645	map00620
Pyruvate metabolism	146	hydrolase	ec:3.1.2.6	2	Contig10772, Contig14452	map00620
Pyruvate metabolism	146	synthase	ec:2.3.3.9	1	Contig16277	map00620
Pyruvate metabolism	146	ligase	ec:6.2.1.1	9	Contig5150, Contig9349, Contig22227, Contig24170, Contig24363, Contig28696, Contig30321, Contig30322, Contig30323	map00620
Pyruvate metabolism	146	decarboxylase	ec:4.1.1.3	3	Contig9113, Contig12691, Contig18389	map00620
Pyruvate metabolism	146	acetyltransferase	ec:2.3.1.12	4	Contig1712, Contig4683, Contig4799, Contig13841	map00620
Pyruvate metabolism	146	dehydrogenase (NADP+)	ec:1.1.1.82	1	Contig28730	map00620
Pyruvate metabolism	146	reductase (NADP+)	ec:1.1.1.79	1	Contig5373	map00620
Pyruvate metabolism	146	lyase	ec:4.4.1.5	11	Contig1159, Contig1176, Contig1801, Contig1820, Contig1925, Contig5051, Contig9373, Contig10747, Contig11823, Contig15570, Contig21053	map00620
Pyruvate metabolism	146	acetylphosphatase	ec:3.6.1.7	1	Contig16550	map00620
Pyruvate metabolism	146	dehydrogenase (NAD+)	ec:1.2.1.3	9	Contig4644, Contig5813, Contig12514, Contig12539, Contig13265, Contig21165, Contig29249, Contig29419, Contig31520	map00620
Pyruvate metabolism	146	dehydrogenase (cytochrome)	ec:1.1.2.4	2	Contig108, Contig7835	map00620
Pyruvate metabolism	146	dehydrogenase (oxaloacetate-decarboxylating) (NADP+)	ec:1.1.1.40	7	Contig2533, Contig3618, Contig5320, Contig12203, Contig28726, Contig30831, Contig35477	map00620
Pyruvate metabolism	146	dehydrogenase (decarboxylating)	ec:1.1.1.39	8	Contig7748, Contig8670, Contig8765, Contig9113, Contig12286, Contig12691, Contig18389, Contig21023	map00620
Pyruvate metabolism	146	dehydrogenase (oxaloacetate-decarboxylating)	ec:1.1.1.38	16	Contig2533, Contig3618, Contig5320, Contig7748, Contig8670, Contig8765, Contig9113, Contig12203, Contig12286, Contig12691, Contig18389, Contig19256, Contig21023, Contig28726, Contig30831, Contig35477	map00620
Pyruvate metabolism	146	C-acetyltransferase	ec:2.3.1.9	2	Contig19084, Contig20992	map00620
Pyruvate metabolism	146	dehydrogenase	ec:1.1.1.37	10	Contig1745, Contig4936, Contig5748, Contig12029, Contig12315, Contig18050, Contig26543, Contig32211, Contig32905, Contig34349	map00620
Pyruvate metabolism	146	dehydrogenase	ec:1.1.1.27	1	Contig1605	map00620
Pyruvate metabolism	146	dehydrogenase (acetyl-transferring)	ec:1.2.4.1	16	Contig2201, Contig2789, Contig4728, Contig10718, Contig11749, Contig12036, Contig12181, Contig14371, Contig20209, Contig21251, Contig22468, Contig28441, Contig28442, Contig28443, Contig29169, Contig30937	map00620
Pyruvate metabolism	146	synthase	ec:2.3.3.13	1	Contig1867	map00620
Pyruvate metabolism	146	dehydrogenase	ec:1.8.1.4	10	Contig1503, Contig5574, Contig5575, Contig8677, Contig10784, Contig12206, Contig26091, Contig30899, Contig31590, Contig35567	map00620
Pyruvate metabolism	146	kinase	ec:2.7.1.40	27	Contig1552, Contig1971, Contig2752, Contig4698, Contig4835, Contig4952, Contig6058, Contig7573, Contig9427, Contig9823, Contig10011, Contig11082, Contig11757, Contig12718, Contig14006, Contig14664, Contig15233, Contig15828, Contig16797, Contig20477, Contig22742, Contig22853, Contig23126, Contig23260, Contig27036, Contig31669, Contig32263	map00620
Pyruvate metabolism	146	hydratase	ec:4.2.1.2	1	Contig10787	map00620
Biotin metabolism	32	reductase	ec:1.1.1.100	14	Contig120, Contig1360, Contig3971, Contig8457, Contig9462, Contig11207, Contig12853, Contig14804, Contig14805, Contig17031, Contig26694, Contig27264, Contig29800, Contig30942	map00780
Biotin metabolism	32	synthase	ec:2.8.1.6	1	Contig4649	map00780
Biotin metabolism	32	synthase	ec:2.3.1.47	2	Contig16298, Contig16299	map00780
Biotin metabolism	32	synthase I	ec:2.3.1.41	11	Contig3460, Contig4913, Contig5552, Contig8415, Contig9133, Contig12159, Contig15674, Contig19642, Contig29058, Contig29947, Contig31513	map00780
Biotin metabolism	32	synthase	ec:6.3.3.3	2	Contig12190, Contig22808	map00780
Biotin metabolism	32	ligase	ec:6.3.4.15	2	Contig398, Contig21825	map00780
Biotin metabolism	32	ligase	ec:6.3.4.11	2	Contig398, Contig21825	map00780
Biotin metabolism	32	transaminase	ec:2.6.1.62	2	Contig12190, Contig22808	map00780
Biosynthesis of vancomycin group antibiotics	4	4,6-dehydratase	ec:4.2.1.46	4	Contig24208, Contig29014, Contig29015, Contig30918	map01055
Biosynthesis of siderophore group nonribosomal peptides	2	2,3-dihydro-2,3-dihydroxybenzoate synthase	ec:3.3.2.1	1	Contig31031	map01053
Biosynthesis of siderophore group nonribosomal peptides	2	dehydrogenase	ec:1.3.1.28	1	Contig6688	map01053
Biosynthesis of ansamycins	5	glycolaldehydetransferase	ec:2.2.1.1	5	Contig1739, Contig2201, Contig11884, Contig12036, Contig14371	map01051
Tryptophan metabolism	93	decarboxylase	ec:4.1.1.74	1	Contig4428	map00380
Tryptophan metabolism	93	hydratase	ec:4.2.1.84	1	Contig2098	map00380
Tryptophan metabolism	93	decarboxylase	ec:4.1.1.28	2	Contig16145, Contig23392	map00380
Tryptophan metabolism	93	oxidase	ec:1.4.3.2	2	Contig16048, Contig18630	map00380
Tryptophan metabolism	93	hydratase	ec:4.2.1.17	23	Contig440, Contig2746, Contig2936, Contig2953, Contig5767, Contig12793, Contig12794, Contig12879, Contig14422, Contig16800, Contig18154, Contig20252, Contig22527, Contig23316, Contig24371, Contig25784, Contig27275, Contig28552, Contig28889, Contig28890, Contig29433, Contig29676, Contig31102	map00380
Tryptophan metabolism	93	equilase	ec:1.11.1.6	15	Contig878, Contig1119, Contig1385, Contig2664, Contig2717, Contig9444, Contig10788, Contig17624, Contig21168, Contig21982, Contig25431, Contig25713, Contig28489, Contig30411, Contig31214	map00380
Tryptophan metabolism	93	acylamidase	ec:3.5.1.4	7	Contig803, Contig4999, Contig6947, Contig8376, Contig13900, Contig18695, Contig23027	map00380
Tryptophan metabolism	93	myrosinase	ec:3.2.1.147	4	Contig6329, Contig10005, Contig26961, Contig32708	map00380
Tryptophan metabolism	93	dehydrogenase (NAD+)	ec:1.2.1.3	9	Contig4644, Contig5813, Contig12514, Contig12539, Contig13265, Contig21165, Contig29249, Contig29419, Contig31520	map00380
Tryptophan metabolism	93	C-acetyltransferase	ec:2.3.1.9	2	Contig19084, Contig20992	map00380
Tryptophan metabolism	93	dehydrogenase	ec:1.1.1.35	11	Contig2746, Contig2936, Contig12793, Contig12794, Contig16800, Contig18154, Contig20252, Contig27275, Contig28552, Contig28703, Contig29676	map00380
Tryptophan metabolism	93	dehydrogenase (succinyl-transferring)	ec:1.2.4.2	5	Contig4035, Contig4322, Contig4753, Contig9648, Contig20839	map00380
Tryptophan metabolism	93	acetonitrilase	ec:3.5.5.1	2	Contig10288, Contig25972	map00380
Tryptophan metabolism	93	monooxygenase	ec:1.14.14.1	19	Contig388, Contig2578, Contig10619, Contig12431, Contig12622, Contig12776, Contig13139, Contig13472, Contig20904, Contig21024, Contig25029, Contig25469, Contig25661, Contig28904, Contig29046, Contig30557, Contig30930, Contig31046, Contig34695	map00380
Citrate cycle (TCA cycle)	101	carboxykinase (ATP)	ec:4.1.1.49	6	Contig520, Contig5191, Contig9492, Contig12960, Contig31402, Contig34451	map00020
Citrate cycle (TCA cycle)	101	citrate synthase	ec:2.3.3.8	10	Contig1809, Contig3232, Contig3358, Contig3412, Contig5766, Contig11971, Contig23034, Contig23873, Contig28723, Contig30206	map00020
Citrate cycle (TCA cycle)	101	(Si)-synthase	ec:2.3.3.1	3	Contig11205, Contig12034, Contig28816	map00020
Citrate cycle (TCA cycle)	101	ligase (ADP-forming)	ec:6.2.1.5	12	Contig1809, Contig3232, Contig3412, Contig5766, Contig11971, Contig23034, Contig23873, Contig24003, Contig25774, Contig28513, Contig28723, Contig30206	map00020
Citrate cycle (TCA cycle)	101	ligase (GDP-forming)	ec:6.2.1.4	5	Contig1267, Contig22831, Contig24003, Contig25774, Contig28513	map00020
Citrate cycle (TCA cycle)	101	succinyltransferase	ec:2.3.1.61	5	Contig9459, Contig9751, Contig9752, Contig10054, Contig13841	map00020
Citrate cycle (TCA cycle)	101	dehydrogenase	ec:1.3.5.1	8	Contig1501, Contig2001, Contig2502, Contig4674, Contig12045, Contig22838, Contig26086, Contig29293	map00020
Citrate cycle (TCA cycle)	101	acetyltransferase	ec:2.3.1.12	4	Contig1712, Contig4683, Contig4799, Contig13841	map00020
Citrate cycle (TCA cycle)	101	dehydrogenase (NADP+)	ec:1.1.1.42	5	Contig1291, Contig1824, Contig9879, Contig12275, Contig28523	map00020
Citrate cycle (TCA cycle)	101	dehydrogenase (NAD+)	ec:1.1.1.41	8	Contig1666, Contig5450, Contig8111, Contig10295, Contig20321, Contig25972, Contig26158, Contig36562	map00020
Citrate cycle (TCA cycle)	101	dehydrogenase	ec:1.1.1.37	10	Contig1745, Contig4936, Contig5748, Contig12029, Contig12315, Contig18050, Contig26543, Contig32211, Contig32905, Contig34349	map00020
Citrate cycle (TCA cycle)	101	dehydrogenase (succinyl-transferring)	ec:1.2.4.2	5	Contig4035, Contig4322, Contig4753, Contig9648, Contig20839	map00020
Citrate cycle (TCA cycle)	101	dehydrogenase (acetyl-transferring)	ec:1.2.4.1	16	Contig2201, Contig2789, Contig4728, Contig10718, Contig11749, Contig12036, Contig12181, Contig14371, Contig20209, Contig21251, Contig22468, Contig28441, Contig28442, Contig28443, Contig29169, Contig30937	map00020
Citrate cycle (TCA cycle)	101	dehydrogenase	ec:1.8.1.4	10	Contig1503, Contig5574, Contig5575, Contig8677, Contig10784, Contig12206, Contig26091, Contig30899, Contig31590, Contig35567	map00020
Citrate cycle (TCA cycle)	101	hydratase	ec:4.2.1.3	6	Contig69, Contig9737, Contig12823, Contig12824, Contig12825, Contig29207	map00020
Citrate cycle (TCA cycle)	101	hydratase	ec:4.2.1.2	1	Contig10787	map00020
Aminoacyl-tRNA biosynthesis	72	ligase	ec:6.1.1.9	3	Contig1633, Contig29242, Contig32378	map00970
Aminoacyl-tRNA biosynthesis	72	ligase	ec:6.1.1.7	3	Contig2632, Contig12726, Contig15702	map00970
Aminoacyl-tRNA biosynthesis	72	ligase	ec:6.1.1.6	2	Contig12684, Contig26656	map00970
Aminoacyl-tRNA biosynthesis	72	ligase	ec:6.1.1.5	3	Contig13063, Contig14193, Contig29528	map00970
Aminoacyl-tRNA biosynthesis	72	ligase	ec:6.1.1.4	2	Contig1668, Contig7067	map00970
Aminoacyl-tRNA biosynthesis	72	ligase	ec:6.1.1.3	4	Contig7675, Contig10752, Contig11245, Contig15585	map00970
Aminoacyl-tRNA biosynthesis	72	ligase	ec:6.1.1.2	3	Contig14736, Contig29836, Contig30114	map00970
Aminoacyl-tRNA biosynthesis	72	ligase	ec:6.1.1.1	6	Contig6456, Contig10869, Contig13219, Contig24338, Contig24339, Contig36146	map00970
Aminoacyl-tRNA biosynthesis	72	synthase (glutamine-hydrolysing)	ec:6.3.5.7	3	Contig1514, Contig6147, Contig25801	map00970
Aminoacyl-tRNA biosynthesis	72	formyltransferase	ec:2.1.2.9	3	Contig6215, Contig26831, Contig31800	map00970
Aminoacyl-tRNA biosynthesis	72	ligase	ec:6.1.1.22	5	Contig5895, Contig11440, Contig21231, Contig26233, Contig29735	map00970
Aminoacyl-tRNA biosynthesis	72	ligase	ec:6.1.1.21	2	Contig21498, Contig21499	map00970
Aminoacyl-tRNA biosynthesis	72	ligase	ec:6.1.1.20	3	Contig13409, Contig30394, Contig30758	map00970
Aminoacyl-tRNA biosynthesis	72	ligase	ec:6.1.1.19	1	Contig29978	map00970
Aminoacyl-tRNA biosynthesis	72	ligase	ec:6.1.1.18	3	Contig12953, Contig13762, Contig19530	map00970
Aminoacyl-tRNA biosynthesis	72	ligase	ec:6.1.1.17	2	Contig4827, Contig13762	map00970
Aminoacyl-tRNA biosynthesis	72	ligase	ec:6.1.1.16	5	Contig2540, Contig2541, Contig3268, Contig15472, Contig34727	map00970
Aminoacyl-tRNA biosynthesis	72	ligase	ec:6.1.1.15	2	Contig12576, Contig21572	map00970
Aminoacyl-tRNA biosynthesis	72	ligase	ec:6.1.1.14	2	Contig5690, Contig12170	map00970
Aminoacyl-tRNA biosynthesis	72	ligase	ec:6.1.1.12	5	Contig5269, Contig6176, Contig21193, Contig30006, Contig34474	map00970
Aminoacyl-tRNA biosynthesis	72	ligase	ec:6.1.1.11	9	Contig7199, Contig8405, Contig14241, Contig14273, Contig20047, Contig20241, Contig25134, Contig27722, Contig30947	map00970
Aminoacyl-tRNA biosynthesis	72	ligase	ec:6.1.1.10	2	Contig10821, Contig15818	map00970
Pantothenate and CoA biosynthesis	29	dehydrogenase (NADP+)	ec:1.3.1.2	1	Contig36684	map00770
Pantothenate and CoA biosynthesis	29	hydroxymethyltransferase	ec:2.1.2.11	2	Contig31466, Contig31467	map00770
Pantothenate and CoA biosynthesis	29	decarboxylase	ec:4.1.1.36	1	Contig7505	map00770
Pantothenate and CoA biosynthesis	29	ligase (AMP-forming)	ec:6.3.2.1	4	Contig13284, Contig28789, Contig28790, Contig31806	map00770
Pantothenate and CoA biosynthesis	29	N-carbamoyl-beta-alanine amidohydrolase	ec:3.5.1.6	2	Contig12761, Contig29813	map00770
Pantothenate and CoA biosynthesis	29	synthase	ec:2.2.1.6	5	Contig145, Contig5088, Contig7255, Contig30763, Contig32439	map00770
Pantothenate and CoA biosynthesis	29	adenylyltransferase	ec:2.7.7.3	1	Contig30868	map00770
Pantothenate and CoA biosynthesis	29	reductoisomerase	ec:1.1.1.86	1	Contig12358	map00770
Pantothenate and CoA biosynthesis	29	synthase	ec:2.7.8.7	3	Contig3597, Contig11335, Contig15896	map00770
Pantothenate and CoA biosynthesis	29	transaminase	ec:2.6.1.42	5	Contig7530, Contig15157, Contig29613, Contig32624, Contig36438	map00770
Pantothenate and CoA biosynthesis	29	kinase	ec:2.7.1.33	2	Contig11693, Contig24165	map00770
Pantothenate and CoA biosynthesis	29	dehydratase	ec:4.2.1.9	1	Contig1781	map00770
Pantothenate and CoA biosynthesis	29	kinase	ec:2.7.1.24	2	Contig2364, Contig30868	map00770
beta-Alanine metabolism	67	dehydrogenase (NADP+)	ec:1.3.1.2	1	Contig36684	map00410
beta-Alanine metabolism	67	decarboxylase	ec:4.1.1.15	1	Contig25879	map00410
beta-Alanine metabolism	67	hydratase	ec:4.2.1.17	23	Contig440, Contig2746, Contig2936, Contig2953, Contig5767, Contig12793, Contig12794, Contig12879, Contig14422, Contig16800, Contig18154, Contig20252, Contig22527, Contig23316, Contig24371, Contig25784, Contig27275, Contig28552, Contig28889, Contig28890, Contig29433, Contig29676, Contig31102	map00410
beta-Alanine metabolism	67	oxidase	ec:1.4.3.21	14	Contig685, Contig1624, Contig3772, Contig4392, Contig9831, Contig11322, Contig12610, Contig13288, Contig16048, Contig18630, Contig30069, Contig32447, Contig32982, Contig33534	map00410
beta-Alanine metabolism	67	ligase (AMP-forming)	ec:6.3.2.1	4	Contig13284, Contig28789, Contig28790, Contig31806	map00410
beta-Alanine metabolism	67	hydrolase	ec:3.1.2.4	7	Contig440, Contig5767, Contig12879, Contig21698, Contig24371, Contig25784, Contig31727	map00410
beta-Alanine metabolism	67	N-carbamoyl-beta-alanine amidohydrolase	ec:3.5.1.6	2	Contig12761, Contig29813	map00410
beta-Alanine metabolism	67	decarboxylase	ec:4.1.1.9	1	Contig26889	map00410
beta-Alanine metabolism	67	dehydrogenase [NAD(P)+]	ec:1.2.1.5	4	Contig13265, Contig20964, Contig28638, Contig31520	map00410
beta-Alanine metabolism	67	dehydrogenase (NAD+)	ec:1.2.1.3	9	Contig4644, Contig5813, Contig12514, Contig12539, Contig13265, Contig21165, Contig29249, Contig29419, Contig31520	map00410
beta-Alanine metabolism	67	synthase	ec:2.5.1.22	4	Contig1006, Contig4288, Contig12485, Contig30904	map00410
beta-Alanine metabolism	67	synthase	ec:2.5.1.16	8	Contig1006, Contig1205, Contig4288, Contig7613, Contig9704, Contig11991, Contig12485, Contig30904	map00410
Biosynthesis of unsaturated fatty acids	51	hydratase	ec:4.2.1.17	23	Contig440, Contig2746, Contig2936, Contig2953, Contig5767, Contig12793, Contig12794, Contig12879, Contig14422, Contig16800, Contig18154, Contig20252, Contig22527, Contig23316, Contig24371, Contig25784, Contig27275, Contig28552, Contig28889, Contig28890, Contig29433, Contig29676, Contig31102	map01040
Biosynthesis of unsaturated fatty acids	51	hydrolase	ec:3.1.2.2	1	Contig30977	map01040
Biosynthesis of unsaturated fatty acids	51	reductase	ec:1.1.1.100	14	Contig120, Contig1360, Contig3971, Contig8457, Contig9462, Contig11207, Contig12853, Contig14804, Contig14805, Contig17031, Contig26694, Contig27264, Contig29800, Contig30942	map01040
Biosynthesis of unsaturated fatty acids	51	C-acyltransferase	ec:2.3.1.16	3	Contig480, Contig19842, Contig28627	map01040
Biosynthesis of unsaturated fatty acids	51	desaturase	ec:1.14.19.2	2	Contig10386, Contig11878	map01040
Biosynthesis of unsaturated fatty acids	51	9-desaturase	ec:1.14.19.1	3	Contig9205, Contig11878, Contig13030	map01040
Biosynthesis of unsaturated fatty acids	51	oxidase	ec:1.3.3.6	4	Contig6813, Contig12381, Contig12574, Contig35501	map01040
Biosynthesis of unsaturated fatty acids	51	reductase (NADPH)	ec:1.3.1.38	2	Contig20257, Contig28834	map01040
Glucosinolate biosynthesis	6	sulfotransferase	ec:2.8.2.24	1	Contig4620	map00966
Glucosinolate biosynthesis	6	transaminase	ec:2.6.1.42	5	Contig7530, Contig15157, Contig29613, Contig32624, Contig36438	map00966
Glycolysis / Gluconeogenesis	196	phosphohexokinase	ec:2.7.1.11	19	Contig1114, Contig5639, Contig6305, Contig6913, Contig8246, Contig10859, Contig11994, Contig12156, Contig12736, Contig14380, Contig14381, Contig14971, Contig21301, Contig21989, Contig25767, Contig31064, Contig32300, Contig33225, Contig34433	map00010
Glycolysis / Gluconeogenesis	196	carboxykinase (ATP)	ec:4.1.1.49	6	Contig520, Contig5191, Contig9492, Contig12960, Contig31402, Contig34451	map00010
Glycolysis / Gluconeogenesis	196	isomerase	ec:5.3.1.9	2	Contig28516, Contig29259	map00010
Glycolysis / Gluconeogenesis	196	isomerase	ec:5.3.1.1	3	Contig1170, Contig4914, Contig6695	map00010
Glycolysis / Gluconeogenesis	196	glucokinase (phosphorylating)	ec:2.7.1.2	6	Contig3180, Contig10839, Contig12175, Contig15905, Contig30962, Contig34078	map00010
Glycolysis / Gluconeogenesis	196	hexokinase type IV glucokinase	ec:2.7.1.1	2	Contig16174, Contig21673	map00010
Glycolysis / Gluconeogenesis	196	hydratase	ec:4.2.1.11	13	Contig8358, Contig10792, Contig10950, Contig19842, Contig23128, Contig24323, Contig24949, Contig27244, Contig29810, Contig30894, Contig31617, Contig31638, Contig31639	map00010
Glycolysis / Gluconeogenesis	196	1-epimerase	ec:5.1.3.3	10	Contig584, Contig5072, Contig6412, Contig6701, Contig6744, Contig9278, Contig12959, Contig13337, Contig17535, Contig26337	map00010
Glycolysis / Gluconeogenesis	196	dehydrogenase (NADP+)	ec:1.1.1.2	2	Contig1555, Contig8457	map00010
Glycolysis / Gluconeogenesis	196	dehydrogenase	ec:1.1.1.1	10	Contig1380, Contig1422, Contig1423, Contig5344, Contig13651, Contig22871, Contig25492, Contig26243, Contig29939, Contig33466	map00010
Glycolysis / Gluconeogenesis	196	hexose diphosphatase	ec:3.1.3.11	5	Contig4963, Contig5412, Contig13989, Contig28450, Contig34350	map00010
Glycolysis / Gluconeogenesis	196	ligase	ec:6.2.1.1	9	Contig5150, Contig9349, Contig22227, Contig24170, Contig24363, Contig28696, Contig30321, Contig30322, Contig30323	map00010
Glycolysis / Gluconeogenesis	196	kinase	ec:2.7.2.3	2	Contig1113, Contig12193	map00010
Glycolysis / Gluconeogenesis	196	decarboxylase	ec:4.1.1.1	5	Contig3356, Contig5922, Contig8740, Contig10413, Contig24423	map00010
Glycolysis / Gluconeogenesis	196	acetyltransferase	ec:2.3.1.12	4	Contig1712, Contig4683, Contig4799, Contig13841	map00010
Glycolysis / Gluconeogenesis	196	dehydrogenase (NADP+)	ec:1.2.1.9	3	Contig483, Contig9555, Contig16643	map00010
Glycolysis / Gluconeogenesis	196	dehydrogenase [NAD(P)+]	ec:1.2.1.5	4	Contig13265, Contig20964, Contig28638, Contig31520	map00010
Glycolysis / Gluconeogenesis	196	dehydrogenase (NAD+)	ec:1.2.1.3	9	Contig4644, Contig5813, Contig12514, Contig12539, Contig13265, Contig21165, Contig29249, Contig29419, Contig31520	map00010
Glycolysis / Gluconeogenesis	196	aldolase	ec:4.1.2.13	13	Contig2665, Contig5490, Contig9949, Contig10831, Contig14435, Contig22979, Contig24168, Contig25655, Contig28710, Contig29112, Contig29113, Contig30450, Contig31741	map00010
Glycolysis / Gluconeogenesis	196	dehydrogenase	ec:1.1.1.27	1	Contig1605	map00010
Glycolysis / Gluconeogenesis	196	dehydrogenase (acetyl-transferring)	ec:1.2.4.1	16	Contig2201, Contig2789, Contig4728, Contig10718, Contig11749, Contig12036, Contig12181, Contig14371, Contig20209, Contig21251, Contig22468, Contig28441, Contig28442, Contig28443, Contig29169, Contig30937	map00010
Glycolysis / Gluconeogenesis	196	dehydrogenase	ec:1.8.1.4	10	Contig1503, Contig5574, Contig5575, Contig8677, Contig10784, Contig12206, Contig26091, Contig30899, Contig31590, Contig35567	map00010
Glycolysis / Gluconeogenesis	196	dehydrogenase (phosphorylating)	ec:1.2.1.12	11	Contig1744, Contig2854, Contig11938, Contig12113, Contig22005, Contig22860, Contig24106, Contig25654, Contig28377, Contig28378, Contig28496	map00010
Glycolysis / Gluconeogenesis	196	(alpha-D-glucose-1,6-bisphosphate-dependent)	ec:5.4.2.2	6	Contig5052, Contig7458, Contig12164, Contig19929, Contig29062, Contig29063	map00010
Glycolysis / Gluconeogenesis	196	kinase	ec:2.7.1.40	27	Contig1552, Contig1971, Contig2752, Contig4698, Contig4835, Contig4952, Contig6058, Contig7573, Contig9427, Contig9823, Contig10011, Contig11082, Contig11757, Contig12718, Contig14006, Contig14664, Contig15233, Contig15828, Contig16797, Contig20477, Contig22742, Contig22853, Contig23126, Contig23260, Contig27036, Contig31669, Contig32263	map00010
Betalain biosynthesis	4	O-methyltransferase	ec:2.1.1.6	2	Contig27880, Contig27881	map00965
Betalain biosynthesis	4	decarboxylase	ec:4.1.1.28	2	Contig16145, Contig23392	map00965
Tropane, piperidine and pyridine alkaloid biosynthesis	43	oxidase	ec:1.4.3.21	14	Contig685, Contig1624, Contig3772, Contig4392, Contig9831, Contig11322, Contig12610, Contig13288, Contig16048, Contig18630, Contig30069, Contig32447, Contig32982, Contig33534	map00960
Tropane, piperidine and pyridine alkaloid biosynthesis	43	N-methyltransferase	ec:2.1.1.53	5	Contig1205, Contig4288, Contig9704, Contig11991, Contig12485	map00960
Tropane, piperidine and pyridine alkaloid biosynthesis	43	reductase	ec:1.1.1.237	2	Contig18500, Contig26683	map00960
Tropane, piperidine and pyridine alkaloid biosynthesis	43	transaminase	ec:2.6.1.57	17	Contig1612, Contig1630, Contig1707, Contig2457, Contig5102, Contig5742, Contig7632, Contig8433, Contig12019, Contig12021, Contig12422, Contig12964, Contig22581, Contig25768, Contig25954, Contig29851, Contig34031	map00960
Tropane, piperidine and pyridine alkaloid biosynthesis	43	transaminase	ec:2.6.1.9	15	Contig1612, Contig1707, Contig2457, Contig5102, Contig5742, Contig7632, Contig8433, Contig12019, Contig12021, Contig12422, Contig12964, Contig22581, Contig25768, Contig25954, Contig29851	map00960
Tropane, piperidine and pyridine alkaloid biosynthesis	43	transaminase	ec:2.6.1.5	15	Contig1612, Contig1707, Contig2457, Contig5102, Contig5742, Contig7632, Contig8433, Contig12019, Contig12021, Contig12422, Contig12964, Contig22581, Contig25768, Contig25954, Contig29851	map00960
Tropane, piperidine and pyridine alkaloid biosynthesis	43	transaminase	ec:2.6.1.1	17	Contig1612, Contig1630, Contig1707, Contig2457, Contig5102, Contig5742, Contig7632, Contig8433, Contig12019, Contig12021, Contig12422, Contig12964, Contig22581, Contig25768, Contig25954, Contig29851, Contig34031	map00960
Tropane, piperidine and pyridine alkaloid biosynthesis	43	reductase I	ec:1.1.1.206	5	Contig3885, Contig4880, Contig20229, Contig22871, Contig32128	map00960
Glycosphingolipid biosynthesis - ganglio series	28	hexosaminidase	ec:3.2.1.52	3	Contig20287, Contig30110, Contig34002	map00604
Glycosphingolipid biosynthesis - ganglio series	28	lactase (ambiguous)	ec:3.2.1.23	25	Contig3, Contig1178, Contig1432, Contig2272, Contig2450, Contig6386, Contig6617, Contig7180, Contig7991, Contig8947, Contig9433, Contig9839, Contig11680, Contig12076, Contig14262, Contig14825, Contig14906, Contig17557, Contig20204, Contig21936, Contig22393, Contig23143, Contig23265, Contig27360, Contig33229	map00604
Glycosphingolipid biosynthesis - globo series	13	hexosaminidase	ec:3.2.1.52	3	Contig20287, Contig30110, Contig34002	map00603
Glycosphingolipid biosynthesis - globo series	13	melibiase	ec:3.2.1.22	7	Contig1104, Contig2568, Contig5405, Contig5443, Contig12123, Contig28659, Contig30661	map00603
Glycosphingolipid biosynthesis - globo series	13	2-alpha-L-fucosyltransferase	ec:2.4.1.69	2	Contig8967, Contig21492	map00603
Glycosphingolipid biosynthesis - globo series	13	4-alpha-galactosyltransferase	ec:2.4.1.228	1	Contig4177	map00603
Glycosphingolipid biosynthesis - lacto and neolacto series	3	2-alpha-L-fucosyltransferase	ec:2.4.1.69	2	Contig8967, Contig21492	map00601
Glycosphingolipid biosynthesis - lacto and neolacto series	3	4-alpha-L-fucosyltransferase	ec:2.4.1.65	1	Contig15154	map00601
Sphingolipid metabolism	80	phosphodiesterase	ec:3.1.4.12	9	Contig1342, Contig9706, Contig11636, Contig16063, Contig20192, Contig20568, Contig29246, Contig30095, Contig30388	map00600
Sphingolipid metabolism	80	psychosine hydrolase	ec:3.2.1.45	9	Contig287, Contig14384, Contig15182, Contig19961, Contig19962, Contig20460, Contig20586, Contig21755, Contig32055	map00600
Sphingolipid metabolism	80	lactase (ambiguous)	ec:3.2.1.23	25	Contig3, Contig1178, Contig1432, Contig2272, Contig2450, Contig6386, Contig6617, Contig7180, Contig7991, Contig8947, Contig9433, Contig9839, Contig11680, Contig12076, Contig14262, Contig14825, Contig14906, Contig17557, Contig20204, Contig21936, Contig22393, Contig23143, Contig23265, Contig27360, Contig33229	map00600
Sphingolipid metabolism	80	melibiase	ec:3.2.1.22	7	Contig1104, Contig2568, Contig5405, Contig5443, Contig12123, Contig28659, Contig30661	map00600
Sphingolipid metabolism	80	reductase	ec:1.1.1.102	1	Contig26840	map00600
Sphingolipid metabolism	80	C-palmitoyltransferase	ec:2.3.1.50	7	Contig10771, Contig10876, Contig11197, Contig21194, Contig21331, Contig27026, Contig34308	map00600
Sphingolipid metabolism	80	glucosyltransferase	ec:2.4.1.80	1	Contig31140	map00600
Sphingolipid metabolism	80	N-acyltransferase	ec:2.3.1.24	6	Contig392, Contig2844, Contig7202, Contig24996, Contig26584, Contig30363	map00600
Sphingolipid metabolism	80	phosphatase	ec:3.1.3.4	10	Contig766, Contig7414, Contig11011, Contig12522, Contig16617, Contig20400, Contig21571, Contig22612, Contig31951, Contig31952	map00600
Sphingolipid metabolism	80	aldolase	ec:4.1.2.27	1	Contig13974	map00600
Sphingolipid metabolism	80	kinase	ec:2.7.1.138	4	Contig22551, Contig32523, Contig33871, Contig36563	map00600
Sphingolipid metabolism	80	kinase	ec:2.7.1.91	3	Contig22551, Contig33871, Contig36563	map00600
Nicotinate and nicotinamide metabolism	43	oxidase	ec:1.4.3.16	1	Contig2234	map00760
Nicotinate and nicotinamide metabolism	43	diphosphorylase (carboxylating)	ec:2.4.2.19	3	Contig1896, Contig13744, Contig27959	map00760
Nicotinate and nicotinamide metabolism	43	synthase (glutamine-hydrolysing)	ec:6.3.5.1	1	Contig5505	map00760
Nicotinate and nicotinamide metabolism	43	adenylyltransferase	ec:2.7.7.1	1	Contig22092	map00760
Nicotinate and nicotinamide metabolism	43	adenylyltransferase	ec:2.7.7.18	1	Contig22092	map00760
Nicotinate and nicotinamide metabolism	43	nucleosidase	ec:3.2.2.3	1	Contig14166	map00760
Nicotinate and nicotinamide metabolism	43	nicotinamide deaminase	ec:3.5.1.19	3	Contig5859, Contig6167, Contig31031	map00760
Nicotinate and nicotinamide metabolism	43	uridine 5'-nucleotidase	ec:3.1.3.5	14	Contig308, Contig1884, Contig2245, Contig3230, Contig6390, Contig13250, Contig13251, Contig15060, Contig19977, Contig23896, Contig24550, Contig25056, Contig26303, Contig27911	map00760
Nicotinate and nicotinamide metabolism	43	diphosphatase	ec:3.6.1.22	5	Contig4667, Contig5934, Contig20414, Contig20958, Contig31611	map00760
Nicotinate and nicotinamide metabolism	43	kinase	ec:2.7.1.23	14	Contig3085, Contig6098, Contig6635, Contig8343, Contig11238, Contig14682, Contig18939, Contig24478, Contig26151, Contig26643, Contig27055, Contig32052, Contig33021, Contig34036	map00760
mTOR signaling pathway	30	protein kinase	ec:2.7.11.24	30	Contig1557, Contig3391, Contig4821, Contig5481, Contig5781, Contig8437, Contig9441, Contig9844, Contig9864, Contig9865, Contig9964, Contig9965, Contig10801, Contig12423, Contig13036, Contig13037, Contig13607, Contig13991, Contig16889, Contig17424, Contig21118, Contig21354, Contig24380, Contig24574, Contig25987, Contig26733, Contig29456, Contig30368, Contig33034, Contig33481	map04150
Ether lipid metabolism	50	D	ec:3.1.4.4	30	Contig948, Contig3212, Contig3222, Contig4148, Contig4330, Contig4523, Contig9619, Contig10473, Contig11528, Contig11578, Contig12251, Contig13364, Contig14327, Contig16709, Contig17230, Contig17231, Contig17490, Contig18152, Contig18218, Contig18524, Contig18557, Contig18882, Contig20739, Contig29323, Contig31074, Contig31890, Contig33441, Contig33709, Contig33781, Contig35138	map00565
Ether lipid metabolism	50	C	ec:3.1.4.3	1	Contig292	map00565
Ether lipid metabolism	50	phosphatase	ec:3.1.3.4	10	Contig766, Contig7414, Contig11011, Contig12522, Contig16617, Contig20400, Contig21571, Contig22612, Contig31951, Contig31952	map00565
Ether lipid metabolism	50	cholinephosphotransferase	ec:2.7.8.2	2	Contig15921, Contig28081	map00565
Ether lipid metabolism	50	A2	ec:3.1.1.4	7	Contig6052, Contig6394, Contig6470, Contig6471, Contig13144, Contig25434, Contig34242	map00565
Benzoxazinoid biosynthesis	1	lyase	ec:4.1.2.8	1	Contig30172	map00402
Glycerophospholipid metabolism	168	phosphodiesterase	ec:3.1.4.46	15	Contig1384, Contig3038, Contig8056, Contig8443, Contig9323, Contig14546, Contig15386, Contig20236, Contig27529, Contig29281, Contig29282, Contig29283, Contig30934, Contig34103, Contig34554	map00564
Glycerophospholipid metabolism	168	decarboxylase	ec:4.1.1.65	6	Contig8230, Contig14257, Contig16085, Contig23337, Contig27713, Contig33504	map00564
Glycerophospholipid metabolism	168	D	ec:3.1.4.4	30	Contig948, Contig3212, Contig3222, Contig4148, Contig4330, Contig4523, Contig9619, Contig10473, Contig11528, Contig11578, Contig12251, Contig13364, Contig14327, Contig16709, Contig17230, Contig17231, Contig17490, Contig18152, Contig18218, Contig18524, Contig18557, Contig18882, Contig20739, Contig29323, Contig31074, Contig31890, Contig33441, Contig33709, Contig33781, Contig35138	map00564
Glycerophospholipid metabolism	168	C	ec:3.1.4.3	1	Contig292	map00564
Glycerophospholipid metabolism	168	phosphodiesterase	ec:3.1.4.2	2	Contig14546, Contig30934	map00564
Glycerophospholipid metabolism	168	3-phosphatidyltransferase	ec:2.7.8.11	1	Contig6185	map00564
Glycerophospholipid metabolism	168	N-methyltransferase	ec:2.1.1.103	1	Contig1131	map00564
Glycerophospholipid metabolism	168	A1	ec:3.1.1.32	8	Contig1563, Contig5417, Contig8169, Contig8989, Contig12057, Contig21653, Contig22925, Contig23846	map00564
Glycerophospholipid metabolism	168	dehydrogenase (NAD+)	ec:1.1.1.8	4	Contig6903, Contig6923, Contig13677, Contig18653	map00564
Glycerophospholipid metabolism	168	N-methyltransferase	ec:2.1.1.71	1	Contig2777	map00564
Glycerophospholipid metabolism	168	phosphatase	ec:3.1.3.75	2	Contig7607, Contig10971	map00564
Glycerophospholipid metabolism	168	cytidylyltransferase	ec:2.7.7.41	8	Contig3601, Contig6536, Contig6881, Contig12985, Contig13721, Contig21906, Contig22511, Contig26289	map00564
Glycerophospholipid metabolism	168	cytidylyltransferase	ec:2.7.7.15	2	Contig1627, Contig20443	map00564
Glycerophospholipid metabolism	168	cytidylyltransferase	ec:2.7.7.14	1	Contig14806	map00564
Glycerophospholipid metabolism	168	O-acyltransferase	ec:2.3.1.51	11	Contig418, Contig1438, Contig2782, Contig4869, Contig5109, Contig10757, Contig15255, Contig17158, Contig22594, Contig24155, Contig28466	map00564
Glycerophospholipid metabolism	168	O-acyltransferase	ec:2.3.1.43	4	Contig17411, Contig27428, Contig29642, Contig31647	map00564
Glycerophospholipid metabolism	168	dehydrogenase [NAD(P)+]	ec:1.1.1.94	3	Contig6903, Contig6923, Contig18653	map00564
Glycerophospholipid metabolism	168	1-O-acyltransferase	ec:2.3.1.15	9	Contig418, Contig2978, Contig7655, Contig10590, Contig10604, Contig13261, Contig13957, Contig15210, Contig28466	map00564
Glycerophospholipid metabolism	168	phosphatase	ec:3.1.3.4	10	Contig766, Contig7414, Contig11011, Contig12522, Contig16617, Contig20400, Contig21571, Contig22612, Contig31951, Contig31952	map00564
Glycerophospholipid metabolism	168	kinase (ATP)	ec:2.7.1.107	25	Contig1748, Contig3085, Contig5329, Contig6635, Contig7339, Contig9650, Contig11070, Contig11238, Contig20532, Contig20612, Contig21009, Contig22551, Contig25950, Contig26149, Contig26150, Contig26151, Contig26152, Contig26153, Contig27055, Contig29220, Contig33021, Contig33871, Contig34036, Contig35328, Contig36563	map00564
Glycerophospholipid metabolism	168	O-phosphatidyltransferase	ec:2.7.8.8	2	Contig8527, Contig35518	map00564
Glycerophospholipid metabolism	168	3-phosphatidyltransferase	ec:2.7.8.5	2	Contig6146, Contig16059	map00564
Glycerophospholipid metabolism	168	cholinephosphotransferase	ec:2.7.8.2	2	Contig15921, Contig28081	map00564
Glycerophospholipid metabolism	168	dehydrogenase	ec:1.1.5.3	7	Contig2918, Contig3646, Contig7233, Contig14107, Contig21619, Contig30335, Contig33711	map00564
Glycerophospholipid metabolism	168	kinase	ec:2.7.1.82	4	Contig16301, Contig20100, Contig20101, Contig33259	map00564
Glycerophospholipid metabolism	168	lecithinase B	ec:3.1.1.5	6	Contig4449, Contig16803, Contig17298, Contig23373, Contig29114, Contig34120	map00564
Glycerophospholipid metabolism	168	A2	ec:3.1.1.4	7	Contig6052, Contig6394, Contig6470, Contig6471, Contig13144, Contig25434, Contig34242	map00564
Glycerophospholipid metabolism	168	kinase	ec:2.7.1.32	1	Contig2262	map00564
Glycerophospholipid metabolism	168	oxidase	ec:1.1.3.21	6	Contig2918, Contig3646, Contig7233, Contig14107, Contig21619, Contig33711	map00564
Novobiocin biosynthesis	19	transaminase	ec:2.6.1.57	17	Contig1612, Contig1630, Contig1707, Contig2457, Contig5102, Contig5742, Contig7632, Contig8433, Contig12019, Contig12021, Contig12422, Contig12964, Contig22581, Contig25768, Contig25954, Contig29851, Contig34031	map00401
Novobiocin biosynthesis	19	transaminase	ec:2.6.1.9	15	Contig1612, Contig1707, Contig2457, Contig5102, Contig5742, Contig7632, Contig8433, Contig12019, Contig12021, Contig12422, Contig12964, Contig22581, Contig25768, Contig25954, Contig29851	map00401
Novobiocin biosynthesis	19	transaminase	ec:2.6.1.5	15	Contig1612, Contig1707, Contig2457, Contig5102, Contig5742, Contig7632, Contig8433, Contig12019, Contig12021, Contig12422, Contig12964, Contig22581, Contig25768, Contig25954, Contig29851	map00401
Novobiocin biosynthesis	19	transaminase	ec:2.6.1.1	17	Contig1612, Contig1630, Contig1707, Contig2457, Contig5102, Contig5742, Contig7632, Contig8433, Contig12019, Contig12021, Contig12422, Contig12964, Contig22581, Contig25768, Contig25954, Contig29851, Contig34031	map00401
Novobiocin biosynthesis	19	dehydrogenase	ec:1.3.1.12	2	Contig5796, Contig18079	map00401
Glycosylphosphatidylinositol(GPI)-anchor biosynthesis	5	N-acetylglucosaminyltransferase	ec:2.4.1.198	5	Contig7386, Contig7387, Contig8331, Contig20093, Contig27369	map00563
Phenylalanine, tyrosine and tryptophan biosynthesis	79	dehydratase	ec:4.2.1.91	8	Contig2673, Contig14793, Contig15897, Contig23124, Contig25250, Contig26958, Contig30446, Contig32623	map00400
Phenylalanine, tyrosine and tryptophan biosynthesis	79	synthase	ec:4.1.1.48	4	Contig9885, Contig10853, Contig20349, Contig31687	map00400
Phenylalanine, tyrosine and tryptophan biosynthesis	79	isomerase	ec:5.3.1.24	1	Contig17259	map00400
Phenylalanine, tyrosine and tryptophan biosynthesis	79	mutase	ec:5.4.99.5	3	Contig2222, Contig10739, Contig16200	map00400
Phenylalanine, tyrosine and tryptophan biosynthesis	79	dehydratase	ec:4.2.1.51	7	Contig2673, Contig14793, Contig15897, Contig23124, Contig25250, Contig26958, Contig30446	map00400
Phenylalanine, tyrosine and tryptophan biosynthesis	79	oxidase	ec:1.4.3.2	2	Contig16048, Contig18630	map00400
Phenylalanine, tyrosine and tryptophan biosynthesis	79	synthase	ec:4.2.1.20	7	Contig3644, Contig4837, Contig12652, Contig22859, Contig29730, Contig30172, Contig30250	map00400
Phenylalanine, tyrosine and tryptophan biosynthesis	79	dehydratase	ec:4.2.1.10	3	Contig10672, Contig13403, Contig15713	map00400
Phenylalanine, tyrosine and tryptophan biosynthesis	79	synthase	ec:4.1.3.27	5	Contig1926, Contig16587, Contig26255, Contig27423, Contig34064	map00400
Phenylalanine, tyrosine and tryptophan biosynthesis	79	phosphoribosyltransferase	ec:2.4.2.18	5	Contig1794, Contig1795, Contig7441, Contig12976, Contig21253	map00400
Phenylalanine, tyrosine and tryptophan biosynthesis	79	dehydrogenase	ec:1.1.1.282	4	Contig4647, Contig10672, Contig13403, Contig15713	map00400
Phenylalanine, tyrosine and tryptophan biosynthesis	79	synthase	ec:4.2.3.5	1	Contig21046	map00400
Phenylalanine, tyrosine and tryptophan biosynthesis	79	synthase	ec:4.2.3.4	4	Contig4647, Contig9592, Contig22659, Contig34048	map00400
Phenylalanine, tyrosine and tryptophan biosynthesis	79	synthase	ec:2.5.1.54	10	Contig1135, Contig10983, Contig12081, Contig20975, Contig20976, Contig23223, Contig25718, Contig25719, Contig28623, Contig28736	map00400
Phenylalanine, tyrosine and tryptophan biosynthesis	79	dehydrogenase	ec:1.1.1.25	3	Contig10672, Contig13403, Contig15713	map00400
Phenylalanine, tyrosine and tryptophan biosynthesis	79	dehydrogenase	ec:1.1.1.24	1	Contig4647	map00400
Phenylalanine, tyrosine and tryptophan biosynthesis	79	aminotransferase	ec:2.6.1.79	2	Contig12019, Contig12964	map00400
Phenylalanine, tyrosine and tryptophan biosynthesis	79	aminotransferase	ec:2.6.1.78	2	Contig12019, Contig12964	map00400
Phenylalanine, tyrosine and tryptophan biosynthesis	79	1-carboxyvinyltransferase	ec:2.5.1.19	4	Contig20163, Contig21704, Contig29081, Contig29082	map00400
Phenylalanine, tyrosine and tryptophan biosynthesis	79	transaminase	ec:2.6.1.57	17	Contig1612, Contig1630, Contig1707, Contig2457, Contig5102, Contig5742, Contig7632, Contig8433, Contig12019, Contig12021, Contig12422, Contig12964, Contig22581, Contig25768, Contig25954, Contig29851, Contig34031	map00400
Phenylalanine, tyrosine and tryptophan biosynthesis	79	transaminase	ec:2.6.1.9	15	Contig1612, Contig1707, Contig2457, Contig5102, Contig5742, Contig7632, Contig8433, Contig12019, Contig12021, Contig12422, Contig12964, Contig22581, Contig25768, Contig25954, Contig29851	map00400
Phenylalanine, tyrosine and tryptophan biosynthesis	79	transaminase	ec:2.6.1.5	15	Contig1612, Contig1707, Contig2457, Contig5102, Contig5742, Contig7632, Contig8433, Contig12019, Contig12021, Contig12422, Contig12964, Contig22581, Contig25768, Contig25954, Contig29851	map00400
Phenylalanine, tyrosine and tryptophan biosynthesis	79	transaminase	ec:2.6.1.1	17	Contig1612, Contig1630, Contig1707, Contig2457, Contig5102, Contig5742, Contig7632, Contig8433, Contig12019, Contig12021, Contig12422, Contig12964, Contig22581, Contig25768, Contig25954, Contig29851, Contig34031	map00400
Phenylalanine, tyrosine and tryptophan biosynthesis	79	kinase	ec:2.7.1.71	3	Contig21679, Contig26898, Contig32320	map00400
Phenylalanine, tyrosine and tryptophan biosynthesis	79	dehydrogenase (NADP+)	ec:1.3.1.13	2	Contig5796, Contig18079	map00400
Phenylalanine, tyrosine and tryptophan biosynthesis	79	dehydrogenase	ec:1.3.1.12	2	Contig5796, Contig18079	map00400
Inositol phosphate metabolism	95	C	ec:3.1.4.3	1	Contig292	map00562
Inositol phosphate metabolism	95	phospholipase C	ec:3.1.4.11	9	Contig2196, Contig3711, Contig8143, Contig9628, Contig12162, Contig20847, Contig21902, Contig26445, Contig35834	map00562
Inositol phosphate metabolism	95	3-phosphatidyltransferase	ec:2.7.8.11	1	Contig6185	map00562
Inositol phosphate metabolism	95	isomerase	ec:5.3.1.1	3	Contig1170, Contig4914, Contig6695	map00562
Inositol phosphate metabolism	95	oxygenase	ec:1.13.99.1	4	Contig14068, Contig14171, Contig26564, Contig31159	map00562
Inositol phosphate metabolism	95	inositol-1,3-bisphosphate 3-phosphatase	ec:3.1.3.64	2	Contig6636, Contig18260	map00562
Inositol phosphate metabolism	95	inositol-polyphosphate phosphatase	ec:3.1.3.62	1	Contig14987	map00562
Inositol phosphate metabolism	95	1-phosphatase	ec:3.1.3.57	4	Contig14895, Contig16135, Contig22672, Contig34326	map00562
Inositol phosphate metabolism	95	5-phosphatase	ec:3.1.3.56	6	Contig894, Contig8566, Contig9386, Contig18724, Contig22048, Contig34535	map00562
Inositol phosphate metabolism	95	5-phosphatase	ec:3.1.3.36	6	Contig771, Contig14990, Contig18574, Contig27688, Contig30645, Contig30646	map00562
Inositol phosphate metabolism	95	phosphatase	ec:3.1.3.25	4	Contig13032, Contig20336, Contig21249, Contig30881	map00562
Inositol phosphate metabolism	95	5/6-kinase	ec:2.7.1.159	7	Contig2199, Contig3044, Contig7194, Contig17625, Contig20430, Contig30492, Contig32329	map00562
Inositol phosphate metabolism	95	2-kinase	ec:2.7.1.158	4	Contig16406, Contig21558, Contig24568, Contig33991	map00562
Inositol phosphate metabolism	95	multikinase	ec:2.7.1.151	2	Contig9496, Contig30492	map00562
Inositol phosphate metabolism	95	5-kinase	ec:2.7.1.150	7	Contig1934, Contig2328, Contig2494, Contig13264, Contig24652, Contig25794, Contig32326	map00562
Inositol phosphate metabolism	95	3-kinase	ec:2.7.1.137	1	Contig21516	map00562
Inositol phosphate metabolism	95	1-kinase	ec:2.7.1.134	5	Contig2199, Contig3044, Contig17625, Contig20430, Contig32329	map00562
Inositol phosphate metabolism	95	3-kinase	ec:2.7.1.127	2	Contig30492, Contig31287	map00562
Inositol phosphate metabolism	95	2-dehydrogenase	ec:1.1.1.18	1	Contig26880	map00562
Inositol phosphate metabolism	95	synthase	ec:5.5.1.4	1	Contig5000	map00562
Inositol phosphate metabolism	95	5-kinase	ec:2.7.1.68	14	Contig700, Contig1934, Contig1972, Contig2328, Contig2807, Contig3204, Contig7032, Contig7906, Contig11112, Contig15404, Contig17920, Contig18887, Contig23448, Contig25794	map00562
Inositol phosphate metabolism	95	4-kinase	ec:2.7.1.67	20	Contig135, Contig2875, Contig3921, Contig4066, Contig5294, Contig5295, Contig6387, Contig13145, Contig13146, Contig13147, Contig17681, Contig17732, Contig18743, Contig19287, Contig21768, Contig23380, Contig24220, Contig27965, Contig30376, Contig32845	map00562
Glycerolipid metabolism	151	galactolipid lipase	ec:3.1.1.26	10	Contig1563, Contig2342, Contig3936, Contig6394, Contig9975, Contig12057, Contig20912, Contig21653, Contig23846, Contig33770	map00561
Glycerolipid metabolism	151	lipase	ec:3.1.1.23	2	Contig15493, Contig25867	map00561
Glycerolipid metabolism	151	galactosyltransferase	ec:2.4.1.184	3	Contig3553, Contig5514, Contig16794	map00561
Glycerolipid metabolism	151	dehydrogenase (NADP+)	ec:1.1.1.2	2	Contig1555, Contig8457	map00561
Glycerolipid metabolism	151	melibiase	ec:3.2.1.22	7	Contig1104, Contig2568, Contig5405, Contig5443, Contig12123, Contig28659, Contig30661	map00561
Glycerolipid metabolism	151	synthase	ec:3.13.1.1	1	Contig13379	map00561
Glycerolipid metabolism	151	acyltransferase	ec:2.3.1.158	4	Contig1502, Contig19377, Contig26261, Contig27428	map00561
Glycerolipid metabolism	151	O-acyltransferase	ec:2.3.1.51	11	Contig418, Contig1438, Contig2782, Contig4869, Contig5109, Contig10757, Contig15255, Contig17158, Contig22594, Contig24155, Contig28466	map00561
Glycerolipid metabolism	151	O-acyltransferase	ec:2.3.1.22	1	Contig29114	map00561
Glycerolipid metabolism	151	O-acyltransferase	ec:2.3.1.20	14	Contig1259, Contig2900, Contig4311, Contig6489, Contig7499, Contig11474, Contig11776, Contig12862, Contig15158, Contig16217, Contig22590, Contig26547, Contig27552, Contig35196	map00561
Glycerolipid metabolism	151	1-O-acyltransferase	ec:2.3.1.15	9	Contig418, Contig2978, Contig7655, Contig10590, Contig10604, Contig13261, Contig13957, Contig15210, Contig28466	map00561
Glycerolipid metabolism	151	phosphatase	ec:3.1.3.4	10	Contig766, Contig7414, Contig11011, Contig12522, Contig16617, Contig20400, Contig21571, Contig22612, Contig31951, Contig31952	map00561
Glycerolipid metabolism	151	synthase	ec:2.4.1.46	1	Contig15479	map00561
Glycerolipid metabolism	151	dehydrogenase (NAD+)	ec:1.2.1.3	9	Contig4644, Contig5813, Contig12514, Contig12539, Contig13265, Contig21165, Contig29249, Contig29419, Contig31520	map00561
Glycerolipid metabolism	151	kinase (ATP)	ec:2.7.1.107	25	Contig1748, Contig3085, Contig5329, Contig6635, Contig7339, Contig9650, Contig11070, Contig11238, Contig20532, Contig20612, Contig21009, Contig22551, Contig25950, Contig26149, Contig26150, Contig26151, Contig26152, Contig26153, Contig27055, Contig29220, Contig33021, Contig33871, Contig34036, Contig35328, Contig36563	map00561
Glycerolipid metabolism	151	reductase	ec:1.1.1.21	4	Contig12645, Contig15918, Contig16390, Contig17588	map00561
Glycerolipid metabolism	151	synthase	ec:2.4.1.241	3	Contig3553, Contig5514, Contig31216	map00561
Glycerolipid metabolism	151	lipase	ec:3.1.1.3	42	Contig678, Contig1021, Contig1563, Contig1818, Contig3936, Contig4000, Contig4838, Contig5204, Contig5417, Contig6281, Contig6420, Contig6494, Contig6765, Contig7159, Contig7468, Contig8188, Contig8678, Contig9074, Contig9688, Contig9975, Contig12057, Contig12305, Contig14204, Contig14695, Contig15036, Contig15327, Contig20081, Contig20627, Contig21617, Contig21653, Contig23020, Contig23846, Cont…	map00561
Glycerolipid metabolism	151	3-kinase	ec:2.7.1.31	1	Contig5745	map00561
Glycerolipid metabolism	151	kinase	ec:2.7.1.30	1	Contig30644	map00561
Glycerolipid metabolism	151	kinase	ec:2.7.1.29	2	Contig21446, Contig34178	map00561
Fluorobenzoate degradation	2	hydratase	ec:4.2.1.84	1	Contig2098	map00364
Fluorobenzoate degradation	2	cycloisomerase	ec:5.5.1.1	1	Contig12342	map00364
Benzoate degradation	31	hydratase	ec:4.2.1.17	23	Contig440, Contig2746, Contig2936, Contig2953, Contig5767, Contig12793, Contig12794, Contig12879, Contig14422, Contig16800, Contig18154, Contig20252, Contig22527, Contig23316, Contig24371, Contig25784, Contig27275, Contig28552, Contig28889, Contig28890, Contig29433, Contig29676, Contig31102	map00362
Benzoate degradation	31	dehydrogenase	ec:1.1.1.157	1	Contig28703	map00362
Benzoate degradation	31	C-acyltransferase	ec:2.3.1.16	3	Contig480, Contig19842, Contig28627	map00362
Benzoate degradation	31	C-acetyltransferase	ec:2.3.1.9	2	Contig19084, Contig20992	map00362
Benzoate degradation	31	ligase	ec:6.2.1.25	1	Contig2500	map00362
Benzoate degradation	31	cycloisomerase	ec:5.5.1.1	1	Contig12342	map00362
Chlorocyclohexane and chlorobenzene degradation	5	dehalogenase	ec:3.8.1.5	2	Contig6591, Contig27650	map00361
Chlorocyclohexane and chlorobenzene degradation	5	reductase	ec:1.6.5.7	2	Contig1846, Contig12017	map00361
Chlorocyclohexane and chlorobenzene degradation	5	cycloisomerase	ec:5.5.1.1	1	Contig12342	map00361
Phenylalanine metabolism	182	decarboxylase	ec:4.1.1.28	2	Contig16145, Contig23392	map00360
Phenylalanine metabolism	182	oxidase	ec:1.4.3.2	2	Contig16048, Contig18630	map00360
Phenylalanine metabolism	182	hydratase	ec:4.2.1.17	23	Contig440, Contig2746, Contig2936, Contig2953, Contig5767, Contig12793, Contig12794, Contig12879, Contig14422, Contig16800, Contig18154, Contig20252, Contig22527, Contig23316, Contig24371, Contig25784, Contig27275, Contig28552, Contig28889, Contig28890, Contig29433, Contig29676, Contig31102	map00360
Phenylalanine metabolism	182	oxidase	ec:1.4.3.21	14	Contig685, Contig1624, Contig3772, Contig4392, Contig9831, Contig11322, Contig12610, Contig13288, Contig16048, Contig18630, Contig30069, Contig32447, Contig32982, Contig33534	map00360
Phenylalanine metabolism	182	O-methyltransferase	ec:2.1.1.104	5	Contig466, Contig5254, Contig20238, Contig28975, Contig30711	map00360
Phenylalanine metabolism	182	ammonia-lyase	ec:4.3.1.25	11	Contig1345, Contig4138, Contig6864, Contig10623, Contig18721, Contig20944, Contig22881, Contig24856, Contig28936, Contig28937, Contig28938	map00360
Phenylalanine metabolism	182	ammonia-lyase	ec:4.3.1.24	11	Contig1345, Contig4138, Contig6864, Contig10623, Contig18721, Contig20944, Contig22881, Contig24856, Contig28936, Contig28937, Contig28938	map00360
Phenylalanine metabolism	182	lactoperoxidase	ec:1.11.1.7	70	Contig1239, Contig1337, Contig2346, Contig2883, Contig2891, Contig3670, Contig4019, Contig4114, Contig4595, Contig4770, Contig5071, Contig5112, Contig5408, Contig6907, Contig7186, Contig7516, Contig7750, Contig8422, Contig10180, Contig10274, Contig10759, Contig10908, Contig11917, Contig12237, Contig12386, Contig12443, Contig12515, Contig12863, Contig13818, Contig13893, Contig15091, Contig16123, C…	map00360
Phenylalanine metabolism	182	acylamidase	ec:3.5.1.4	7	Contig803, Contig4999, Contig6947, Contig8376, Contig13900, Contig18695, Contig23027	map00360
Phenylalanine metabolism	182	dehydrogenase	ec:1.1.1.157	1	Contig28703	map00360
Phenylalanine metabolism	182	hydrolase	ec:3.5.1.32	6	Contig3141, Contig4534, Contig13041, Contig15205, Contig21561, Contig26912	map00360
Phenylalanine metabolism	182	N-phenylacetyltransferase	ec:2.3.1.14	3	Contig8988, Contig9158, Contig36109	map00360
Phenylalanine metabolism	182	dehydrogenase [NAD(P)+]	ec:1.2.1.5	4	Contig13265, Contig20964, Contig28638, Contig31520	map00360
Phenylalanine metabolism	182	dioxygenase	ec:1.13.11.27	1	Contig12546	map00360
Phenylalanine metabolism	182	reductase	ec:1.1.1.237	2	Contig18500, Contig26683	map00360
Phenylalanine metabolism	182	transaminase	ec:2.6.1.57	17	Contig1612, Contig1630, Contig1707, Contig2457, Contig5102, Contig5742, Contig7632, Contig8433, Contig12019, Contig12021, Contig12422, Contig12964, Contig22581, Contig25768, Contig25954, Contig29851, Contig34031	map00360
Phenylalanine metabolism	182	transaminase	ec:2.6.1.9	15	Contig1612, Contig1707, Contig2457, Contig5102, Contig5742, Contig7632, Contig8433, Contig12019, Contig12021, Contig12422, Contig12964, Contig22581, Contig25768, Contig25954, Contig29851	map00360
Phenylalanine metabolism	182	transaminase	ec:2.6.1.5	15	Contig1612, Contig1707, Contig2457, Contig5102, Contig5742, Contig7632, Contig8433, Contig12019, Contig12021, Contig12422, Contig12964, Contig22581, Contig25768, Contig25954, Contig29851	map00360
Phenylalanine metabolism	182	transaminase	ec:2.6.1.1	17	Contig1612, Contig1630, Contig1707, Contig2457, Contig5102, Contig5742, Contig7632, Contig8433, Contig12019, Contig12021, Contig12422, Contig12964, Contig22581, Contig25768, Contig25954, Contig29851, Contig34031	map00360
Phenylalanine metabolism	182	4-monooxygenase	ec:1.14.13.11	2	Contig11964, Contig25635	map00360
Phenylalanine metabolism	182	ligase	ec:6.2.1.12	12	Contig190, Contig1544, Contig4359, Contig4859, Contig8781, Contig10733, Contig12133, Contig12526, Contig13709, Contig14680, Contig28563, Contig29407	map00360
Phenylalanine metabolism	182	transaminase	ec:2.6.1.21	2	Contig2173, Contig6050	map00360
Isoquinoline alkaloid biosynthesis	43	decarboxylase	ec:4.1.1.28	2	Contig16145, Contig23392	map00950
Isoquinoline alkaloid biosynthesis	43	decarboxylase	ec:4.1.1.25	2	Contig16145, Contig23392	map00950
Isoquinoline alkaloid biosynthesis	43	oxidase	ec:1.21.3.3	6	Contig285, Contig6763, Contig6764, Contig20830, Contig30671, Contig30672	map00950
Isoquinoline alkaloid biosynthesis	43	oxidase	ec:1.4.3.2	2	Contig16048, Contig18630	map00950
Isoquinoline alkaloid biosynthesis	43	6-O-methyltransferase	ec:2.1.1.128	1	Contig31329	map00950
Isoquinoline alkaloid biosynthesis	43	oxidase	ec:1.4.3.21	14	Contig685, Contig1624, Contig3772, Contig4392, Contig9831, Contig11322, Contig12610, Contig13288, Contig16048, Contig18630, Contig30069, Contig32447, Contig32982, Contig33534	map00950
Isoquinoline alkaloid biosynthesis	43	oxidase	ec:1.10.3.1	1	Contig20205	map00950
Isoquinoline alkaloid biosynthesis	43	3'-monooxygenase	ec:1.14.13.71	1	Contig33490	map00950
Isoquinoline alkaloid biosynthesis	43	reductase (NADPH)	ec:1.1.1.247	1	Contig3147	map00950
Isoquinoline alkaloid biosynthesis	43	transaminase	ec:2.6.1.57	17	Contig1612, Contig1630, Contig1707, Contig2457, Contig5102, Contig5742, Contig7632, Contig8433, Contig12019, Contig12021, Contig12422, Contig12964, Contig22581, Contig25768, Contig25954, Contig29851, Contig34031	map00950
Isoquinoline alkaloid biosynthesis	43	transaminase	ec:2.6.1.5	15	Contig1612, Contig1707, Contig2457, Contig5102, Contig5742, Contig7632, Contig8433, Contig12019, Contig12021, Contig12422, Contig12964, Contig22581, Contig25768, Contig25954, Contig29851	map00950
Isoquinoline alkaloid biosynthesis	43	transaminase	ec:2.6.1.1	17	Contig1612, Contig1630, Contig1707, Contig2457, Contig5102, Contig5742, Contig7632, Contig8433, Contig12019, Contig12021, Contig12422, Contig12964, Contig22581, Contig25768, Contig25954, Contig29851, Contig34031	map00950
Vitamin B6 metabolism	21	5'-phosphate synthase	ec:1.4.3.5	7	Contig3430, Contig7419, Contig9886, Contig17339, Contig20350, Contig24781, Contig34134	map00750
Vitamin B6 metabolism	21	4-dehydrogenase	ec:1.1.1.107	1	Contig14504	map00750
Vitamin B6 metabolism	21	4-dehydrogenase	ec:1.1.1.65	7	Contig9754, Contig15861, Contig25737, Contig26139, Contig28918, Contig28955, Contig31635	map00750
Vitamin B6 metabolism	21	synthase	ec:4.2.3.1	4	Contig6949, Contig11114, Contig25956, Contig29488	map00750
Vitamin B6 metabolism	21	transaminase	ec:2.6.1.52	1	Contig4721	map00750
Vitamin B6 metabolism	21	kinase	ec:2.7.1.35	1	Contig10550	map00750
Peptidoglycan biosynthesis	5	MraY transferase	ec:2.7.8.13	2	Contig6754, Contig16072	map00550
Peptidoglycan biosynthesis	5	ligase	ec:6.3.2.4	1	Contig13679	map00550
Peptidoglycan biosynthesis	5	ligase	ec:6.3.2.13	2	Contig15840, Contig31486	map00550
Tyrosine metabolism	62	decarboxylase	ec:4.1.1.68	1	Contig5470	map00350
Tyrosine metabolism	62	O-methyltransferase	ec:2.1.1.6	2	Contig27880, Contig27881	map00350
Tyrosine metabolism	62	beta-diketonase	ec:3.7.1.2	1	Contig12746	map00350
Tyrosine metabolism	62	decarboxylase	ec:4.1.1.28	2	Contig16145, Contig23392	map00350
Tyrosine metabolism	62	decarboxylase	ec:4.1.1.25	2	Contig16145, Contig23392	map00350
Tyrosine metabolism	62	oxidase	ec:1.4.3.2	2	Contig16048, Contig18630	map00350
Tyrosine metabolism	62	oxidase	ec:1.4.3.21	14	Contig685, Contig1624, Contig3772, Contig4392, Contig9831, Contig11322, Contig12610, Contig13288, Contig16048, Contig18630, Contig30069, Contig32447, Contig32982, Contig33534	map00350
Tyrosine metabolism	62	dehydrogenase	ec:1.1.1.1	10	Contig1380, Contig1422, Contig1423, Contig5344, Contig13651, Contig22871, Contig25492, Contig26243, Contig29939, Contig33466	map00350
Tyrosine metabolism	62	1,2-dioxygenase	ec:1.13.11.5	1	Contig21806	map00350
Tyrosine metabolism	62	N-phenylacetyltransferase	ec:2.3.1.14	3	Contig8988, Contig9158, Contig36109	map00350
Tyrosine metabolism	62	oxidase	ec:1.10.3.1	1	Contig20205	map00350
Tyrosine metabolism	62	dehydrogenase [NAD(P)+]	ec:1.2.1.5	4	Contig13265, Contig20964, Contig28638, Contig31520	map00350
Tyrosine metabolism	62	dioxygenase	ec:1.13.11.27	1	Contig12546	map00350
Tyrosine metabolism	62	reductase	ec:1.1.1.237	2	Contig18500, Contig26683	map00350
Tyrosine metabolism	62	isomerase	ec:5.2.1.2	2	Contig11788, Contig28546	map00350
Tyrosine metabolism	62	transaminase	ec:2.6.1.57	17	Contig1612, Contig1630, Contig1707, Contig2457, Contig5102, Contig5742, Contig7632, Contig8433, Contig12019, Contig12021, Contig12422, Contig12964, Contig22581, Contig25768, Contig25954, Contig29851, Contig34031	map00350
Tyrosine metabolism	62	transaminase	ec:2.6.1.9	15	Contig1612, Contig1707, Contig2457, Contig5102, Contig5742, Contig7632, Contig8433, Contig12019, Contig12021, Contig12422, Contig12964, Contig22581, Contig25768, Contig25954, Contig29851	map00350
Tyrosine metabolism	62	transaminase	ec:2.6.1.5	15	Contig1612, Contig1707, Contig2457, Contig5102, Contig5742, Contig7632, Contig8433, Contig12019, Contig12021, Contig12422, Contig12964, Contig22581, Contig25768, Contig25954, Contig29851	map00350
Tyrosine metabolism	62	transaminase	ec:2.6.1.1	17	Contig1612, Contig1630, Contig1707, Contig2457, Contig5102, Contig5742, Contig7632, Contig8433, Contig12019, Contig12021, Contig12422, Contig12964, Contig22581, Contig25768, Contig25954, Contig29851, Contig34031	map00350
Tyrosine metabolism	62	dehydrogenase [NAD(P)+]	ec:1.2.1.16	1	Contig5256	map00350
Stilbenoid, diarylheptanoid and gingerol biosynthesis	9	O-methyltransferase	ec:2.1.1.104	5	Contig466, Contig5254, Contig20238, Contig28975, Contig30711	map00945
Stilbenoid, diarylheptanoid and gingerol biosynthesis	9	O-hydroxycinnamoyltransferase	ec:2.3.1.133	2	Contig11773, Contig28724	map00945
Stilbenoid, diarylheptanoid and gingerol biosynthesis	9	4-monooxygenase	ec:1.14.13.11	2	Contig11964, Contig25635	map00945
Flavone and flavonol biosynthesis	16	beta-glucuronide glucuronohydrolase glucuronidase	ec:3.2.1.31	1	Contig29348	map00944
Flavone and flavonol biosynthesis	16	4'-sulfotransferase	ec:2.8.2.27	1	Contig4620	map00944
Flavone and flavonol biosynthesis	16	3-sulfotransferase	ec:2.8.2.25	1	Contig4620	map00944
Flavone and flavonol biosynthesis	16	3',5'-hydroxylase	ec:1.14.13.88	11	Contig96, Contig4898, Contig6830, Contig6946, Contig9406, Contig13368, Contig22280, Contig24459, Contig28464, Contig31453, Contig32282	map00944
Flavone and flavonol biosynthesis	16	3'-monooxygenase	ec:1.14.13.21	3	Contig11792, Contig28705, Contig28706	map00944
Isoflavonoid biosynthesis	8	2'-hydroxylase	ec:1.14.13.89	4	Contig9481, Contig21942, Contig29511, Contig33155	map00943
Isoflavonoid biosynthesis	8	reductase	ec:1.3.1.45	4	Contig111, Contig1218, Contig2949, Contig9454	map00943
Anthocyanin biosynthesis	24	3-O-glucosyltransferase	ec:2.4.1.115	14	Contig10215, Contig10390, Contig10770, Contig17320, Contig20199, Contig21336, Contig22271, Contig23893, Contig24415, Contig29264, Contig32118, Contig32860, Contig34121, Contig34522	map00942
Anthocyanin biosynthesis	24	6''-O-malonyltransferase	ec:2.3.1.171	10	Contig158, Contig2995, Contig3476, Contig3853, Contig7109, Contig8802, Contig13005, Contig22724, Contig23258, Contig27893	map00942
Flavonoid biosynthesis	71	O-methyltransferase	ec:2.1.1.104	5	Contig466, Contig5254, Contig20238, Contig28975, Contig30711	map00941
Flavonoid biosynthesis	71	synthase	ec:2.3.1.74	10	Contig1280, Contig1332, Contig5198, Contig11873, Contig12297, Contig13289, Contig25731, Contig28458, Contig29143, Contig29243	map00941
Flavonoid biosynthesis	71	O-hydroxycinnamoyltransferase	ec:2.3.1.133	2	Contig11773, Contig28724	map00941
Flavonoid biosynthesis	71	synthase	ec:1.14.11.23	13	Contig372, Contig633, Contig967, Contig1827, Contig4818, Contig4891, Contig5410, Contig8035, Contig8238, Contig16281, Contig29240, Contig29241, Contig34901	map00941
Flavonoid biosynthesis	71	oxygenase	ec:1.14.11.19	3	Contig11715, Contig17241, Contig19549	map00941
Flavonoid biosynthesis	71	3',5'-hydroxylase	ec:1.14.13.88	11	Contig96, Contig4898, Contig6830, Contig6946, Contig9406, Contig13368, Contig22280, Contig24459, Contig28464, Contig31453, Contig32282	map00941
Flavonoid biosynthesis	71	3-dioxygenase	ec:1.14.11.9	6	Contig4818, Contig14626, Contig29240, Contig29241, Contig30424, Contig34901	map00941
Flavonoid biosynthesis	71	4-reductase	ec:1.1.1.219	14	Contig74, Contig4658, Contig5344, Contig6632, Contig9748, Contig15844, Contig16652, Contig24402, Contig25587, Contig28459, Contig28605, Contig29004, Contig29005, Contig29027	map00941
Flavonoid biosynthesis	71	3'-monooxygenase	ec:1.14.13.21	3	Contig11792, Contig28705, Contig28706	map00941
Flavonoid biosynthesis	71	4-monooxygenase	ec:1.14.13.11	2	Contig11964, Contig25635	map00941
Flavonoid biosynthesis	71	isomerase	ec:5.5.1.6	6	Contig4849, Contig4923, Contig15650, Contig18650, Contig20500, Contig21927	map00941
Phenylpropanoid biosynthesis	137	O-methyltransferase	ec:2.1.1.104	5	Contig466, Contig5254, Contig20238, Contig28975, Contig30711	map00940
Phenylpropanoid biosynthesis	137	ammonia-lyase	ec:4.3.1.25	11	Contig1345, Contig4138, Contig6864, Contig10623, Contig18721, Contig20944, Contig22881, Contig24856, Contig28936, Contig28937, Contig28938	map00940
Phenylpropanoid biosynthesis	137	ammonia-lyase	ec:4.3.1.24	11	Contig1345, Contig4138, Contig6864, Contig10623, Contig18721, Contig20944, Contig22881, Contig24856, Contig28936, Contig28937, Contig28938	map00940
Phenylpropanoid biosynthesis	137	lactoperoxidase	ec:1.11.1.7	70	Contig1239, Contig1337, Contig2346, Contig2883, Contig2891, Contig3670, Contig4019, Contig4114, Contig4595, Contig4770, Contig5071, Contig5112, Contig5408, Contig6907, Contig7186, Contig7516, Contig7750, Contig8422, Contig10180, Contig10274, Contig10759, Contig10908, Contig11917, Contig12237, Contig12386, Contig12443, Contig12515, Contig12863, Contig13818, Contig13893, Contig15091, Contig16123, C…	map00940
Phenylpropanoid biosynthesis	137	dehydrogenase	ec:1.1.1.195	2	Contig1296, Contig16652	map00940
Phenylpropanoid biosynthesis	137	gentiobiase	ec:3.2.1.21	23	Contig271, Contig500, Contig983, Contig1753, Contig2331, Contig4524, Contig5060, Contig5676, Contig5861, Contig9548, Contig9549, Contig10356, Contig12867, Contig14760, Contig16654, Contig17082, Contig18842, Contig19914, Contig27425, Contig28923, Contig28943, Contig29765, Contig36693	map00940
Phenylpropanoid biosynthesis	137	O-methyltransferase	ec:2.1.1.68	1	Contig265	map00940
Phenylpropanoid biosynthesis	137	glucosyltransferase	ec:2.4.1.128	2	Contig18296, Contig19774	map00940
Phenylpropanoid biosynthesis	137	beta-glucosidase	ec:3.2.1.126	1	Contig28801	map00940
Phenylpropanoid biosynthesis	137	O-hydroxycinnamoyltransferase	ec:2.3.1.133	2	Contig11773, Contig28724	map00940
Phenylpropanoid biosynthesis	137	dehydrogenase	ec:1.2.1.68	1	Contig29249	map00940
Phenylpropanoid biosynthesis	137	reductase	ec:1.2.1.44	5	Contig74, Contig15844, Contig24402, Contig25587, Contig28605	map00940
Phenylpropanoid biosynthesis	137	4-monooxygenase	ec:1.14.13.11	2	Contig11964, Contig25635	map00940
Phenylpropanoid biosynthesis	137	ligase	ec:6.2.1.12	12	Contig190, Contig1544, Contig4359, Contig4859, Contig8781, Contig10733, Contig12133, Contig12526, Contig13709, Contig14680, Contig28563, Contig29407	map00940
Riboflavin metabolism	10	reductase	ec:1.1.1.193	3	Contig14312, Contig14313, Contig26637	map00740
Riboflavin metabolism	10	deaminase	ec:3.5.4.26	4	Contig7593, Contig14312, Contig14313, Contig26637	map00740
Riboflavin metabolism	10	cyclohydrolase II	ec:3.5.4.25	3	Contig4176, Contig11751, Contig19926	map00740
Riboflavin metabolism	10	synthetase	ec:2.7.7.2	2	Contig815, Contig2011	map00740
Riboflavin metabolism	10	synthase	ec:4.1.99.12	3	Contig4176, Contig11751, Contig19926	map00740
Riboflavin metabolism	10	diphosphatase	ec:3.6.1.18	1	Contig16452	map00740
Riboflavin metabolism	10	kinase	ec:2.7.1.26	1	Contig2011	map00740
Lipopolysaccharide biosynthesis	10	synthase	ec:2.4.1.182	1	Contig18325	map00540
Lipopolysaccharide biosynthesis	10	cytidylyltransferase	ec:2.7.7.38	5	Contig313, Contig1223, Contig20191, Contig22049, Contig24102	map00540
Lipopolysaccharide biosynthesis	10	O-acyltransferase	ec:2.3.1.129	3	Contig629, Contig8962, Contig23419	map00540
Lipopolysaccharide biosynthesis	10	synthase	ec:2.5.1.55	1	Contig12035	map00540
Histidine metabolism	39	decarboxylase	ec:4.1.1.28	2	Contig16145, Contig23392	map00340
Histidine metabolism	39	decarboxylase	ec:4.1.1.22	1	Contig12247	map00340
Histidine metabolism	39	isomerase	ec:5.3.1.16	1	Contig15376	map00340
Histidine metabolism	39	dehydratase	ec:4.2.1.19	1	Contig13171	map00340
Histidine metabolism	39	phosphoribosyltransferase	ec:2.4.2.17	1	Contig29562	map00340
Histidine metabolism	39	cyclohydrolase	ec:3.5.4.19	1	Contig14596	map00340
Histidine metabolism	39	histidinol phosphate phosphatase	ec:3.1.3.15	1	Contig30881	map00340
Histidine metabolism	39	diphosphatase	ec:3.6.1.31	1	Contig14596	map00340
Histidine metabolism	39	dehydrogenase [NAD(P)+]	ec:1.2.1.5	4	Contig13265, Contig20964, Contig28638, Contig31520	map00340
Histidine metabolism	39	dehydrogenase (NAD+)	ec:1.2.1.3	9	Contig4644, Contig5813, Contig12514, Contig12539, Contig13265, Contig21165, Contig29249, Contig29419, Contig31520	map00340
Histidine metabolism	39	dehydrogenase	ec:1.1.1.23	5	Contig221, Contig24266, Contig24267, Contig30482, Contig30483	map00340
Histidine metabolism	39	transaminase	ec:2.6.1.9	15	Contig1612, Contig1707, Contig2457, Contig5102, Contig5742, Contig7632, Contig8433, Contig12019, Contig12021, Contig12422, Contig12964, Contig22581, Contig25768, Contig25954, Contig29851	map00340
