# Supplementary material for: Transcriptome Analysis of Gerbera hybrida Including in silico Confirmation of Defense Genes Found
Source: Front Plant Sci. 2016 Mar 1;7:247. doi: 10.3389/fpls.2016.00247 (PMC4771743; doi:10.3389/fpls.2016.00247)
Supplement: Supplementary file 5 [file Table5.XLSX]

## Sheet: Table S5
Table S5 Chalcone and stilbene synthase protein sequences obtained from NCBI for phylogenetic analyses
Species	accession no.	abbreviation	note
Antirrhinum majus	BAE80511.1	AmCHS
Arabidopsis halleri subsp. gemmifera	AAZ23684.1	AhCHS
A. thaliana	NP_196897.1	AtCHS
A. thaliana	AAZ23705.1	AtPKSB
Arachis hypogaea	P20178.1	AhSS
Artemisia annua	ACY74337.1	AaCHS3
Betula pendula	CAA71904.1	BpCHS
Bromheadia finlaysoniana	AAB62876.1	BfCHS
Callistephus chinensis	CAA91930.1	CcCHS
Chrysanthemum x morifolium	ABF69124.1	CmCHS
Chrysosplenium americanum	AAB54075.1	CaCHS
Dahlia pinnata	BAJ14768.1	DpCHS1
Gerbera hybrida	CAA86219.2	Gh2PS
G. hybrida	CAA86218.1	GhCHS1
G. hybrida	CAA86220.1	GhCHS3
G. hybrida	CAP20328.1	GhCHS4
Glycine max	P24826.1	GmCHS1
G. soja	KHN32314.1	GsCHS
Helianthus annuus	Ha_DY911847	Ha_DY911847	1
H. annuus	Ha_DY921724	Ha_DY921724	1
H. annuus	Ha_DY922225	Ha_DY922225	1
H. annuus	Ha_GE514800	Ha_GE514800	1
H. annuus	Ha_TC39714	Ha_TC39714	1
H. annuus	Ha_TC40680	Ha_TC40680	1
H. annuus	ALL34489.1	HaCHS2	1
Ipomoea perperea	AAB02620.1	IpCHSA
I. perperea	AAC49030.1	IpCHSB
I. perperea	AAC49031.1	IpCHSC
I. perperea	ABW69675.1	IpCHSD
I. perperea	BAA87337.1	IpCHSE
I. perperea	AAB41103.1	IpCHSF-1
Juglans nigra x Juglans regia	CAA64452.1	JCHS
Lactuca sativa	Ls_DY962354	Ls_DY962354	1
L. sativa	Ls_DY970700	Ls_DY970700	1
L. sativa	Ls_TC16147	Ls_TC16147	1
L. sativa	Ls_TC27150	Ls_TC27150	1
L. sativa	AAP03003.1	LsCHS	1
Medicago sativa	AAA02823.1	MsCHS1
M. sativa	AAA02824.1	MsCHS2
M. sativa	AAA02825.1	MsCHS4
M. sativa	AAA02826.1	MsCHS8
M. sativa	AAA02827.1	MsCHS9
M. sativa	CAA48226.1	MsCHSI
M. truncatula	XP_013456566.1	MtCHS
Morus notabilis	XP_010088676.1	MnCHS9
Oryza sativa	BAA19186.2	OsCHS
Perilla frutescens	BAA19656.1	PfCHS
Petunia hybrida	CAA32731.1	PhCHSA
P. hybrida	CAA32732.1	PhCHSB
P. hybrida	CAA32733	PhCHSD
P. hybrida	CAA32734	PhCHSF
P. hybrida	CAA32735	PhCHSG
P. hybrida	CAA32737	PhCHSJ
Pinus strobus	O65872.1	PsCHS
P. strobus	CAA06077.1	PsSS
P. sylvestris	P30079.1	PsCHS2
P. sylvestris	CAA43166.1	PsSS2
Populus trichocarpa	XP_006379273.1	PtCHS
Raphanus sativus	AAB87072.1	RsCHS
Scutellaria baicalensis	BAA23373.1	SbCHS
Solanum tuberosum	AAB67734.1	StCHS1a
Theobroma cacao	XM_007041882.1	TcCHS
Vitis riparia	AAF00586.1	VrSS
V. vinifera	BAA31259.1	VvCHS
V. vinifera	AAB72091.1	VvCHS2
V. vinifera	CAA54221.1	VvSS
V. vinifera	NP_001267939.1	VvSS1
1 sequences of sunflower (Helianthus annuus) and lettice (Lactuca sativa) are retrieved from the TGI databases (ftp://occams.dfci.harvard.edu/pub/bio/tgi/data/) using the key word 'chalcone synthase'.
